# Supplementary material for: Development of a novel konjac glucomannan/soy protein isolate/fatty acid composite film: Insights into the structure, properties and interaction mechanism
Source: PLoS One. 2026 Feb 9;21(2):e0340257. doi: 10.1371/journal.pone.0340257 (PMC12885255; doi:10.1371/journal.pone.0340257)
Supplement: S1 Table — (XLS) [file pone.0340257.s001.xls]

## Sheet: sheet1
Films	Total volumn per cast (mL)	Fatty acid mass (mg)	Fatty-acid concentrations on a dry-mass basis (g/100 g total solids)	Total dry mass per cast fatty-acid dispersion (g)
KSL5	50	250	30.12	0.83
KSL6	50	300	34.09	0.88
KSL7	50	350	37.63	0.93
KSL8	50	400	40.82	0.98
KSL9	50	450	43.69	1.03
KSS2	50	0.08	0.0138	0.58008
KSS4	50	0.16	0.0276	0.58016
KSS6	50	0.24	0.0414	0.58024
KSS8	50	0.32	0.0551	0.58032
KSS10	50	0.4	0.0689	0.5804
