# Supplementary material for: Development of a novel konjac glucomannan/soy protein isolate/fatty acid composite film: Insights into the structure, properties and interaction mechanism
Source: PLoS One. 2026 Feb 9;21(2):e0340257. doi: 10.1371/journal.pone.0340257 (PMC12885255; doi:10.1371/journal.pone.0340257)
Supplement: S2 Table — (XLS) [file pone.0340257.s002.xls]

## Sheet: Sheet1
Films	Tg (℃)			Average Tg (℃)	SD
KGM	71.1649	70.3536	70.8764	70.7983	0.411235
SPI	146.053	146.139	145.899	146.03	0.121577
KS	155.88	155.544	154.997	155.474	0.44592
KSL5	153.409	149.39	150.69	151.163	2.05087
KSL6	158.409	157.976	158.259	158.214	0.219902
KSL7	188.148	188.36	188.325	188.278	0.113328
KSL8	183.225	180.325	180.021	181.19	1.7687
KSL9	153.445	153.313	153.626	153.461	0.157311
KSS2	158.379	158.037	158.026	158.147	0.200974
KSS4	160.841	161.687	161.896	161.475	0.558859
KSS6	170.806	170.139	170.036	170.327	0.418097
KSS8	160.856	160.121	160.355	160.444	0.375173
KSS10	158.402	158.131	158.249	158.26	0.135522
