# Supplementary material for: Development of a novel konjac glucomannan/soy protein isolate/fatty acid composite film: Insights into the structure, properties and interaction mechanism
Source: PLoS One. 2026 Feb 9;21(2):e0340257. doi: 10.1371/journal.pone.0340257 (PMC12885255; doi:10.1371/journal.pone.0340257)
Supplement: S3 Table — (XLS) [file pone.0340257.s003.xls]

## Sheet: Sheet1
Films	Thickness (mm)										Average thickness (mm)
KGM	5.3	6.8	5.6	5.9	6.5	4.7	4.9	5.1	4.7	4.9	5.44
SPI	11.3	14.2	14.5	10.1	11.1	11.9	12.2	9.6	12.5	13	12.04
KS	5.8	5.6	5.6	5.7	5.4	6.2	5.6	6.5	6.2	6.2	5.88
KSL5	7.2	8.5	7.2	8.9	8	9.5	9.3	8.8	8.1	9.8	8.53
KSL6	10	10.3	9.5	8.6	9.3	10.5	10.6	11.5	10.8	11.1	10.22
KSL7	7.1	8.5	9.5	8.1	7.6	9.2	8.6	9.7	9.4	9.9	8.76
KSL8	8.6	9.5	7	10.1	9.5	11.5	10.3	11.2	10.6	10.4	9.87
KSL9	9.2	8.5	7.2	8.6	9.2	10.1	9.6	10.4	10.5	10	9.33
KSS2	6.3	5.4	5.5	6.1	5.6	6	6.5	6.5	6.8	6.4	6.11
KSS4	5.5	6.2	5.5	5.1	5.3	5.2	6.1	6	5.9	6.7	5.75
KSS6	5.8	6.7	5	5.7	5.4	5.9	6.7	7	6.3	6.5	6.1
KSS8	4.8	4.6	6.6	5	5.6	5.9	6.7	6.9	6.2	6.5	5.88
KSS10	5.4	6.4	5.7	5.3	7.1	6.9	7.2	6.9	7	5.5	6.34
