# Supplementary material for: Development of a novel konjac glucomannan/soy protein isolate/fatty acid composite film: Insights into the structure, properties and interaction mechanism
Source: PLoS One. 2026 Feb 9;21(2):e0340257. doi: 10.1371/journal.pone.0340257 (PMC12885255; doi:10.1371/journal.pone.0340257)
Supplement: S4 Table — (XLS) [file pone.0340257.s004.xls]

## Sheet: sheet1
Films	Effective film area (cm2)			CV	CV (%)
KGM	18.0956	15.9043	16.619	0.06648	6.648
SPI	15.9043	21.2372	15.9043	0.17438	17.438
KS	18.0956	13.8544	15.2053	0.13807	13.807
KSL5	22.0618	22.9022	22.0618	0.02171	2.171
KSL6	21.2372	20.4282	25.5176	0.12212	12.212
KSL7	19.635	18.0956	21.2372	0.07988	7.988
KSL8	20.4282	21.2372	20.4282	0.02259	2.259
KSL9	21.2372	27.3397	21.2372	0.15132	15.132
KSS2	30.1907	26.4208	22.9022	0.13756	13.756
KSS4	23.7583	22.9022	20.4282	0.0773	7.73
KSS6	25.5176	22.0618	22.9022	0.07682	7.682
KSS8	21.2372	18.0956	18.0956	0.09468	9.468
KSS10	26.4208	23.7583	23.7583	0.06231	6.231
Films	WVP (g∙m-1·s-1·Pa-1)			CV	CV (%)
KGM	9.92948×10-11	9.94948×10-11	9.93948×10-11	0.00101	0.101
SPI	2.15884×10-10	2.02316×10-10	1.88747×10-10	0.06674	6.674
KS	1.06449×10-10	1.07895×10-10	1.07172×10-10	0.00886	0.886
KSL5	9.77305×10-11	1.09529×10-10	1.0363×10-10	0.0569	5.69
KSL6	1.03068×10-10	1.00546×10-10	9.80243×10-11	0.025	2.5
KSL7	6.38834×10-11	5.78381×10-11	6.08608×10-11	0.04966	4.966
KSL8	8.44571×10-11	6.0852×10-11	7.26545×10-11	0.16241	16.241
KSL9	1.06139×10-10	1.0486×10-10	1.055×10-10	0.00666	0.666
KSS2	8.32781×10-11	7.34034×10-11	7.83407×10-11	0.06319	6.319
KSS4	6.3552×10-11	7.46417×10-11	6.90969×10-11	0.07988	7.988
KSS6	4.52253×10-11	6.54948×10-11	5.536×10-11	0.18303	18.303
KSS8	7.24541×10-11	8.01438×10-11	7.62989×10-11	0.05011	5.011
KSS10	8.62656×10-11	8.615×10-11	8.62078×10-11	0.00116	0.116
