# Supplementary material for: Development of a novel konjac glucomannan/soy protein isolate/fatty acid composite film: Insights into the structure, properties and interaction mechanism
Source: PLoS One. 2026 Feb 9;21(2):e0340257. doi: 10.1371/journal.pone.0340257 (PMC12885255; doi:10.1371/journal.pone.0340257)
Supplement: S1 File — (ZIP) [file pone.0340257.s005.zip]

Archive with 47 entries (43 files):
- S1 File/
- S1 File/AFM data-Final.xls
- S1 File/AFM images/
- S1 File/AFM images/KGM.tif
- S1 File/AFM images/KS.tif
- S1 File/AFM images/KSL5.tif
- S1 File/AFM images/KSL6.tif
- S1 File/AFM images/KSL7.tif
- S1 File/AFM images/KSL8.tif
- S1 File/AFM images/KSL9.tif
- S1 File/AFM images/KSS10.tif
- S1 File/AFM images/KSS2.tif
- S1 File/AFM images/KSS4.tif
- S1 File/AFM images/KSS6.tif
- S1 File/AFM images/KSS8.tif
- S1 File/DSC data-Final.xls
- S1 File/FTIR data-Final.xls
- S1 File/Rheological properties data-Final.xls
- S1 File/SEM images/
- S1 File/SEM images/KGM.tif
- S1 File/SEM images/KS.tif
- S1 File/SEM images/KSL5.tif
- S1 File/SEM images/KSL6.tif
- S1 File/SEM images/KSL7.tif
- S1 File/SEM images/KSL8.tif
- S1 File/SEM images/KSL9.tif
- S1 File/SEM images/KSS10.tif
- S1 File/SEM images/KSS2.tif
- S1 File/SEM images/KSS4.tif
- S1 File/SEM images/KSS6.tif
- S1 File/SEM images/KSS8.tif
- S1 File/WCA images/
- S1 File/WCA images/KGM.bmp
- S1 File/WCA images/KS.bmp
- S1 File/WCA images/KSL5.bmp
- S1 File/WCA images/KSL6.bmp
- S1 File/WCA images/KSL7.bmp
- S1 File/WCA images/KSL8.bmp
- S1 File/WCA images/KSL9.bmp
- S1 File/WCA images/KSS10.bmp
- S1 File/WCA images/KSS2.bmp
- S1 File/WCA images/KSS4.bmp
- S1 File/WCA images/KSS6.bmp
- S1 File/WCA images/KSS8.bmp
- S1 File/WCA images/SPI.bmp
- S1 File/WS、WCA、TS and EB data-final.xls
- S1 File/XRD data-Final.xls
