# Supplementary material for: Development of a novel konjac glucomannan/soy protein isolate/fatty acid composite film: Insights into the structure, properties and interaction mechanism
Source: PLoS One. 2026 Feb 9;21(2):e0340257. doi: 10.1371/journal.pone.0340257 (PMC12885255; doi:10.1371/journal.pone.0340257)
Supplement: S1 File — (ZIP) [file pone.0340257.s005.zip › S1 File/AFM data-Final.xls]

## Sheet: Sheet1
	Films	Ra (nm)	Rq (nm)
1	KGM	2.89	3.89
2	KGM	3.67	4.46
3	KGM	3.12	5.13
4	KS	10.9	12.5
5	KS	12.4	17.4
6	KS	12.7	18.9
7	KSL5	17.1	21.2
8	KSL5	19.4	22.6
9	KSL5	15.2	26.2
10	KSL6	23.4	28.8
11	KSL6	30.2	33.1
12	KSL6	25.8	35.3
13	KSL7	29.2	33.9
14	KSL7	32.6	37.3
15	KSL7	33.5	41.6
16	KSL8	40.3	45.8
17	KSL8	44.9	54.6
18	KSL8	39.1	51.3
19	KSL9	80.6	94.8
20	KSL9	75.3	98.6
21	KSL9	81.7	104
22	KSS2	24.3	43.7
23	KSS2	32	39
24	KSS2	36.3	46.1
25	KSS4	41	55.8
26	KSS4	39.3	48.3
27	KSS4	45.4	48.9
28	KSS6	13.7	18.7
29	KSS6	10.8	20.9
30	KSS6	19.5	22.3
31	KSS8	16.1	23.5
32	KSS8	16.3	29.9
33	KSS8	12.8	19.6
34	KSS10	19.8	23.3
35	KSS10	23.4	31.7
36	KSS10	21.4	28.1
