# Supplementary material for: Development of a novel konjac glucomannan/soy protein isolate/fatty acid composite film: Insights into the structure, properties and interaction mechanism
Source: PLoS One. 2026 Feb 9;21(2):e0340257. doi: 10.1371/journal.pone.0340257 (PMC12885255; doi:10.1371/journal.pone.0340257)
Supplement: S1 File — (ZIP) [file pone.0340257.s005.zip › S1 File/DSC data-Final.xls]

## Sheet: Sheet1
	KGM film		SPI film		KS film		KSL5 film		KSL6 film		KSL7 film		KSL8 film		KSL9 film		KSS2 film		KSS4 film		KSS6 film		KSS8 film		KSS10 film
	Temperature (°C)	Heat flow (mW/mg)	Temperature (°C)	Heat flow (mW/mg)	Temperature (°C)	Heat flow (mW/mg)	Temperature (°C)	Heat flow (mW/mg)	Temperature (°C)	Heat flow (mW/mg)	Temperature (°C)	Heat flow (mW/mg)	Temperature (°C)	Heat flow (mW/mg)	Temperature (°C)	Heat flow (mW/mg)	Temperature (°C)	Heat flow (mW/mg)	Temperature (°C)	Heat flow (mW/mg)	Temperature (°C)	Heat flow (mW/mg)	Temperature (°C)	Heat flow (mW/mg)	Temperature (°C)	Heat flow (mW/mg)
1	35.131	3.71825	35.053	0.61371	35.915	0.25332	35.018	0.20425	35.327	0.37232	34.432	1.26E-4	34.905	-0.00713	35.25	0.1264	36.25	0.19777	34.644	-0.012	34.672	0.0161	34.865	0.0351	33.465	0.47809
2	37.0316	2.41214	37.053	0.50203	37.4861	0.14703	36.5376	0.25001	37.0647	0.22702	36.3195	0.2344	36.3008	0.17225	36.5751	0.10885	37.4927	0.1153	36.2805	0.14465	36.3415	0.0672	36.3162	0.18632	36.4071	0.23451
3	38.9694	2.89833	39.053	0.56213	39.2517	0.19073	38.9191	0.3369	39.1123	0.27266	38.7248	0.31521	38.6788	0.31198	38.9019	0.20292	39.2484	0.16793	38.6744	0.21048	38.7146	0.0998	38.6825	0.2723	38.9623	0.21679
4	41.1994	3.4149	41.053	0.59672	41.4128	0.23143	41.4014	0.48883	41.4142	0.43041	41.2164	0.40545	41.1813	0.41932	41.3796	0.31458	41.4225	0.20392	41.1698	0.2293	41.205	0.10965	41.181	0.29595	41.4689	0.21599
5	43.5954	3.85465	43.053	0.61499	43.7792	0.25511	43.8986	0.7849	43.8375	0.69758	43.7295	0.67777	43.705	0.66534	43.8845	0.53686	43.798	0.22455	43.6887	0.23856	43.7233	0.11498	43.704	0.30644	43.9687	0.21831
6	46.0676	4.26775	46.053	0.63771	46.2378	0.27074	46.3995	0.97753	46.3139	0.96582	46.2499	0.88544	46.227	0.95457	46.3925	0.83549	46.2633	0.23768	46.2126	0.24537	46.245	0.11803	46.231	0.31362	46.4648	0.22154
7	48.5704	4.66427	48.053	0.66103	48.733	0.27967	48.9057	0.63702	48.8144	0.81151	48.7701	0.78162	48.7504	0.94904	48.8944	0.9388	48.7675	0.24551	48.7342	0.24979	48.7634	0.12078	48.7542	0.31961	48.9609	0.22432
8	51.084	5.06313	51.053	0.6915	51.2414	0.28138	51.4106	0.37928	51.3254	0.37397	51.2891	0.43465	51.2707	0.64542	51.401	0.80937	51.277	0.2501	51.2503	0.2545	51.2802	0.12351	51.2737	0.32448	51.4622	0.22807
9	53.6002	5.46389	53.053	0.70343	53.7517	0.28368	53.9131	0.35539	53.8337	0.31679	53.8028	0.37136	53.7907	0.43236	53.9103	0.42	53.7933	0.25424	53.7644	0.25928	53.7932	0.12632	53.7853	0.32764	53.9613	0.23117
10	56.117	5.86615	56.053	0.71537	56.2631	0.28774	56.4119	0.35485	56.3416	0.31472	56.3115	0.36508	56.3005	0.39117	56.4135	0.27915	56.3084	0.25673	56.2777	0.26539	56.3028	0.12952	56.2974	0.33217	56.4577	0.23464
11	58.63	6.26209	58.053	0.72168	58.7719	0.29151	58.9071	0.35665	58.8475	0.3173	58.8178	0.36595	58.8086	0.38424	58.9142	0.25295	58.8185	0.25932	58.7823	0.27061	58.8111	0.13292	58.8039	0.33632	58.9519	0.2369
12	61.1422	6.63859	61.053	0.73061	61.2782	0.29511	61.4024	0.35738	61.3521	0.31982	61.3243	0.36809	61.3147	0.38542	61.4085	0.2489	61.3133	0.26314	61.2875	0.2752	61.3158	0.13729	61.3102	0.34215	61.4477	0.24054
13	63.6517	6.96454	63.053	0.73744	63.7877	0.29984	63.8967	0.3614	63.8513	0.32321	63.8261	0.37124	63.8175	0.38896	63.8977	0.24941	63.8147	0.27222	63.7879	0.2799	63.8176	0.14524	63.8132	0.35194	63.9429	0.24287
14	66.1582	7.22537	66.053	0.74936	66.2912	0.3027	66.3903	0.36655	66.3516	0.32671	66.3249	0.37625	66.319	0.39343	66.403	0.2533	66.3483	0.31392	66.2928	0.28724	66.3188	0.18512	66.3137	0.39202	66.4329	0.24495
15	68.6628	7.39471	68.053	0.7554	68.7911	0.30676	68.8833	0.37065	68.8506	0.33064	68.8226	0.38001	68.8158	0.3983	68.8911	0.25456	68.8521	0.39085	68.793	0.30212	68.8168	0.28134	68.8123	0.42842	68.9211	0.24944
16	71.1649	7.44545	71.053	0.76331	71.291	0.31074	71.3752	0.37472	71.3503	0.33523	71.3202	0.38277	71.314	0.40179	71.3843	0.25891	71.3092	0.37147	71.289	0.32211	71.3138	0.21543	71.3131	0.43125	71.415	0.25936
17	73.6666	7.37028	73.053	0.76847	73.7883	0.31492	73.8648	0.37883	73.8422	0.33761	73.8171	0.38883	73.8101	0.4048	73.879	0.26321	73.8282	0.322	73.7848	0.36878	73.8072	0.15396	73.8067	0.43198	73.9074	0.27609
18	76.1667	7.18408	76.053	0.7763	76.2836	0.31899	76.3567	0.38296	76.3351	0.34197	76.3133	0.39169	76.3077	0.41003	76.3658	0.2655	76.3214	0.28177	76.2823	0.33331	76.3047	0.14744	76.2994	0.37827	76.3956	0.26465
19	78.6655	6.90123	78.053	0.78176	78.7767	0.32322	78.8453	0.38741	78.834	0.3467	78.8067	0.39295	78.8015	0.41382	78.8471	0.26725	78.8395	0.28226	78.7761	0.30242	78.8035	0.14946	78.7974	0.36578	78.8876	0.26983
20	81.1622	6.57179	81.053	0.79073	81.2738	0.3283	81.3346	0.39201	81.3225	0.35022	81.2992	0.39656	81.2959	0.41735	81.3275	0.27002	81.3127	0.28162	81.2676	0.30538	81.2947	0.15178	81.2912	0.36651	81.3743	0.27261
21	83.6571	6.22854	83.053	0.79724	83.7689	0.33255	83.824	0.39659	83.8142	0.3551	83.7892	0.40019	83.7869	0.42148	83.8435	0.27681	83.7993	0.28884	83.762	0.30919	83.7899	0.15522	83.7828	0.3711	83.8574	0.27665
22	86.1523	5.89831	86.053	0.80699	86.2578	0.33722	86.3118	0.40165	86.3035	0.35988	86.2823	0.40447	86.2784	0.42486	86.3252	0.27693	86.2436	0.28244	86.2529	0.31809	86.2794	0.15814	86.2758	0.37686	86.3435	0.28124
23	88.647	5.60405	88.053	0.81351	88.7497	0.34221	88.799	0.40631	88.7939	0.36574	88.7739	0.40853	88.7708	0.42984	88.8088	0.27912	88.7304	0.29897	88.7477	0.32018	88.7683	0.16244	88.7704	0.3829	88.8371	0.28476
24	91.1396	5.34069	91.053	0.82353	91.2411	0.34752	91.2875	0.41004	91.2877	0.37202	91.2634	0.41417	91.2614	0.43475	91.2871	0.28208	91.2415	0.29992	91.2397	0.33281	91.2585	0.16547	91.2585	0.38898	91.3289	0.28966
25	93.6324	5.11337	93.053	0.83046	93.7274	0.35141	93.7735	0.4136	93.7769	0.3793	93.7523	0.41968	93.7522	0.44073	93.7715	0.28662	93.7651	0.30211	93.7249	0.33576	93.7455	0.16707	93.7512	0.39362	93.814	0.29282
26	96.1235	4.91936	96.053	0.84114	96.2193	0.35723	96.2595	0.41656	96.2633	0.38797	96.243	0.42515	96.2397	0.44726	96.2539	0.28955	96.2233	0.29517	96.2135	0.33482	96.2341	0.17102	96.2361	0.39612	96.2954	0.29449
27	98.6139	4.75196	98.053	0.84848	98.7062	0.36274	98.7471	0.42002	98.7468	0.39687	98.7311	0.43058	98.7267	0.45614	98.7397	0.29284	98.7463	0.30659	98.7032	0.33782	98.7246	0.17623	98.7236	0.40029	98.7777	0.29862
28	101.105	4.60936	101.053	0.86	101.196	0.36852	101.234	0.42273	101.231	0.41163	101.217	0.43707	101.216	0.46643	101.234	0.29683	101.273	0.30946	101.189	0.34319	101.213	0.18049	101.208	0.40396	101.27	0.29924
29	103.594	4.47762	103.053	0.8681	103.683	0.37312	103.72	0.42502	103.724	0.42027	103.705	0.45123	103.703	0.47959	103.733	0.30155	103.764	0.31235	103.679	0.35117	103.698	0.18704	103.696	0.40386	103.752	0.29839
30	106.083	4.36864	106.053	0.88091	106.172	0.37517	106.205	0.42877	106.209	0.42098	106.193	0.45927	106.192	0.4946	106.196	0.30346	106.216	0.31259	106.17	0.35891	106.184	0.20017	106.185	0.40246	106.234	0.30096
31	108.572	4.26638	108.053	0.89059	108.656	0.38111	108.69	0.43658	108.7	0.42115	108.678	0.45742	108.678	0.50754	108.686	0.31011	108.669	0.31321	108.655	0.36575	108.672	0.22826	108.674	0.40049	108.718	0.30309
32	111.059	4.17457	111.053	0.9084	111.142	0.39207	111.176	0.43019	111.181	0.41982	111.167	0.45252	111.164	0.51722	111.182	0.31661	111.173	0.31736	111.14	0.36746	111.16	0.25429	111.161	0.39644	111.21	0.3069
33	113.546	4.0923	113.053	0.92441	113.633	0.3949	113.661	0.42656	113.671	0.42153	113.654	0.45027	113.642	0.5198	113.666	0.3215	113.673	0.31863	113.627	0.37353	113.647	0.2735	113.645	0.39383	113.696	0.30968
34	116.034	4.01842	116.053	0.95889	116.121	0.39286	116.146	0.42626	116.162	0.41954	116.137	0.44894	115.963	0.4925	116.152	0.32728	116.157	0.31389	116.112	0.37298	116.135	0.27925	116.132	0.39135	116.177	0.31179
35	118.521	3.94967	118.053	0.99263	118.611	0.39821	118.631	0.42822	118.655	0.42061	117.397	0.23314	118.505	0.5265	118.656	0.33596	118.637	0.31388	118.598	0.37243	118.618	0.27644	118.62	0.39116	118.66	0.31445
36	121.008	3.88746	121.053	1.07041	121.094	0.39868	121.117	0.42792	121.133	0.41955	119.815	0.4272	121.053	0.53257	121.135	0.34096	121.132	0.31541	121.085	0.37315	121.109	0.27829	121.108	0.39043	121.149	0.3187
37	123.495	3.82616	123.053	1.14956	123.581	0.40273	123.602	0.42949	123.619	0.42149	122.844	0.51931	123.571	0.53176	123.598	0.34931	123.616	0.31488	123.577	0.37438	123.594	0.27685	123.592	0.38719	123.634	0.31975
38	125.979	3.77329	125.053	1.24859	126.069	0.40351	126.086	0.43162	126.104	0.42389	125.662	0.50725	126.07	0.53036	126.058	0.35893	126.1	0.31648	126.062	0.37068	126.079	0.27666	126.075	0.38752	126.117	0.32215
39	128.467	3.72631	128.053	1.4221	128.55	0.40376	128.571	0.43468	128.591	0.42595	128.336	0.48999	128.56	0.5326	128.54	0.37085	128.547	0.31278	128.544	0.36894	128.564	0.27583	128.562	0.38945	128.602	0.32525
40	130.954	3.67955	130.053	1.54882	131.031	0.40527	131.055	0.43726	131.078	0.42865	130.921	0.47618	131.048	0.5354	131.058	0.38758	131.029	0.31767	131.033	0.36822	131.048	0.27761	131.042	0.38941	131.089	0.32702
41	133.44	3.63679	133.053	1.74194	133.52	0.40765	133.541	0.44058	133.561	0.43042	133.451	0.46758	133.535	0.53871	133.528	0.3977	133.54	0.32172	133.515	0.36628	133.475	0.27869	133.528	0.39085	133.571	0.32834
42	135.924	3.5978	135.053	1.86597	136.01	0.40948	136.028	0.44424	136.044	0.43246	135.965	0.46465	136.02	0.54226	136.006	0.41274	136.072	0.32582	135.998	0.36576	135.662	0.25131	136.014	0.39034	136.059	0.33132
43	138.411	3.5645	138.053	2.02726	138.497	0.41038	138.512	0.44755	138.532	0.43518	138.461	0.46302	138.506	0.54652	138.508	0.43098	138.536	0.31976	138.487	0.36594	138.292	0.29067	138.505	0.39174	138.539	0.33268
44	140.897	3.53807	140.053	2.11491	140.986	0.41162	140.997	0.45447	141.017	0.43674	140.948	0.4622	140.992	0.55081	141.01	0.44823	140.993	0.31732	140.973	0.36566	140.879	0.29295	140.988	0.39108	141.027	0.3355
45	143.384	3.5138	143.053	2.20825	143.466	0.411	143.483	0.45486	143.503	0.43874	143.435	0.46238	143.477	0.55595	143.488	0.4606	143.473	0.32134	143.455	0.36415	143.374	0.28143	143.481	0.39279	143.509	0.33625
46	145.868	3.49263	145.053	2.23829	145.949	0.41217	145.967	0.4569	145.985	0.44002	145.917	0.4626	145.959	0.56176	145.961	0.47127	145.973	0.32589	145.943	0.36407	145.998	0.29711	145.964	0.39182	146	0.33979
47	148.352	3.47958	148.053	2.22134	148.435	0.41221	148.453	0.46057	148.474	0.44229	148.404	0.46424	148.445	0.57031	148.446	0.48057	148.474	0.33134	148.427	0.36271	148.465	0.28559	148.447	0.39155	148.479	0.3419
48	150.836	3.47397	150.053	2.17369	150.927	0.41344	150.932	1.11914	150.959	0.44627	150.89	0.46436	150.929	0.58104	150.944	0.48747	150.953	0.33182	150.911	0.36136	150.923	0.28317	150.929	0.39148	150.961	0.34807
49	153.322	3.47821	153.053	2.0617	153.409	0.41612	153.409	1.56168	153.444	0.56789	153.375	0.46469	153.414	0.59624	153.445	0.48782	153.478	0.34047	153.397	0.36088	153.421	0.28718	153.412	0.39218	153.447	0.35732
50	155.807	3.49018	155.053	1.96759	155.88	1.81448	155.898	1.3346	155.925	0.92863	155.862	0.4648	155.9	0.61602	155.945	0.48254	155.963	1.23548	155.884	0.3626	155.932	0.29098	155.897	0.40952	155.917	1.51588
51	158.293	3.50132	158.053	1.81238	158.368	1.48435	158.387	1.07763	158.409	0.93695	158.346	0.46503	158.384	0.6395	158.404	0.46798	158.379	1.25474	158.359	1.23451	158.416	0.28968	158.373	1.25115	158.402	1.75182
52	160.778	3.5188	160.053	1.70742	160.858	0.9613	160.875	0.87405	160.895	0.86494	160.828	0.4652	160.87	0.6672	160.868	0.4542	160.826	1.04527	160.841	1.27938	160.894	0.29342	160.856	1.45445	160.897	1.2061
53	163.261	3.54001	163.053	1.56032	163.349	0.62047	163.361	0.7365	163.38	0.77731	163.316	0.46755	163.354	0.69806	163.342	0.4404	163.326	0.80667	163.33	1.09481	163.375	0.29764	163.343	1.4027	163.384	0.76786
54	165.746	3.56762	165.053	1.46995	165.838	0.54187	165.846	0.64195	165.869	0.70034	165.802	0.47035	165.839	0.73082	165.848	0.42884	165.844	0.60703	165.816	0.90214	165.859	0.30132	165.831	1.28542	165.87	0.53061
55	168.231	3.58769	168.053	1.34738	168.323	0.4772	168.331	0.57212	168.353	0.6367	168.285	0.4735	168.321	0.76652	168.342	0.41361	168.341	0.46987	168.305	0.74314	168.336	0.30225	168.318	1.13733	168.359	0.4233
56	170.715	3.61152	170.053	1.27424	170.809	0.46526	170.816	0.52304	170.834	0.58489	170.77	0.47643	170.818	0.80572	170.806	0.3963	170.835	0.39759	170.791	0.62429	170.806	1.2761	170.804	0.98447	170.845	0.37811
57	173.199	3.63092	173.053	1.17734	173.291	0.44187	173.3	0.50336	173.32	0.54334	173.256	0.47931	173.297	0.84092	173.289	0.38482	173.318	0.36191	173.281	0.54139	173.283	0.93789	173.289	0.84134	173.332	0.35893
58	175.685	3.66061	175.053	1.12117	175.775	0.4298	175.785	0.4912	175.808	0.51057	175.74	0.46486	175.769	0.87358	175.784	0.37537	175.821	0.3496	175.767	0.48645	175.758	0.58372	175.777	0.71963	175.811	0.34875
59	178.169	3.68782	178.053	1.04756	178.262	0.41666	178.269	0.48148	178.297	0.48487	178.225	0.46908	178.26	0.90476	178.263	0.36461	178.287	0.33942	178.254	0.45104	178.252	0.42579	178.267	0.62346	178.297	0.3434
60	180.654	3.71834	180.053	1.00391	180.748	0.41307	180.753	0.47383	180.782	0.46678	180.712	0.46997	180.742	0.91961	180.748	0.35746	180.748	0.33421	180.738	0.42921	180.742	0.35663	180.751	0.55022	180.784	0.33969
61	183.139	3.74273	183.053	0.94431	183.229	0.3873	183.239	0.46806	183.267	0.45341	183.197	0.46954	183.225	0.91998	183.257	0.35371	183.24	0.33437	183.219	0.41609	183.239	0.32618	183.231	0.49823	183.269	0.33713
62	185.624	3.76799	185.053	0.90767	185.715	0.36637	185.724	0.46371	185.753	0.44426	185.681	1.29608	185.706	0.90441	185.739	0.34709	185.736	0.33262	185.702	0.40777	185.709	0.30893	185.72	0.46446	185.752	0.3347
63	188.107	3.79024	188.053	0.85666	188.207	0.34996	188.209	0.46094	188.235	0.43761	188.148	1.58129	188.193	0.88064	188.22	0.34448	188.223	0.32928	188.187	0.4021	188.188	0.30088	188.208	0.44264	188.231	0.33241
64	190.591	3.81337	190.053	0.82628	190.694	0.33213	190.696	0.45989	190.72	0.4347	190.638	1.32255	190.683	0.85132	190.706	0.34331	190.71	0.32772	190.672	0.39812	190.687	0.29839	190.691	0.42752	190.72	0.3321
65	193.076	3.8303	193.053	0.78622	193.175	0.31593	193.179	0.45998	193.205	0.42938	193.131	1.02894	193.171	0.81951	193.197	0.34354	193.197	0.32578	193.157	0.39576	193.174	0.29411	193.177	0.41857	193.206	0.33044
66	195.56	3.85054	195.053	0.76364	195.652	0.30068	195.664	0.46146	195.69	0.43184	195.618	0.81838	195.654	0.78856	195.674	0.34259	195.685	0.32429	195.639	0.39665	195.658	0.29217	195.661	0.41207	195.684	0.32854
67	198.044	3.87706	198.053	0.73638	198.141	0.28592	198.149	0.46463	198.178	0.43986	198.105	0.68931	198.141	0.76148	198.155	0.34472	198.179	0.3245	198.119	0.39522	198.14	0.29017	198.146	0.40821	198.172	0.32956
68	200.53	3.90006	200.053	0.7225	200.627	0.27328	200.634	0.46889	200.663	0.44704	200.59	0.6147	200.625	0.73747	200.632	0.34615	200.652	0.32138	200.608	0.39478	200.626	0.28936	200.632	0.40553	200.654	0.32877
69	203.013	3.91875	203.053	0.70725	203.111	0.23935	203.121	0.47479	203.149	0.45035	203.074	0.57293	203.109	0.71681	203.123	0.3507	203.13	0.32144	203.093	0.39404	203.109	0.28822	203.116	0.40313	203.136	0.3288
70	205.496	3.94548	205.053	0.70075	205.593	0.25302	205.604	0.48133	205.634	0.45433	205.559	0.54941	205.596	0.70102	205.619	0.35472	205.602	0.32175	205.577	0.39355	205.592	0.28783	205.6	0.40158	205.62	0.32871
