# Supplementary material for: Development of a novel konjac glucomannan/soy protein isolate/fatty acid composite film: Insights into the structure, properties and interaction mechanism
Source: PLoS One. 2026 Feb 9;21(2):e0340257. doi: 10.1371/journal.pone.0340257 (PMC12885255; doi:10.1371/journal.pone.0340257)
Supplement: S1 File — (ZIP) [file pone.0340257.s005.zip › S1 File/FTIR data-Final.xls]

## Sheet: Sheet1
	KGM film		SPI film		KS film		KSL5 film		KSL6 film		KSL7 film		KSL8 film		KSL9 film		KSS2 film		KSS4 film		KSS6 film		KSS8 film		KSS10 film
	Wavenumber (cm-1)	Transmittance (%)	Wavenumber (cm-1)	Transmittance (%)	Wavenumber (cm-1)	Transmittance (%)	Wavenumber (cm-1)	Transmittance (%)	Wavenumber (cm-1)	Transmittance (%)	Wavenumber (cm-1)	Transmittance (%)	Wavenumber (cm-1)	Transmittance (%)	Wavenumber (cm-1)	Transmittance (%)	Wavenumber (cm-1)	Transmittance (%)	Wavenumber (cm-1)	Transmittance (%)	Wavenumber (cm-1)	Transmittance (%)	Wavenumber (cm-1)	Transmittance (%)	Wavenumber (cm-1)	Transmittance (%)
1	3997.83	0.99984	3997.83	1.0028	3997.83	0.98991	3997.83	0.99973	3997.83	0.99955	3997.83	0.99997	3997.83	0.99967	3997.83	1.00211	3997.83	0.99999	3997.83	1.00037	3997.83	1.00094	3997.83	1.00007	3997.83	1.00059
2	3996.39	0.99984	3996.39	1.0028	3996.39	0.98991	3996.39	0.99973	3996.39	0.99955	3996.39	0.99997	3996.39	0.99967	3996.39	1.00211	3996.39	0.99999	3996.39	1.00037	3996.39	1.00094	3996.39	1.00007	3996.39	1.00059
3	3994.96	0.99984	3994.96	1.0028	3994.96	0.98991	3994.96	0.99973	3994.96	0.99955	3994.96	0.99997	3994.96	0.99967	3994.96	1.00211	3994.96	0.99999	3994.96	1.00037	3994.96	1.00094	3994.96	1.00007	3994.96	1.00059
4	3993.53	0.99984	3993.53	1.0028	3993.53	0.98991	3993.53	0.99973	3993.53	0.99955	3993.53	0.99997	3993.53	0.99967	3993.53	1.00211	3993.53	0.99999	3993.53	1.00037	3993.53	1.00094	3993.53	1.00007	3993.53	1.00059
5	3992.1	0.99984	3992.1	1.0028	3992.1	0.98991	3992.1	0.99973	3992.1	0.99955	3992.1	0.99997	3992.1	0.99967	3992.1	1.00211	3992.1	0.99999	3992.1	1.00037	3992.1	1.00094	3992.1	1.00007	3992.1	1.00059
6	3990.67	0.99984	3990.67	1.0028	3990.67	0.98991	3990.67	0.99973	3990.67	0.99955	3990.67	0.99997	3990.67	0.99967	3990.67	1.00211	3990.67	0.99999	3990.67	1.00037	3990.67	1.00094	3990.67	1.00007	3990.67	1.00059
7	3989.24	0.99984	3989.24	1.0028	3989.24	0.98991	3989.24	0.99973	3989.24	0.99955	3989.24	0.99997	3989.24	0.99967	3989.24	1.00211	3989.24	0.99999	3989.24	1.00037	3989.24	1.00094	3989.24	1.00007	3989.24	1.00059
8	3987.81	0.99984	3987.81	1.0028	3987.81	0.98991	3987.81	0.99973	3987.81	0.99955	3987.81	0.99997	3987.81	0.99967	3987.81	1.00211	3987.81	0.99999	3987.81	1.00037	3987.81	1.00094	3987.81	1.00007	3987.81	1.00059
9	3986.38	0.99984	3986.38	1.0028	3986.38	0.98991	3986.38	0.99973	3986.38	0.99955	3986.38	0.99997	3986.38	0.99967	3986.38	1.00211	3986.38	0.99999	3986.38	1.00037	3986.38	1.00094	3986.38	1.00007	3986.38	1.00059
10	3984.95	0.99984	3984.95	1.0028	3984.95	0.98991	3984.95	0.99973	3984.95	0.99955	3984.95	0.99997	3984.95	0.99967	3984.95	1.00211	3984.95	0.99999	3984.95	1.00037	3984.95	1.00094	3984.95	1.00007	3984.95	1.00059
11	3983.52	0.99984	3983.52	1.0028	3983.52	0.98991	3983.52	0.99973	3983.52	0.99955	3983.52	0.99997	3983.52	0.99967	3983.52	1.00211	3983.52	0.99999	3983.52	1.00037	3983.52	1.00094	3983.52	1.00007	3983.52	1.00059
12	3982.09	0.99984	3982.09	1.0028	3982.09	0.98991	3982.09	0.99973	3982.09	0.99955	3982.09	0.99997	3982.09	0.99967	3982.09	1.00211	3982.09	0.99999	3982.09	1.00037	3982.09	1.00094	3982.09	1.00007	3982.09	1.00059
13	3980.66	0.99984	3980.66	1.0028	3980.66	0.98991	3980.66	0.99973	3980.66	0.99955	3980.66	0.99997	3980.66	0.99967	3980.66	1.00211	3980.66	0.99999	3980.66	1.00037	3980.66	1.00094	3980.66	1.00007	3980.66	1.00059
14	3979.22	0.99981	3979.22	1.00265	3979.22	0.98869	3979.22	0.99974	3979.22	0.99956	3979.22	0.99996	3979.22	0.99967	3979.22	1.00204	3979.22	0.99997	3979.22	1.00036	3979.22	1.00092	3979.22	1.00008	3979.22	1.00056
15	3977.79	0.99979	3977.79	1.00251	3977.79	0.98749	3977.79	0.99975	3977.79	0.99958	3977.79	0.99995	3977.79	0.99967	3977.79	1.00198	3977.79	0.99996	3977.79	1.00035	3977.79	1.00086	3977.79	1.00008	3977.79	1.0005
	3976.36	0.99979	3976.36	1.00239	3976.36	0.98636	3976.36	0.99975	3976.36	0.9996	3976.36	0.99994	3976.36	0.99967	3976.36	1.00192	3976.36	0.99993	3976.36	1.00033	3976.36	1.00078	3976.36	1.00009	3976.36	1.00043
	3974.93	0.99979	3974.93	1.00227	3974.93	0.98544	3974.93	0.99975	3974.93	0.99962	3974.93	0.99993	3974.93	0.99967	3974.93	1.00184	3974.93	0.99991	3974.93	1.00031	3974.93	1.00071	3974.93	1.0001	3974.93	1.00036
	3973.5	0.9998	3973.5	1.00216	3973.5	0.98482	3973.5	0.99975	3973.5	0.99964	3973.5	0.99992	3973.5	0.99967	3973.5	1.00174	3973.5	0.99988	3973.5	1.00029	3973.5	1.00062	3973.5	1.0001	3973.5	1.00029
	3972.07	0.99981	3972.07	1.00206	3972.07	0.98455	3972.07	0.99975	3972.07	0.99967	3972.07	0.99991	3972.07	0.99966	3972.07	1.00164	3972.07	0.99986	3972.07	1.00026	3972.07	1.00052	3972.07	1.00011	3972.07	1.00022
	3970.64	0.99981	3970.64	1.00195	3970.64	0.98459	3970.64	0.99975	3970.64	0.99968	3970.64	0.99991	3970.64	0.99966	3970.64	1.00153	3970.64	0.99983	3970.64	1.00023	3970.64	1.0004	3970.64	1.0001	3970.64	1.00015
	3969.21	0.9998	3969.21	1.00184	3969.21	0.98477	3969.21	0.99974	3969.21	0.9997	3969.21	0.9999	3969.21	0.99966	3969.21	1.00139	3969.21	0.99981	3969.21	1.0002	3969.21	1.00033	3969.21	1.00008	3969.21	1.00012
	3967.78	0.99979	3967.78	1.00174	3967.78	0.98484	3967.78	0.99972	3967.78	0.9997	3967.78	0.9999	3967.78	0.99966	3967.78	1.00121	3967.78	0.9998	3967.78	1.00016	3967.78	1.00031	3967.78	1.00006	3967.78	1.00012
	3966.35	0.99979	3966.35	1.00163	3966.35	0.9846	3966.35	0.9997	3966.35	0.9997	3966.35	0.9999	3966.35	0.99967	3966.35	1.00104	3966.35	0.99981	3966.35	1.00013	3966.35	1.0003	3966.35	1.00004	3966.35	1.00012
	3964.92	0.99979	3964.92	1.00152	3964.92	0.98399	3964.92	0.9997	3964.92	0.99971	3964.92	0.9999	3964.92	0.99967	3964.92	1.00092	3964.92	0.99982	3964.92	1.0001	3964.92	1.00023	3964.92	1.00002	3964.92	1.00005
	3963.48	0.99978	3963.48	1.00141	3963.48	0.98306	3963.48	0.9997	3963.48	0.99972	3963.48	0.99991	3963.48	0.99968	3963.48	1.00083	3963.48	0.99983	3963.48	1.00008	3963.48	1.00013	3963.48	1	3963.48	0.99995
	3962.05	0.99976	3962.05	1.00131	3962.05	0.98196	3962.05	0.99971	3962.05	0.99974	3962.05	0.99992	3962.05	0.99969	3962.05	1.00068	3962.05	0.99985	3962.05	1.00006	3962.05	1.00007	3962.05	0.99998	3962.05	0.9999
	3960.62	0.99973	3960.62	1.0012	3960.62	0.98088	3960.62	0.99972	3960.62	0.99975	3960.62	0.99993	3960.62	0.9997	3960.62	1.00048	3960.62	0.99988	3960.62	1.00003	3960.62	1.00008	3960.62	0.99996	3960.62	0.99991
	3959.19	0.99969	3959.19	1.0011	3959.19	0.98	3959.19	0.99973	3959.19	0.99974	3959.19	0.99993	3959.19	0.99972	3959.19	1.0003	3959.19	0.9999	3959.19	1.00001	3959.19	1.00006	3959.19	0.99995	3959.19	0.99991
	3957.76	0.99965	3957.76	1.00099	3957.76	0.97944	3957.76	0.99974	3957.76	0.99972	3957.76	0.99994	3957.76	0.99974	3957.76	1.0002	3957.76	0.99993	3957.76	0.99999	3957.76	0.99997	3957.76	0.99993	3957.76	0.99984
	3956.33	0.9996	3956.33	1.00087	3956.33	0.97911	3956.33	0.99975	3956.33	0.99967	3956.33	0.99994	3956.33	0.99976	3956.33	1.00015	3956.33	0.99995	3956.33	0.99997	3956.33	0.99984	3956.33	0.99991	3956.33	0.99973
	3954.9	0.99954	3954.9	1.00074	3954.9	0.97878	3954.9	0.99977	3954.9	0.9996	3954.9	0.99994	3954.9	0.99978	3954.9	1.00012	3954.9	0.99997	3954.9	0.99997	3954.9	0.99972	3954.9	0.9999	3954.9	0.99962
	3953.47	0.99949	3953.47	1.0006	3953.47	0.97821	3953.47	0.9998	3953.47	0.99953	3953.47	0.99994	3953.47	0.99981	3953.47	1.00007	3953.47	0.99998	3953.47	0.99998	3953.47	0.99962	3953.47	0.9999	3953.47	0.99953
	3952.04	0.99944	3952.04	1.00045	3952.04	0.97735	3952.04	0.99982	3952.04	0.99945	3952.04	0.99993	3952.04	0.99982	3952.04	0.99999	3952.04	0.99999	3952.04	0.99998	3952.04	0.99956	3952.04	0.9999	3952.04	0.99948
	3950.61	0.99941	3950.61	1.00029	3950.61	0.97626	3950.61	0.99982	3950.61	0.99939	3950.61	0.99993	3950.61	0.99984	3950.61	0.99986	3950.61	0.99999	3950.61	0.99998	3950.61	0.99956	3950.61	0.99991	3950.61	0.99948
	3949.18	0.9994	3949.18	1.00014	3949.18	0.97512	3949.18	0.99982	3949.18	0.99935	3949.18	0.99992	3949.18	0.99985	3949.18	0.99971	3949.18	0.99998	3949.18	0.99997	3949.18	0.99957	3949.18	0.99992	3949.18	0.99949
	3947.75	0.99939	3947.75	0.99998	3947.75	0.97407	3947.75	0.99981	3947.75	0.99933	3947.75	0.9999	3947.75	0.99985	3947.75	0.9996	3947.75	0.99998	3947.75	0.99996	3947.75	0.99954	3947.75	0.99993	3947.75	0.99945
	3946.31	0.99939	3946.31	0.99984	3946.31	0.97322	3946.31	0.99979	3946.31	0.99932	3946.31	0.99988	3946.31	0.99984	3946.31	0.99955	3946.31	0.99998	3946.31	0.99994	3946.31	0.99943	3946.31	0.99993	3946.31	0.99932
	3944.88	0.9994	3944.88	0.99971	3944.88	0.97258	3944.88	0.99977	3944.88	0.99932	3944.88	0.99986	3944.88	0.99983	3944.88	0.9995	3944.88	0.99998	3944.88	0.99993	3944.88	0.99929	3944.88	0.99993	3944.88	0.99917
	3943.45	0.99941	3943.45	0.99958	3943.45	0.97211	3943.45	0.99974	3943.45	0.99931	3943.45	0.99983	3943.45	0.99981	3943.45	0.9994	3943.45	0.99997	3943.45	0.99992	3943.45	0.99921	3943.45	0.99994	3943.45	0.99907
	3942.02	0.99943	3942.02	0.99946	3942.02	0.9718	3942.02	0.9997	3942.02	0.99929	3942.02	0.9998	3942.02	0.99978	3942.02	0.99924	3942.02	0.99995	3942.02	0.99993	3942.02	0.9992	3942.02	0.99995	3942.02	0.99903
	3940.59	0.99944	3940.59	0.99933	3940.59	0.97161	3940.59	0.99966	3940.59	0.99928	3940.59	0.99977	3940.59	0.99975	3940.59	0.99911	3940.59	0.99993	3940.59	0.99993	3940.59	0.99916	3940.59	0.99995	3940.59	0.99896
	3939.16	0.99945	3939.16	0.9992	3939.16	0.97154	3939.16	0.99962	3939.16	0.99926	3939.16	0.99973	3939.16	0.99972	3939.16	0.99902	3939.16	0.99991	3939.16	0.99994	3939.16	0.99906	3939.16	0.99995	3939.16	0.99884
	3937.73	0.99946	3937.73	0.99908	3937.73	0.97157	3937.73	0.99958	3937.73	0.99925	3937.73	0.99969	3937.73	0.99968	3937.73	0.99891	3937.73	0.99989	3937.73	0.99993	3937.73	0.99898	3937.73	0.99994	3937.73	0.99874
	3936.3	0.99948	3936.3	0.99896	3936.3	0.97168	3936.3	0.99955	3936.3	0.99923	3936.3	0.99966	3936.3	0.99964	3936.3	0.99873	3936.3	0.99986	3936.3	0.99991	3936.3	0.999	3936.3	0.99992	3936.3	0.99873
	3934.87	0.9995	3934.87	0.99883	3934.87	0.97175	3934.87	0.99953	3934.87	0.99923	3934.87	0.99962	3934.87	0.99961	3934.87	0.99851	3934.87	0.99984	3934.87	0.99989	3934.87	0.99906	3934.87	0.9999	3934.87	0.99879
	3933.44	0.99951	3933.44	0.99872	3933.44	0.97169	3933.44	0.99953	3933.44	0.99924	3933.44	0.99958	3933.44	0.99958	3933.44	0.99834	3933.44	0.99982	3933.44	0.99986	3933.44	0.99907	3933.44	0.99988	3933.44	0.99879
	3932.01	0.99951	3932.01	0.99861	3932.01	0.97145	3932.01	0.99955	3932.01	0.99926	3932.01	0.99955	3932.01	0.99955	3932.01	0.99826	3932.01	0.99981	3932.01	0.99984	3932.01	0.99896	3932.01	0.99987	3932.01	0.9987
	3930.58	0.9995	3930.58	0.99852	3930.58	0.97107	3930.58	0.99957	3930.58	0.9993	3930.58	0.99952	3930.58	0.99952	3930.58	0.99823	3930.58	0.99979	3930.58	0.99982	3930.58	0.9988	3930.58	0.99987	3930.58	0.99856
	3929.14	0.99947	3929.14	0.99843	3929.14	0.97063	3929.14	0.9996	3929.14	0.99934	3929.14	0.99949	3929.14	0.9995	3929.14	0.99815	3929.14	0.99977	3929.14	0.9998	3929.14	0.99868	3929.14	0.99987	3929.14	0.99846
	3927.71	0.99946	3927.71	0.99835	3927.71	0.97024	3927.71	0.99963	3927.71	0.99939	3927.71	0.99946	3927.71	0.99949	3927.71	0.99802	3927.71	0.99976	3927.71	0.9998	3927.71	0.9986	3927.71	0.99988	3927.71	0.9984
	3926.28	0.99945	3926.28	0.99826	3926.28	0.96997	3926.28	0.99966	3926.28	0.99942	3926.28	0.99944	3926.28	0.99947	3926.28	0.99792	3926.28	0.99974	3926.28	0.9998	3926.28	0.99849	3926.28	0.99988	3926.28	0.99832
	3924.85	0.99944	3924.85	0.99816	3924.85	0.96983	3924.85	0.99969	3924.85	0.99943	3924.85	0.99942	3924.85	0.99947	3924.85	0.99783	3924.85	0.99974	3924.85	0.99981	3924.85	0.99838	3924.85	0.99989	3924.85	0.99822
	3923.42	0.99944	3923.42	0.99805	3923.42	0.96975	3923.42	0.99971	3923.42	0.99943	3923.42	0.99941	3923.42	0.99947	3923.42	0.99769	3923.42	0.99973	3923.42	0.99982	3923.42	0.99834	3923.42	0.99988	3923.42	0.99819
	3921.99	0.99945	3921.99	0.99793	3921.99	0.96966	3921.99	0.99972	3921.99	0.99943	3921.99	0.99939	3921.99	0.99947	3921.99	0.99749	3921.99	0.99972	3921.99	0.99984	3921.99	0.99839	3921.99	0.99987	3921.99	0.99823
	3920.56	0.99946	3920.56	0.9978	3920.56	0.96963	3920.56	0.99972	3920.56	0.99941	3920.56	0.99939	3920.56	0.99947	3920.56	0.99732	3920.56	0.99972	3920.56	0.99986	3920.56	0.99841	3920.56	0.99986	3920.56	0.99824
	3919.13	0.99948	3919.13	0.99768	3919.13	0.96973	3919.13	0.99971	3919.13	0.9994	3919.13	0.99939	3919.13	0.99947	3919.13	0.9972	3919.13	0.99971	3919.13	0.99986	3919.13	0.99837	3919.13	0.99986	3919.13	0.9982
	3917.7	0.9995	3917.7	0.99755	3917.7	0.96993	3917.7	0.9997	3917.7	0.99938	3917.7	0.99939	3917.7	0.99948	3917.7	0.99706	3917.7	0.99972	3917.7	0.99984	3917.7	0.99833	3917.7	0.99987	3917.7	0.9982
	3916.27	0.99952	3916.27	0.99742	3916.27	0.97009	3916.27	0.99969	3916.27	0.99938	3916.27	0.99939	3916.27	0.99948	3916.27	0.99695	3916.27	0.99972	3916.27	0.9998	3916.27	0.99825	3916.27	0.99988	3916.27	0.99817
	3914.84	0.99954	3914.84	0.9973	3914.84	0.97017	3914.84	0.99968	3914.84	0.99939	3914.84	0.9994	3914.84	0.99948	3914.84	0.99697	3914.84	0.99973	3914.84	0.99976	3914.84	0.99801	3914.84	0.99989	3914.84	0.998
	3913.4	0.99954	3913.4	0.99717	3913.4	0.97024	3913.4	0.99966	3913.4	0.9994	3913.4	0.9994	3913.4	0.99948	3913.4	0.99707	3913.4	0.99974	3913.4	0.9997	3913.4	0.99767	3913.4	0.9999	3913.4	0.99772
	3911.97	0.99954	3911.97	0.99704	3911.97	0.9704	3911.97	0.99964	3911.97	0.9994	3911.97	0.99939	3911.97	0.99949	3911.97	0.99705	3911.97	0.99974	3911.97	0.99966	3911.97	0.99746	3911.97	0.99989	3911.97	0.99756
	3910.54	0.99954	3910.54	0.9969	3910.54	0.9706	3910.54	0.99961	3910.54	0.9994	3910.54	0.99939	3910.54	0.99949	3910.54	0.9968	3910.54	0.99973	3910.54	0.99962	3910.54	0.99752	3910.54	0.99989	3910.54	0.99765
	3909.11	0.99955	3909.11	0.99675	3909.11	0.97074	3909.11	0.99956	3909.11	0.99938	3909.11	0.99938	3909.11	0.99949	3909.11	0.99645	3909.11	0.99972	3909.11	0.9996	3909.11	0.99772	3909.11	0.99988	3909.11	0.99785
	3907.68	0.99956	3907.68	0.9966	3907.68	0.97072	3907.68	0.99951	3907.68	0.99936	3907.68	0.99937	3907.68	0.9995	3907.68	0.99627	3907.68	0.99971	3907.68	0.99958	3907.68	0.99772	3907.68	0.99987	3907.68	0.99786
	3906.25	0.99959	3906.25	0.99646	3906.25	0.9705	3906.25	0.99945	3906.25	0.99933	3906.25	0.99936	3906.25	0.99951	3906.25	0.99627	3906.25	0.9997	3906.25	0.99957	3906.25	0.99752	3906.25	0.99986	3906.25	0.99765
	3904.82	0.99962	3904.82	0.99632	3904.82	0.9701	3904.82	0.99941	3904.82	0.9993	3904.82	0.99934	3904.82	0.99952	3904.82	0.99622	3904.82	0.99969	3904.82	0.99957	3904.82	0.99737	3904.82	0.99985	3904.82	0.99752
	3903.39	0.99965	3903.39	0.99618	3903.39	0.96957	3903.39	0.99938	3903.39	0.99928	3903.39	0.99933	3903.39	0.99953	3903.39	0.99599	3903.39	0.99968	3903.39	0.99957	3903.39	0.9974	3903.39	0.99983	3903.39	0.99758
	3901.96	0.99968	3901.96	0.99602	3901.96	0.96895	3901.96	0.99935	3901.96	0.99926	3901.96	0.99931	3901.96	0.99954	3901.96	0.99575	3901.96	0.99966	3901.96	0.99958	3901.96	0.99746	3901.96	0.9998	3901.96	0.99768
	3900.53	0.9997	3900.53	0.99585	3900.53	0.9682	3900.53	0.99933	3900.53	0.99925	3900.53	0.9993	3900.53	0.99955	3900.53	0.99562	3900.53	0.99965	3900.53	0.9996	3900.53	0.99741	3900.53	0.99978	3900.53	0.99768
	3899.1	0.99969	3899.1	0.99568	3899.1	0.96732	3899.1	0.99929	3899.1	0.99926	3899.1	0.99929	3899.1	0.99956	3899.1	0.99552	3899.1	0.99963	3899.1	0.99961	3899.1	0.99735	3899.1	0.99976	3899.1	0.99764
	3897.67	0.99967	3897.67	0.9955	3897.67	0.96643	3897.67	0.99924	3897.67	0.99928	3897.67	0.99929	3897.67	0.99958	3897.67	0.99544	3897.67	0.99962	3897.67	0.99964	3897.67	0.99729	3897.67	0.99975	3897.67	0.99759
	3896.23	0.99964	3896.23	0.99534	3896.23	0.96569	3896.23	0.99917	3896.23	0.9993	3896.23	0.99928	3896.23	0.99959	3896.23	0.99543	3896.23	0.99961	3896.23	0.99966	3896.23	0.99715	3896.23	0.99976	3896.23	0.99745
	3894.8	0.99962	3894.8	0.99519	3894.8	0.96519	3894.8	0.9991	3894.8	0.99931	3894.8	0.99927	3894.8	0.99961	3894.8	0.99548	3894.8	0.9996	3894.8	0.99969	3894.8	0.99696	3894.8	0.99977	3894.8	0.99723
	3893.37	0.99959	3893.37	0.99507	3893.37	0.96488	3893.37	0.99905	3893.37	0.99931	3893.37	0.99926	3893.37	0.99962	3893.37	0.99545	3893.37	0.99959	3893.37	0.99973	3893.37	0.99688	3893.37	0.99978	3893.37	0.99709
	3891.94	0.99957	3891.94	0.99496	3891.94	0.96467	3891.94	0.999	3891.94	0.9993	3891.94	0.99926	3891.94	0.99964	3891.94	0.99527	3891.94	0.99958	3891.94	0.99977	3891.94	0.99696	3891.94	0.99979	3891.94	0.99711
	3890.51	0.99956	3890.51	0.99487	3890.51	0.96448	3890.51	0.99896	3890.51	0.99929	3890.51	0.99926	3890.51	0.99965	3890.51	0.99499	3890.51	0.99957	3890.51	0.9998	3890.51	0.99716	3890.51	0.9998	3890.51	0.99723
	3889.08	0.99956	3889.08	0.99477	3889.08	0.96437	3889.08	0.99893	3889.08	0.99929	3889.08	0.99926	3889.08	0.99966	3889.08	0.99469	3889.08	0.99957	3889.08	0.99984	3889.08	0.99738	3889.08	0.9998	3889.08	0.99738
	3887.65	0.99955	3887.65	0.99465	3887.65	0.96447	3887.65	0.99892	3887.65	0.99929	3887.65	0.99927	3887.65	0.99967	3887.65	0.99448	3887.65	0.99958	3887.65	0.99985	3887.65	0.9975	3887.65	0.9998	3887.65	0.99743
	3886.22	0.99954	3886.22	0.99452	3886.22	0.9649	3886.22	0.99891	3886.22	0.9993	3886.22	0.99927	3886.22	0.99968	3886.22	0.99449	3886.22	0.99959	3886.22	0.99985	3886.22	0.99734	3886.22	0.99981	3886.22	0.99724
	3884.79	0.99953	3884.79	0.99438	3884.79	0.96564	3884.79	0.99891	3884.79	0.99931	3884.79	0.99927	3884.79	0.99968	3884.79	0.9946	3884.79	0.9996	3884.79	0.99983	3884.79	0.99706	3884.79	0.99984	3884.79	0.99695
	3883.36	0.99953	3883.36	0.99425	3883.36	0.96658	3883.36	0.99892	3883.36	0.99933	3883.36	0.99927	3883.36	0.99968	3883.36	0.9946	3883.36	0.9996	3883.36	0.99981	3883.36	0.99691	3883.36	0.99987	3883.36	0.9968
	3881.93	0.99953	3881.93	0.99413	3881.93	0.96775	3881.93	0.99896	3881.93	0.99934	3881.93	0.99926	3881.93	0.99969	3881.93	0.99446	3881.93	0.9996	3881.93	0.99978	3881.93	0.99692	3881.93	0.99989	3881.93	0.9968
	3880.5	0.99954	3880.5	0.99401	3880.5	0.96933	3880.5	0.99902	3880.5	0.99935	3880.5	0.99926	3880.5	0.99969	3880.5	0.99432	3880.5	0.9996	3880.5	0.99976	3880.5	0.99691	3880.5	0.99989	3880.5	0.9968
	3879.06	0.99954	3879.06	0.99389	3879.06	0.97146	3879.06	0.99911	3879.06	0.99935	3879.06	0.99925	3879.06	0.9997	3879.06	0.99424	3879.06	0.99961	3879.06	0.99973	3879.06	0.99685	3879.06	0.99987	3879.06	0.99675
	3877.63	0.99955	3877.63	0.99376	3877.63	0.97402	3877.63	0.99921	3877.63	0.99934	3877.63	0.99925	3877.63	0.9997	3877.63	0.99418	3877.63	0.99963	3877.63	0.99971	3877.63	0.99678	3877.63	0.99985	3877.63	0.9967
	3876.2	0.99955	3876.2	0.99363	3876.2	0.97673	3876.2	0.99931	3876.2	0.99933	3876.2	0.99925	3876.2	0.99971	3876.2	0.99413	3876.2	0.99966	3876.2	0.9997	3876.2	0.9967	3876.2	0.99983	3876.2	0.99665
	3874.77	0.99954	3874.77	0.99351	3874.77	0.97921	3874.77	0.99939	3874.77	0.99932	3874.77	0.99926	3874.77	0.99972	3874.77	0.99412	3874.77	0.9997	3874.77	0.99969	3874.77	0.99659	3874.77	0.99983	3874.77	0.99656
	3873.34	0.99954	3873.34	0.9934	3873.34	0.98103	3873.34	0.99947	3873.34	0.99929	3873.34	0.99926	3873.34	0.99972	3873.34	0.99401	3873.34	0.99973	3873.34	0.99968	3873.34	0.99658	3873.34	0.99982	3873.34	0.99658
	3871.91	0.99954	3871.91	0.99328	3871.91	0.98198	3871.91	0.99955	3871.91	0.99925	3871.91	0.99928	3871.91	0.99973	3871.91	0.99361	3871.91	0.99978	3871.91	0.99968	3871.91	0.99688	3871.91	0.99981	3871.91	0.99688
	3870.48	0.99955	3870.48	0.99313	3870.48	0.98238	3870.48	0.99961	3870.48	0.9992	3870.48	0.99929	3870.48	0.99973	3870.48	0.9931	3870.48	0.99982	3870.48	0.99968	3870.48	0.99728	3870.48	0.99979	3870.48	0.99731
	3869.05	0.99958	3869.05	0.99297	3869.05	0.98286	3869.05	0.99966	3869.05	0.99917	3869.05	0.99931	3869.05	0.99973	3869.05	0.99289	3869.05	0.99984	3869.05	0.99967	3869.05	0.99732	3869.05	0.99977	3869.05	0.99739
	3867.62	0.99962	3867.62	0.99282	3867.62	0.98357	3867.62	0.99968	3867.62	0.99917	3867.62	0.99934	3867.62	0.99972	3867.62	0.99309	3867.62	0.99986	3867.62	0.99964	3867.62	0.9969	3867.62	0.99975	3867.62	0.99704
	3866.19	0.99965	3866.19	0.99269	3866.19	0.9843	3866.19	0.99967	3866.19	0.99919	3866.19	0.99936	3866.19	0.99972	3866.19	0.99339	3866.19	0.99987	3866.19	0.99961	3866.19	0.99635	3866.19	0.99975	3866.19	0.99658
	3864.76	0.99965	3864.76	0.99259	3864.76	0.98492	3864.76	0.99963	3864.76	0.99921	3864.76	0.99939	3864.76	0.9997	3864.76	0.99358	3864.76	0.99987	3864.76	0.99958	3864.76	0.9959	3864.76	0.99975	3864.76	0.99622
	3863.32	0.99963	3863.32	0.99252	3863.32	0.98546	3863.32	0.99958	3863.32	0.99923	3863.32	0.99941	3863.32	0.99969	3863.32	0.99368	3863.32	0.99986	3863.32	0.99955	3863.32	0.99555	3863.32	0.99975	3863.32	0.99595
	3861.89	0.99959	3861.89	0.99247	3861.89	0.9859	3861.89	0.99953	3861.89	0.99924	3861.89	0.99944	3861.89	0.99967	3861.89	0.99375	3861.89	0.99985	3861.89	0.99952	3861.89	0.99526	3861.89	0.99975	3861.89	0.99572
	3860.46	0.99955	3860.46	0.99244	3860.46	0.98606	3860.46	0.99949	3860.46	0.99923	3860.46	0.99946	3860.46	0.99965	3860.46	0.9937	3860.46	0.99984	3860.46	0.99951	3860.46	0.99509	3860.46	0.99974	3860.46	0.9956
	3859.03	0.99952	3859.03	0.99242	3859.03	0.98567	3859.03	0.99944	3859.03	0.99922	3859.03	0.99948	3859.03	0.99962	3859.03	0.99353	3859.03	0.99983	3859.03	0.9995	3859.03	0.9951	3859.03	0.99974	3859.03	0.99563
	3857.6	0.99949	3857.6	0.99238	3857.6	0.9846	3857.6	0.99938	3857.6	0.99922	3857.6	0.99949	3857.6	0.99959	3857.6	0.99329	3857.6	0.99981	3857.6	0.99951	3857.6	0.99522	3857.6	0.99974	3857.6	0.99574
	3856.17	0.99947	3856.17	0.99232	3856.17	0.98299	3856.17	0.99932	3856.17	0.99923	3856.17	0.99949	3856.17	0.99956	3856.17	0.99307	3856.17	0.99979	3856.17	0.99952	3856.17	0.99534	3856.17	0.99975	3856.17	0.99584
	3854.74	0.99944	3854.74	0.99221	3854.74	0.98129	3854.74	0.99926	3854.74	0.99926	3854.74	0.99948	3854.74	0.99952	3854.74	0.99296	3854.74	0.99976	3854.74	0.99954	3854.74	0.99535	3854.74	0.99976	3854.74	0.99584
	3853.31	0.99941	3853.31	0.99206	3853.31	0.97992	3853.31	0.99921	3853.31	0.9993	3853.31	0.99947	3853.31	0.99948	3853.31	0.993	3853.31	0.99972	3853.31	0.99955	3853.31	0.99518	3853.31	0.99977	3853.31	0.99565
	3851.88	0.99939	3851.88	0.9919	3851.88	0.979	3851.88	0.99919	3851.88	0.99933	3851.88	0.99944	3851.88	0.99944	3851.88	0.99313	3851.88	0.99969	3851.88	0.99956	3851.88	0.9949	3851.88	0.99978	3851.88	0.99537
	3850.45	0.99936	3850.45	0.99174	3850.45	0.97841	3850.45	0.99918	3850.45	0.99934	3850.45	0.99941	3850.45	0.99939	3850.45	0.99313	3850.45	0.99967	3850.45	0.99958	3850.45	0.99479	3850.45	0.99977	3850.45	0.99525
	3849.02	0.99934	3849.02	0.99159	3849.02	0.97805	3849.02	0.9992	3849.02	0.99935	3849.02	0.99938	3849.02	0.99936	3849.02	0.99295	3849.02	0.99966	3849.02	0.9996	3849.02	0.99492	3849.02	0.99975	3849.02	0.99537
	3847.59	0.99933	3847.59	0.99147	3847.59	0.97792	3847.59	0.99924	3847.59	0.99935	3847.59	0.99935	3847.59	0.99933	3847.59	0.99279	3847.59	0.99966	3847.59	0.99962	3847.59	0.99506	3847.59	0.99973	3847.59	0.9955
	3846.15	0.99932	3846.15	0.99134	3846.15	0.978	3846.15	0.99929	3846.15	0.99934	3846.15	0.99932	3846.15	0.99931	3846.15	0.99279	3846.15	0.99968	3846.15	0.99962	3846.15	0.99505	3846.15	0.9997	3846.15	0.99549
	3844.72	0.9993	3844.72	0.99122	3844.72	0.97812	3844.72	0.99933	3844.72	0.99933	3844.72	0.9993	3844.72	0.99929	3844.72	0.99287	3844.72	0.99969	3844.72	0.99962	3844.72	0.99499	3844.72	0.99969	3844.72	0.99544
	3843.29	0.99929	3843.29	0.9911	3843.29	0.97802	3843.29	0.99936	3843.29	0.99931	3843.29	0.9993	3843.29	0.99927	3843.29	0.99289	3843.29	0.9997	3843.29	0.9996	3843.29	0.99502	3843.29	0.99968	3843.29	0.99546
	3841.86	0.99928	3841.86	0.99098	3841.86	0.9774	3841.86	0.99937	3841.86	0.99929	3841.86	0.9993	3841.86	0.99926	3841.86	0.99276	3841.86	0.99971	3841.86	0.99959	3841.86	0.99526	3841.86	0.99969	3841.86	0.99566
	3840.43	0.99929	3840.43	0.99086	3840.43	0.97606	3840.43	0.99938	3840.43	0.99926	3840.43	0.99932	3840.43	0.99925	3840.43	0.99234	3840.43	0.99971	3840.43	0.99957	3840.43	0.99581	3840.43	0.99969	3840.43	0.99616
	3839	0.99931	3839	0.99073	3839	0.97411	3839	0.99939	3839	0.99924	3839	0.99934	3839	0.99925	3839	0.99175	3839	0.99972	3839	0.99956	3839	0.99653	3839	0.99969	3839	0.99684
	3837.57	0.99937	3837.57	0.9906	3837.57	0.9722	3837.57	0.99939	3837.57	0.99922	3837.57	0.99937	3837.57	0.99926	3837.57	0.99143	3837.57	0.99972	3837.57	0.99953	3837.57	0.99693	3837.57	0.9997	3837.57	0.99724
	3836.14	0.99944	3836.14	0.99049	3836.14	0.97111	3836.14	0.99939	3836.14	0.99923	3836.14	0.9994	3836.14	0.99927	3836.14	0.99163	3836.14	0.99971	3836.14	0.99949	3836.14	0.99674	3836.14	0.99971	3836.14	0.99709
	3834.71	0.99952	3834.71	0.99038	3834.71	0.97096	3834.71	0.9994	3834.71	0.99924	3834.71	0.99944	3834.71	0.99929	3834.71	0.99206	3834.71	0.99969	3834.71	0.99945	3834.71	0.99627	3834.71	0.99974	3834.71	0.99668
	3833.28	0.99957	3833.28	0.99029	3833.28	0.97113	3833.28	0.99942	3833.28	0.99925	3833.28	0.99949	3833.28	0.99931	3833.28	0.99234	3833.28	0.99967	3833.28	0.99942	3833.28	0.99597	3833.28	0.99978	3833.28	0.99644
	3831.85	0.99958	3831.85	0.99022	3831.85	0.97116	3831.85	0.99946	3831.85	0.99926	3831.85	0.99953	3831.85	0.99934	3831.85	0.99244	3831.85	0.99965	3831.85	0.9994	3831.85	0.99586	3831.85	0.99982	3831.85	0.99635
	3830.41	0.99956	3830.41	0.99015	3830.41	0.971	3830.41	0.99951	3830.41	0.99925	3830.41	0.99956	3830.41	0.99936	3830.41	0.9925	3830.41	0.99964	3830.41	0.99938	3830.41	0.99579	3830.41	0.99985	3830.41	0.9963
	3828.98	0.99953	3828.98	0.99008	3828.98	0.97076	3828.98	0.99956	3828.98	0.99924	3828.98	0.99959	3828.98	0.99939	3828.98	0.99254	3828.98	0.99963	3828.98	0.99937	3828.98	0.99575	3828.98	0.99986	3828.98	0.99626
	3827.55	0.99951	3827.55	0.99002	3827.55	0.97043	3827.55	0.99959	3827.55	0.99922	3827.55	0.99962	3827.55	0.99943	3827.55	0.99252	3827.55	0.99962	3827.55	0.99937	3827.55	0.99578	3827.55	0.99986	3827.55	0.99627
	3826.12	0.99948	3826.12	0.98993	3826.12	0.96996	3826.12	0.99961	3826.12	0.99921	3826.12	0.99963	3826.12	0.99946	3826.12	0.99243	3826.12	0.9996	3826.12	0.99939	3826.12	0.99591	3826.12	0.99984	3826.12	0.99636
	3824.69	0.99946	3824.69	0.98983	3824.69	0.96938	3824.69	0.9996	3824.69	0.9992	3824.69	0.99963	3824.69	0.99948	3824.69	0.99232	3824.69	0.99958	3824.69	0.99942	3824.69	0.99608	3824.69	0.99983	3824.69	0.99647
	3823.26	0.99942	3823.26	0.98968	3823.26	0.96879	3823.26	0.99958	3823.26	0.99919	3823.26	0.99962	3823.26	0.99951	3823.26	0.99234	3823.26	0.99955	3823.26	0.99946	3823.26	0.99612	3823.26	0.99981	3823.26	0.99645
	3821.83	0.99938	3821.83	0.98951	3821.83	0.96839	3821.83	0.99955	3821.83	0.99919	3821.83	0.9996	3821.83	0.99953	3821.83	0.99249	3821.83	0.99952	3821.83	0.9995	3821.83	0.99601	3821.83	0.99979	3821.83	0.99626
	3820.4	0.99935	3820.4	0.98932	3820.4	0.96822	3820.4	0.99953	3820.4	0.99919	3820.4	0.99957	3820.4	0.99954	3820.4	0.9926	3820.4	0.9995	3820.4	0.99954	3820.4	0.99591	3820.4	0.99975	3820.4	0.99608
	3818.97	0.99932	3818.97	0.98912	3818.97	0.96815	3818.97	0.9995	3818.97	0.99919	3818.97	0.99953	3818.97	0.99955	3818.97	0.99261	3818.97	0.99949	3818.97	0.99958	3818.97	0.99591	3818.97	0.9997	3818.97	0.99602
	3817.54	0.99928	3817.54	0.98894	3817.54	0.96806	3817.54	0.99947	3817.54	0.99919	3817.54	0.99948	3817.54	0.99956	3817.54	0.99265	3817.54	0.99951	3817.54	0.99961	3817.54	0.99589	3817.54	0.99963	3817.54	0.99593
	3816.11	0.99922	3816.11	0.98877	3816.11	0.96788	3816.11	0.99943	3816.11	0.99919	3816.11	0.99943	3816.11	0.99956	3816.11	0.99276	3816.11	0.99952	3816.11	0.99964	3816.11	0.99581	3816.11	0.99958	3816.11	0.99579
	3814.68	0.99915	3814.68	0.98862	3814.68	0.96759	3814.68	0.99939	3814.68	0.9992	3814.68	0.99938	3814.68	0.99957	3814.68	0.99288	3814.68	0.99953	3814.68	0.99965	3814.68	0.99573	3814.68	0.99954	3814.68	0.99568
	3813.24	0.99907	3813.24	0.98847	3813.24	0.96714	3813.24	0.99935	3813.24	0.9992	3813.24	0.99933	3813.24	0.99957	3813.24	0.99296	3813.24	0.99953	3813.24	0.99965	3813.24	0.99568	3813.24	0.99951	3813.24	0.99562
	3811.81	0.99899	3811.81	0.98832	3811.81	0.96649	3811.81	0.99932	3811.81	0.99921	3811.81	0.99929	3811.81	0.99956	3811.81	0.99304	3811.81	0.99952	3811.81	0.99964	3811.81	0.99562	3811.81	0.9995	3811.81	0.99558
	3810.38	0.99893	3810.38	0.98819	3810.38	0.96558	3810.38	0.99929	3810.38	0.99921	3810.38	0.99926	3810.38	0.99955	3810.38	0.99312	3810.38	0.9995	3810.38	0.99962	3810.38	0.99556	3810.38	0.99949	3810.38	0.99553
	3808.95	0.9989	3808.95	0.98806	3808.95	0.96438	3808.95	0.99926	3808.95	0.99923	3808.95	0.99924	3808.95	0.99953	3808.95	0.99316	3808.95	0.99948	3808.95	0.9996	3808.95	0.99552	3808.95	0.99948	3808.95	0.99551
	3807.52	0.99889	3807.52	0.98794	3807.52	0.96289	3807.52	0.99922	3807.52	0.99926	3807.52	0.99923	3807.52	0.99951	3807.52	0.99312	3807.52	0.99946	3807.52	0.99957	3807.52	0.99555	3807.52	0.99948	3807.52	0.99558
	3806.09	0.9989	3806.09	0.98782	3806.09	0.96122	3806.09	0.99917	3806.09	0.9993	3806.09	0.99923	3806.09	0.99948	3806.09	0.993	3806.09	0.99945	3806.09	0.99954	3806.09	0.99567	3806.09	0.99947	3806.09	0.99573
	3804.66	0.99892	3804.66	0.98771	3804.66	0.95965	3804.66	0.99913	3804.66	0.99933	3804.66	0.99924	3804.66	0.99946	3804.66	0.99295	3804.66	0.99945	3804.66	0.99951	3804.66	0.99573	3804.66	0.99947	3804.66	0.99584
	3803.23	0.99893	3803.23	0.98761	3803.23	0.95841	3803.23	0.99911	3803.23	0.99936	3803.23	0.99925	3803.23	0.99944	3803.23	0.99305	3803.23	0.99945	3803.23	0.99949	3803.23	0.99562	3803.23	0.99947	3803.23	0.99579
	3801.8	0.99893	3801.8	0.98751	3801.8	0.9575	3801.8	0.99911	3801.8	0.99937	3801.8	0.99928	3801.8	0.99942	3801.8	0.9932	3801.8	0.99946	3801.8	0.99948	3801.8	0.9955	3801.8	0.99949	3801.8	0.9957
	3800.37	0.99891	3800.37	0.98741	3800.37	0.95664	3800.37	0.99914	3800.37	0.99937	3800.37	0.9993	3800.37	0.99941	3800.37	0.99326	3800.37	0.99947	3800.37	0.99947	3800.37	0.99546	3800.37	0.99951	3800.37	0.99567
	3798.94	0.99887	3798.94	0.98732	3798.94	0.9556	3798.94	0.9992	3798.94	0.99936	3798.94	0.99932	3798.94	0.99939	3798.94	0.99331	3798.94	0.99949	3798.94	0.99946	3798.94	0.99544	3798.94	0.99953	3798.94	0.99562
	3797.51	0.99884	3797.51	0.98724	3797.51	0.95434	3797.51	0.99925	3797.51	0.99935	3797.51	0.99935	3797.51	0.99938	3797.51	0.99342	3797.51	0.99949	3797.51	0.99944	3797.51	0.99536	3797.51	0.99954	3797.51	0.9955
	3796.07	0.99882	3796.07	0.98717	3796.07	0.95303	3796.07	0.9993	3796.07	0.99934	3796.07	0.99937	3796.07	0.99938	3796.07	0.99354	3796.07	0.9995	3796.07	0.99943	3796.07	0.99528	3796.07	0.99954	3796.07	0.99539
	3794.64	0.99881	3794.64	0.98709	3794.64	0.95187	3794.64	0.99933	3794.64	0.99933	3794.64	0.99939	3794.64	0.99938	3794.64	0.99363	3794.64	0.9995	3794.64	0.99942	3794.64	0.99523	3794.64	0.99952	3794.64	0.99531
	3793.21	0.99881	3793.21	0.987	3793.21	0.95102	3793.21	0.99935	3793.21	0.99932	3793.21	0.99941	3793.21	0.99938	3793.21	0.99368	3793.21	0.99949	3793.21	0.99943	3793.21	0.99521	3793.21	0.99949	3793.21	0.99527
	3791.78	0.99881	3791.78	0.98688	3791.78	0.95056	3791.78	0.99936	3791.78	0.99931	3791.78	0.99943	3791.78	0.99939	3791.78	0.99374	3791.78	0.99948	3791.78	0.99945	3791.78	0.9952	3791.78	0.99947	3791.78	0.99523
	3790.35	0.99883	3790.35	0.98676	3790.35	0.95048	3790.35	0.99935	3790.35	0.9993	3790.35	0.99945	3790.35	0.99939	3790.35	0.99382	3790.35	0.99946	3790.35	0.99949	3790.35	0.99516	3790.35	0.99944	3790.35	0.99515
	3788.92	0.99884	3788.92	0.98663	3788.92	0.95062	3788.92	0.99933	3788.92	0.99929	3788.92	0.99946	3788.92	0.9994	3788.92	0.99388	3788.92	0.99943	3788.92	0.99953	3788.92	0.99514	3788.92	0.99941	3788.92	0.99508
	3787.49	0.99887	3787.49	0.98651	3787.49	0.95073	3787.49	0.99931	3787.49	0.99928	3787.49	0.99948	3787.49	0.99941	3787.49	0.99381	3787.49	0.99942	3787.49	0.99957	3787.49	0.99527	3787.49	0.99937	3787.49	0.99514
	3786.06	0.99887	3786.06	0.98641	3786.06	0.9508	3786.06	0.99928	3786.06	0.99928	3786.06	0.99949	3786.06	0.99942	3786.06	0.99367	3786.06	0.99942	3786.06	0.99959	3786.06	0.99547	3786.06	0.99934	3786.06	0.99528
	3784.63	0.99886	3784.63	0.98631	3784.63	0.95105	3784.63	0.99925	3784.63	0.99927	3784.63	0.99949	3784.63	0.99943	3784.63	0.99367	3784.63	0.99943	3784.63	0.9996	3784.63	0.99553	3784.63	0.99931	3784.63	0.99528
	3783.2	0.99881	3783.2	0.9862	3783.2	0.95167	3783.2	0.99923	3783.2	0.99926	3783.2	0.99949	3783.2	0.99944	3783.2	0.99387	3783.2	0.99944	3783.2	0.9996	3783.2	0.99537	3783.2	0.99928	3783.2	0.99508
	3781.77	0.99874	3781.77	0.9861	3781.77	0.95257	3781.77	0.99923	3781.77	0.99923	3781.77	0.99949	3781.77	0.99945	3781.77	0.99409	3781.77	0.99945	3781.77	0.99959	3781.77	0.99519	3781.77	0.99927	3781.77	0.99488
	3780.33	0.99866	3780.33	0.98599	3780.33	0.95348	3780.33	0.99926	3780.33	0.99921	3780.33	0.99949	3780.33	0.99945	3780.33	0.99421	3780.33	0.99945	3780.33	0.99958	3780.33	0.99509	3780.33	0.99925	3780.33	0.99479
	3778.9	0.99859	3778.9	0.98589	3778.9	0.9542	3778.9	0.99932	3778.9	0.99918	3778.9	0.99949	3778.9	0.99946	3778.9	0.99423	3778.9	0.99944	3778.9	0.99958	3778.9	0.99508	3778.9	0.99924	3778.9	0.99482
	3777.47	0.99854	3777.47	0.9858	3777.47	0.95473	3777.47	0.99938	3777.47	0.99915	3777.47	0.99948	3777.47	0.99946	3777.47	0.99418	3777.47	0.99944	3777.47	0.99957	3777.47	0.99515	3777.47	0.99921	3777.47	0.99492
	3776.04	0.99851	3776.04	0.98571	3776.04	0.95519	3776.04	0.99942	3776.04	0.99912	3776.04	0.99947	3776.04	0.99946	3776.04	0.99411	3776.04	0.99943	3776.04	0.99956	3776.04	0.99522	3776.04	0.99919	3776.04	0.99504
	3774.61	0.99851	3774.61	0.98562	3774.61	0.95566	3774.61	0.99944	3774.61	0.9991	3774.61	0.99946	3774.61	0.99946	3774.61	0.99412	3774.61	0.99942	3774.61	0.99954	3774.61	0.99519	3774.61	0.99917	3774.61	0.99505
	3773.18	0.9985	3773.18	0.98553	3773.18	0.95613	3773.18	0.99944	3773.18	0.99908	3773.18	0.99945	3773.18	0.99946	3773.18	0.99421	3773.18	0.99941	3773.18	0.9995	3773.18	0.99506	3773.18	0.99916	3773.18	0.99496
	3771.75	0.99847	3771.75	0.98547	3771.75	0.95649	3771.75	0.99942	3771.75	0.99907	3771.75	0.99944	3771.75	0.99946	3771.75	0.99421	3771.75	0.99938	3771.75	0.99946	3771.75	0.99502	3771.75	0.99914	3771.75	0.99494
	3770.32	0.99844	3770.32	0.98541	3770.32	0.95663	3770.32	0.9994	3770.32	0.99906	3770.32	0.99943	3770.32	0.99946	3770.32	0.99398	3770.32	0.99936	3770.32	0.99944	3770.32	0.99525	3770.32	0.99912	3770.32	0.99518
	3768.89	0.99841	3768.89	0.98536	3768.89	0.95649	3768.89	0.99938	3768.89	0.99906	3768.89	0.99942	3768.89	0.99945	3768.89	0.99363	3768.89	0.99934	3768.89	0.99943	3768.89	0.99562	3768.89	0.9991	3768.89	0.99555
	3767.46	0.99842	3767.46	0.98528	3767.46	0.95613	3767.46	0.99937	3767.46	0.99904	3767.46	0.99941	3767.46	0.99945	3767.46	0.99347	3767.46	0.99934	3767.46	0.99943	3767.46	0.9958	3767.46	0.99909	3767.46	0.99574
	3766.03	0.99847	3766.03	0.98519	3766.03	0.95559	3766.03	0.99937	3766.03	0.99901	3766.03	0.9994	3766.03	0.99944	3766.03	0.99357	3766.03	0.99935	3766.03	0.99943	3766.03	0.99567	3766.03	0.99909	3766.03	0.99565
	3764.6	0.99856	3764.6	0.98508	3764.6	0.95478	3764.6	0.99939	3764.6	0.99896	3764.6	0.9994	3764.6	0.99944	3764.6	0.99366	3764.6	0.99938	3764.6	0.99942	3764.6	0.99553	3764.6	0.99909	3764.6	0.99558
	3763.16	0.99866	3763.16	0.98496	3763.16	0.95375	3763.16	0.99943	3763.16	0.99892	3763.16	0.99941	3763.16	0.99944	3763.16	0.99356	3763.16	0.99942	3763.16	0.99939	3763.16	0.99561	3763.16	0.99909	3763.16	0.99576
	3761.73	0.99877	3761.73	0.98482	3761.73	0.9529	3761.73	0.99948	3761.73	0.99888	3761.73	0.99942	3761.73	0.99944	3761.73	0.99342	3761.73	0.99946	3761.73	0.99933	3761.73	0.99573	3761.73	0.99911	3761.73	0.996
	3760.3	0.99889	3760.3	0.98468	3760.3	0.95279	3760.3	0.99952	3760.3	0.99887	3760.3	0.99944	3760.3	0.99944	3760.3	0.99347	3760.3	0.99949	3760.3	0.99925	3760.3	0.99566	3760.3	0.99916	3760.3	0.99602
	3758.87	0.99901	3758.87	0.98453	3758.87	0.95357	3758.87	0.99953	3758.87	0.9989	3758.87	0.99947	3758.87	0.99944	3758.87	0.99364	3758.87	0.99951	3758.87	0.99915	3758.87	0.99548	3758.87	0.99923	3758.87	0.99591
	3757.44	0.99913	3757.44	0.98438	3757.44	0.95494	3757.44	0.99951	3757.44	0.99894	3757.44	0.9995	3757.44	0.99944	3757.44	0.9937	3757.44	0.99952	3757.44	0.99905	3757.44	0.99541	3757.44	0.99931	3757.44	0.99586
	3756.01	0.99921	3756.01	0.98424	3756.01	0.95635	3756.01	0.99948	3756.01	0.99898	3756.01	0.99954	3756.01	0.99943	3756.01	0.99355	3756.01	0.99951	3756.01	0.99895	3756.01	0.99556	3756.01	0.99939	3756.01	0.99601
	3754.58	0.99927	3754.58	0.98408	3754.58	0.95737	3754.58	0.99943	3754.58	0.99903	3754.58	0.99958	3754.58	0.99943	3754.58	0.99323	3754.58	0.99952	3754.58	0.99885	3754.58	0.99591	3754.58	0.99946	3754.58	0.99633
	3753.15	0.99933	3753.15	0.98391	3753.15	0.95815	3753.15	0.99939	3753.15	0.99905	3753.15	0.99962	3753.15	0.99942	3753.15	0.99292	3753.15	0.99955	3753.15	0.99875	3753.15	0.99628	3753.15	0.99954	3753.15	0.99665
	3751.72	0.9994	3751.72	0.9837	3751.72	0.95946	3751.72	0.99933	3751.72	0.99906	3751.72	0.99965	3751.72	0.99942	3751.72	0.99279	3751.72	0.99958	3751.72	0.99866	3751.72	0.99648	3751.72	0.99959	3751.72	0.99683
	3750.29	0.99946	3750.29	0.98348	3750.29	0.96194	3750.29	0.99928	3750.29	0.99904	3750.29	0.99967	3750.29	0.99941	3750.29	0.99285	3750.29	0.9996	3750.29	0.99861	3750.29	0.99651	3750.29	0.99961	3750.29	0.99683
	3748.86	0.99948	3748.86	0.98329	3748.86	0.96544	3748.86	0.99923	3748.86	0.99901	3748.86	0.99968	3748.86	0.99941	3748.86	0.99306	3748.86	0.99959	3748.86	0.99861	3748.86	0.99638	3748.86	0.9996	3748.86	0.99668
	3747.42	0.99945	3747.42	0.98312	3747.42	0.96924	3747.42	0.99921	3747.42	0.99899	3747.42	0.99968	3747.42	0.99941	3747.42	0.99334	3747.42	0.99957	3747.42	0.99864	3747.42	0.99615	3747.42	0.99956	3747.42	0.99644
	3745.99	0.99939	3745.99	0.98298	3745.99	0.97268	3745.99	0.99921	3745.99	0.99896	3745.99	0.99967	3745.99	0.99941	3745.99	0.99351	3745.99	0.99954	3745.99	0.9987	3745.99	0.99601	3745.99	0.99949	3745.99	0.99628
	3744.56	0.99931	3744.56	0.98285	3744.56	0.97547	3744.56	0.99922	3744.56	0.99892	3744.56	0.99964	3744.56	0.9994	3744.56	0.99347	3744.56	0.9995	3744.56	0.99878	3744.56	0.99609	3744.56	0.99941	3744.56	0.99634
	3743.13	0.9992	3743.13	0.98273	3743.13	0.97764	3743.13	0.99921	3743.13	0.99888	3743.13	0.99961	3743.13	0.9994	3743.13	0.99336	3743.13	0.99945	3743.13	0.99886	3743.13	0.99622	3743.13	0.99934	3743.13	0.99645
	3741.7	0.99907	3741.7	0.98262	3741.7	0.97936	3741.7	0.99919	3741.7	0.99883	3741.7	0.99956	3741.7	0.99939	3741.7	0.99338	3741.7	0.9994	3741.7	0.99894	3741.7	0.9962	3741.7	0.99928	3741.7	0.9964
	3740.27	0.9989	3740.27	0.98252	3740.27	0.98078	3740.27	0.99915	3740.27	0.9988	3740.27	0.99951	3740.27	0.99938	3740.27	0.99348	3740.27	0.99934	3740.27	0.99901	3740.27	0.99606	3740.27	0.99924	3740.27	0.99624
	3738.84	0.9987	3738.84	0.98247	3738.84	0.98195	3738.84	0.99911	3738.84	0.99879	3738.84	0.99944	3738.84	0.99938	3738.84	0.9935	3738.84	0.99927	3738.84	0.99907	3738.84	0.99599	3738.84	0.9992	3738.84	0.99616
	3737.41	0.99848	3737.41	0.98246	3737.41	0.98286	3737.41	0.99906	3737.41	0.99879	3737.41	0.99938	3737.41	0.99937	3737.41	0.99336	3737.41	0.9992	3737.41	0.99914	3737.41	0.99607	3737.41	0.99915	3737.41	0.99625
	3735.98	0.99827	3735.98	0.98248	3735.98	0.98345	3735.98	0.99902	3735.98	0.99879	3735.98	0.99932	3735.98	0.99936	3735.98	0.99321	3735.98	0.99915	3735.98	0.99922	3735.98	0.99618	3735.98	0.9991	3735.98	0.99637
	3734.55	0.99808	3734.55	0.98251	3734.55	0.98369	3734.55	0.999	3734.55	0.99878	3734.55	0.99927	3734.55	0.99935	3734.55	0.99329	3734.55	0.99912	3734.55	0.9993	3734.55	0.99603	3734.55	0.99903	3734.55	0.99628
	3733.12	0.99793	3733.12	0.98254	3733.12	0.98351	3733.12	0.999	3733.12	0.99875	3733.12	0.99923	3733.12	0.99934	3733.12	0.99362	3733.12	0.99911	3733.12	0.99935	3733.12	0.9956	3733.12	0.99896	3733.12	0.99592
	3731.69	0.99782	3731.69	0.98258	3731.69	0.98274	3731.69	0.99903	3731.69	0.99874	3731.69	0.99921	3731.69	0.99934	3731.69	0.99386	3731.69	0.99911	3731.69	0.99936	3731.69	0.99526	3731.69	0.99889	3731.69	0.99565
	3730.25	0.99777	3730.25	0.98261	3730.25	0.98126	3730.25	0.99908	3730.25	0.99878	3730.25	0.9992	3730.25	0.99933	3730.25	0.99369	3730.25	0.99914	3730.25	0.99935	3730.25	0.99538	3730.25	0.99883	3730.25	0.99583
	3728.82	0.99777	3728.82	0.98263	3728.82	0.97938	3728.82	0.99913	3728.82	0.99887	3728.82	0.99921	3728.82	0.99933	3728.82	0.99329	3728.82	0.99918	3728.82	0.99932	3728.82	0.99578	3728.82	0.99881	3728.82	0.99626
	3727.39	0.9978	3727.39	0.98265	3727.39	0.97759	3727.39	0.99919	3727.39	0.999	3727.39	0.99923	3727.39	0.99933	3727.39	0.99316	3727.39	0.99923	3727.39	0.99928	3727.39	0.99592	3727.39	0.99882	3727.39	0.99638
	3725.96	0.99785	3725.96	0.98267	3725.96	0.97611	3725.96	0.99923	3725.96	0.99914	3725.96	0.99926	3725.96	0.99933	3725.96	0.99345	3725.96	0.99929	3725.96	0.99924	3725.96	0.99561	3725.96	0.99888	3725.96	0.99603
	3724.53	0.99788	3724.53	0.98269	3724.53	0.97465	3724.53	0.99926	3724.53	0.99925	3724.53	0.99931	3724.53	0.99934	3724.53	0.99382	3724.53	0.99933	3724.53	0.99919	3724.53	0.99521	3724.53	0.99894	3724.53	0.99557
	3723.1	0.99791	3723.1	0.9827	3723.1	0.97277	3723.1	0.99929	3723.1	0.99932	3723.1	0.99936	3723.1	0.99935	3723.1	0.99396	3723.1	0.99938	3723.1	0.99915	3723.1	0.99507	3723.1	0.999	3723.1	0.99536
	3721.67	0.99795	3721.67	0.98269	3721.67	0.97035	3721.67	0.99931	3721.67	0.99935	3721.67	0.99941	3721.67	0.99937	3721.67	0.99382	3721.67	0.99942	3721.67	0.99911	3721.67	0.99524	3721.67	0.99904	3721.67	0.99548
	3720.24	0.99803	3720.24	0.98263	3720.24	0.96777	3720.24	0.99934	3720.24	0.99935	3720.24	0.99946	3720.24	0.9994	3720.24	0.99357	3720.24	0.99947	3720.24	0.99908	3720.24	0.99558	3720.24	0.99908	3720.24	0.99576
	3718.81	0.99814	3718.81	0.98255	3718.81	0.96579	3718.81	0.99935	3718.81	0.99931	3718.81	0.9995	3718.81	0.99943	3718.81	0.99347	3718.81	0.99951	3718.81	0.99906	3718.81	0.99579	3718.81	0.9991	3718.81	0.99593
	3717.38	0.99824	3717.38	0.98246	3717.38	0.96501	3717.38	0.99937	3717.38	0.99924	3717.38	0.99954	3717.38	0.99947	3717.38	0.99367	3717.38	0.99952	3717.38	0.99908	3717.38	0.99568	3717.38	0.99911	3717.38	0.99578
	3715.95	0.99832	3715.95	0.98239	3715.95	0.96517	3715.95	0.99938	3715.95	0.99916	3715.95	0.99957	3715.95	0.99951	3715.95	0.99406	3715.95	0.99951	3715.95	0.99913	3715.95	0.99535	3715.95	0.9991	3715.95	0.99541
	3714.52	0.99835	3714.52	0.98234	3714.52	0.9654	3714.52	0.9994	3714.52	0.99908	3714.52	0.99959	3714.52	0.99954	3714.52	0.9944	3714.52	0.99948	3714.52	0.99918	3714.52	0.99502	3714.52	0.99906	3714.52	0.99503
	3713.08	0.99834	3713.08	0.98228	3713.08	0.96508	3713.08	0.99941	3713.08	0.999	3713.08	0.9996	3713.08	0.99956	3713.08	0.99459	3713.08	0.99946	3713.08	0.99924	3713.08	0.99485	3713.08	0.99901	3713.08	0.99479
	3711.65	0.99832	3711.65	0.9822	3711.65	0.96406	3711.65	0.99941	3711.65	0.9989	3711.65	0.9996	3711.65	0.99958	3711.65	0.99461	3711.65	0.99943	3711.65	0.99929	3711.65	0.99485	3711.65	0.99897	3711.65	0.99472
	3710.22	0.99828	3710.22	0.98211	3710.22	0.9625	3710.22	0.99941	3710.22	0.99879	3710.22	0.99958	3710.22	0.99958	3710.22	0.99449	3710.22	0.9994	3710.22	0.99934	3710.22	0.995	3710.22	0.99893	3710.22	0.99482
	3708.79	0.9982	3708.79	0.98202	3708.79	0.96074	3708.79	0.99939	3708.79	0.99867	3708.79	0.99956	3708.79	0.99957	3708.79	0.99428	3708.79	0.99937	3708.79	0.99937	3708.79	0.99525	3708.79	0.99891	3708.79	0.99502
	3707.36	0.99811	3707.36	0.98195	3707.36	0.95919	3707.36	0.99939	3707.36	0.99856	3707.36	0.99953	3707.36	0.99955	3707.36	0.99406	3707.36	0.99934	3707.36	0.99938	3707.36	0.9955	3707.36	0.99891	3707.36	0.99525
	3705.93	0.99802	3705.93	0.9819	3705.93	0.95822	3705.93	0.9994	3705.93	0.99847	3705.93	0.99949	3705.93	0.99953	3705.93	0.99397	3705.93	0.99933	3705.93	0.99936	3705.93	0.9956	3705.93	0.9989	3705.93	0.99536
	3704.5	0.99792	3704.5	0.98191	3704.5	0.95797	3704.5	0.9994	3704.5	0.99839	3704.5	0.99945	3704.5	0.99949	3704.5	0.99409	3704.5	0.99934	3704.5	0.99931	3704.5	0.99544	3704.5	0.99889	3704.5	0.99521
	3703.07	0.99783	3703.07	0.98196	3703.07	0.95823	3703.07	0.99938	3703.07	0.99832	3703.07	0.9994	3703.07	0.99944	3703.07	0.99435	3703.07	0.99935	3703.07	0.99923	3703.07	0.99511	3703.07	0.99886	3703.07	0.99489
	3701.64	0.99772	3701.64	0.98206	3701.64	0.95871	3701.64	0.99934	3701.64	0.99824	3701.64	0.99935	3701.64	0.99937	3701.64	0.99459	3701.64	0.99936	3701.64	0.99914	3701.64	0.99481	3701.64	0.99882	3701.64	0.99458
	3700.21	0.99761	3700.21	0.98221	3700.21	0.9592	3700.21	0.99928	3700.21	0.99817	3700.21	0.99931	3700.21	0.9993	3700.21	0.99468	3700.21	0.99935	3700.21	0.99905	3700.21	0.99466	3700.21	0.99877	3700.21	0.99438
	3698.78	0.9975	3698.78	0.98239	3698.78	0.95962	3698.78	0.99921	3698.78	0.99812	3698.78	0.99927	3698.78	0.99921	3698.78	0.99457	3698.78	0.99934	3698.78	0.99896	3698.78	0.9947	3698.78	0.99871	3698.78	0.99437
	3697.34	0.99742	3697.34	0.9826	3697.34	0.95991	3697.34	0.99916	3697.34	0.99813	3697.34	0.99923	3697.34	0.99912	3697.34	0.99428	3697.34	0.99934	3697.34	0.99889	3697.34	0.99493	3697.34	0.99865	3697.34	0.99452
	3695.91	0.99736	3695.91	0.98284	3695.91	0.96004	3695.91	0.99912	3695.91	0.99818	3695.91	0.9992	3695.91	0.99902	3695.91	0.99393	3695.91	0.99934	3695.91	0.99884	3695.91	0.99524	3695.91	0.99861	3695.91	0.99474
	3694.48	0.9973	3694.48	0.98311	3694.48	0.95994	3694.48	0.9991	3694.48	0.99822	3694.48	0.99917	3694.48	0.99892	3694.48	0.99365	3694.48	0.99934	3694.48	0.9988	3694.48	0.99546	3694.48	0.99859	3694.48	0.99488
	3693.05	0.99723	3693.05	0.98337	3693.05	0.95967	3693.05	0.9991	3693.05	0.99825	3693.05	0.99914	3693.05	0.99882	3693.05	0.99362	3693.05	0.99934	3693.05	0.99876	3693.05	0.99539	3693.05	0.99858	3693.05	0.99478
	3691.62	0.99715	3691.62	0.98361	3691.62	0.95933	3691.62	0.99909	3691.62	0.99827	3691.62	0.9991	3691.62	0.99871	3691.62	0.99389	3691.62	0.99933	3691.62	0.99871	3691.62	0.99499	3691.62	0.99857	3691.62	0.99436
	3690.19	0.99703	3690.19	0.98383	3690.19	0.95903	3690.19	0.99907	3690.19	0.99828	3690.19	0.99906	3690.19	0.99861	3690.19	0.99418	3690.19	0.99931	3690.19	0.99865	3690.19	0.99457	3690.19	0.99855	3690.19	0.99392
	3688.76	0.99689	3688.76	0.98405	3688.76	0.95883	3688.76	0.99905	3688.76	0.99827	3688.76	0.99901	3688.76	0.99851	3688.76	0.99412	3688.76	0.99928	3688.76	0.99859	3688.76	0.99454	3688.76	0.99849	3688.76	0.99388
	3687.33	0.99674	3687.33	0.98429	3687.33	0.95885	3687.33	0.99903	3687.33	0.99825	3687.33	0.99896	3687.33	0.99842	3687.33	0.99374	3687.33	0.99925	3687.33	0.99854	3687.33	0.99486	3687.33	0.99842	3687.33	0.99419
	3685.9	0.99659	3685.9	0.98453	3685.9	0.95912	3685.9	0.99902	3685.9	0.9982	3685.9	0.9989	3685.9	0.99834	3685.9	0.99346	3685.9	0.99921	3685.9	0.99851	3685.9	0.99506	3685.9	0.99834	3685.9	0.9944
	3684.47	0.99641	3684.47	0.98482	3684.47	0.95949	3684.47	0.999	3684.47	0.99812	3684.47	0.99884	3684.47	0.99825	3684.47	0.99352	3684.47	0.99916	3684.47	0.9985	3684.47	0.99487	3684.47	0.99824	3684.47	0.99424
	3683.04	0.9962	3683.04	0.98516	3683.04	0.95975	3683.04	0.99897	3683.04	0.99803	3683.04	0.99878	3683.04	0.99817	3683.04	0.99373	3683.04	0.99907	3683.04	0.99848	3683.04	0.99449	3683.04	0.99811	3683.04	0.99389
	3681.61	0.99595	3681.61	0.98554	3681.61	0.95969	3681.61	0.99891	3681.61	0.99793	3681.61	0.99871	3681.61	0.99807	3681.61	0.99383	3681.61	0.99896	3681.61	0.99846	3681.61	0.9942	3681.61	0.99795	3681.61	0.99362
	3680.17	0.99564	3680.17	0.98595	3680.17	0.95923	3680.17	0.99881	3680.17	0.99782	3680.17	0.99863	3680.17	0.99798	3680.17	0.99377	3680.17	0.99882	3680.17	0.99842	3680.17	0.99405	3680.17	0.99778	3680.17	0.99348
	3678.74	0.9953	3678.74	0.98638	3678.74	0.95844	3678.74	0.99869	3678.74	0.9977	3678.74	0.99854	3678.74	0.99787	3678.74	0.99365	3678.74	0.99866	3678.74	0.99837	3678.74	0.99396	3678.74	0.99758	3678.74	0.99341
	3677.31	0.99494	3677.31	0.98683	3677.31	0.9574	3677.31	0.99855	3677.31	0.99757	3677.31	0.99845	3677.31	0.99776	3677.31	0.99346	3677.31	0.9985	3677.31	0.9983	3677.31	0.99394	3677.31	0.99738	3677.31	0.99338
	3675.88	0.99458	3675.88	0.9873	3675.88	0.95618	3675.88	0.99839	3675.88	0.99742	3675.88	0.99835	3675.88	0.99763	3675.88	0.99314	3675.88	0.99832	3675.88	0.9982	3675.88	0.99404	3675.88	0.99718	3675.88	0.99347
	3674.45	0.99422	3674.45	0.98777	3674.45	0.95488	3674.45	0.99822	3674.45	0.99727	3674.45	0.99825	3674.45	0.9975	3674.45	0.99279	3674.45	0.99815	3674.45	0.99809	3674.45	0.99418	3674.45	0.99698	3674.45	0.99358
	3673.02	0.99386	3673.02	0.98826	3673.02	0.95362	3673.02	0.99805	3673.02	0.99711	3673.02	0.99814	3673.02	0.99736	3673.02	0.99265	3673.02	0.99799	3673.02	0.99795	3673.02	0.99406	3673.02	0.99678	3673.02	0.9934
	3671.59	0.99347	3671.59	0.98879	3671.59	0.95246	3671.59	0.99785	3671.59	0.99694	3671.59	0.99802	3671.59	0.99721	3671.59	0.99285	3671.59	0.99784	3671.59	0.99778	3671.59	0.99353	3671.59	0.99658	3671.59	0.99278
	3670.16	0.99303	3670.16	0.98936	3670.16	0.95127	3670.16	0.99761	3670.16	0.99674	3670.16	0.9979	3670.16	0.99705	3670.16	0.99308	3670.16	0.99766	3670.16	0.99758	3670.16	0.99294	3670.16	0.99637	3670.16	0.99204
	3668.73	0.99253	3668.73	0.98997	3668.73	0.94992	3668.73	0.99732	3668.73	0.99652	3668.73	0.99776	3668.73	0.99687	3668.73	0.99294	3668.73	0.99746	3668.73	0.99738	3668.73	0.99272	3668.73	0.99613	3668.73	0.99165
	3667.3	0.99201	3667.3	0.99057	3667.3	0.94859	3667.3	0.99701	3667.3	0.99629	3667.3	0.99762	3667.3	0.99668	3667.3	0.99243	3667.3	0.99723	3667.3	0.99717	3667.3	0.99291	3667.3	0.99588	3667.3	0.99165
	3665.87	0.99148	3665.87	0.99114	3665.87	0.94769	3665.87	0.99673	3665.87	0.99606	3665.87	0.99748	3665.87	0.99647	3665.87	0.99192	3665.87	0.99699	3665.87	0.99698	3665.87	0.99312	3665.87	0.99564	3665.87	0.99167
	3664.44	0.99096	3664.44	0.99168	3664.44	0.94739	3664.44	0.99648	3664.44	0.99586	3664.44	0.99732	3664.44	0.99625	3664.44	0.99166	3664.44	0.99675	3664.44	0.9968	3664.44	0.99304	3664.44	0.99541	3664.44	0.99142
	3663	0.99044	3663	0.99224	3663	0.9473	3663	0.99626	3663	0.99567	3663	0.99716	3663	0.99601	3663	0.9916	3663	0.9965	3663	0.9966	3663	0.99273	3663	0.99518	3663	0.99091
	3661.57	0.98991	3661.57	0.99282	3661.57	0.94697	3661.57	0.99603	3661.57	0.99548	3661.57	0.99699	3661.57	0.99576	3661.57	0.99152	3661.57	0.99623	3661.57	0.99638	3661.57	0.99239	3661.57	0.99496	3661.57	0.99034
	3660.14	0.98938	3660.14	0.99339	3660.14	0.94627	3660.14	0.99579	3660.14	0.99527	3660.14	0.99681	3660.14	0.99549	3660.14	0.99137	3660.14	0.99594	3660.14	0.99615	3660.14	0.99209	3660.14	0.99472	3660.14	0.9898
	3658.71	0.98883	3658.71	0.99392	3658.71	0.9454	3658.71	0.99554	3658.71	0.99505	3658.71	0.99662	3658.71	0.99521	3658.71	0.99126	3658.71	0.99565	3658.71	0.99589	3658.71	0.9917	3658.71	0.99448	3658.71	0.98917
	3657.28	0.98826	3657.28	0.99441	3657.28	0.94464	3657.28	0.99527	3657.28	0.99479	3657.28	0.99642	3657.28	0.99493	3657.28	0.99123	3657.28	0.99536	3657.28	0.99564	3657.28	0.99122	3657.28	0.99422	3657.28	0.98845
	3655.85	0.98769	3655.85	0.99489	3655.85	0.94412	3655.85	0.995	3655.85	0.99452	3655.85	0.99621	3655.85	0.99464	3655.85	0.99102	3655.85	0.99507	3655.85	0.99539	3655.85	0.99094	3655.85	0.99392	3655.85	0.98792
	3654.42	0.98712	3654.42	0.99536	3654.42	0.94386	3654.42	0.99474	3654.42	0.99421	3654.42	0.99599	3654.42	0.99434	3654.42	0.99057	3654.42	0.99479	3654.42	0.99514	3654.42	0.9909	3654.42	0.9936	3654.42	0.98764
	3652.99	0.98657	3652.99	0.99582	3652.99	0.94378	3652.99	0.99447	3652.99	0.99388	3652.99	0.99575	3652.99	0.99404	3652.99	0.99021	3652.99	0.99451	3652.99	0.9949	3652.99	0.99076	3652.99	0.99326	3652.99	0.98729
	3651.56	0.98602	3651.56	0.99628	3651.56	0.94365	3651.56	0.9942	3651.56	0.99353	3651.56	0.9955	3651.56	0.99372	3651.56	0.99011	3651.56	0.99422	3651.56	0.99464	3651.56	0.99031	3651.56	0.99291	3651.56	0.98663
	3650.13	0.98544	3650.13	0.99677	3650.13	0.94328	3650.13	0.99391	3650.13	0.99315	3650.13	0.99522	3650.13	0.9934	3650.13	0.99008	3650.13	0.99391	3650.13	0.99437	3650.13	0.98974	3650.13	0.99253	3650.13	0.98586
	3648.7	0.98482	3648.7	0.99727	3648.7	0.94268	3648.7	0.9936	3648.7	0.99275	3648.7	0.99493	3648.7	0.99307	3648.7	0.98979	3648.7	0.99358	3648.7	0.99407	3648.7	0.98942	3648.7	0.99213	3648.7	0.98533
	3647.26	0.98417	3647.26	0.99772	3647.26	0.94209	3647.26	0.99327	3647.26	0.99236	3647.26	0.99461	3647.26	0.99273	3647.26	0.9892	3647.26	0.99324	3647.26	0.99375	3647.26	0.98941	3647.26	0.99173	3647.26	0.98512
	3645.83	0.98353	3645.83	0.99811	3645.83	0.9418	3645.83	0.99292	3645.83	0.99199	3645.83	0.99428	3645.83	0.99239	3645.83	0.9886	3645.83	0.99289	3645.83	0.99344	3645.83	0.98943	3645.83	0.99133	3645.83	0.98494
	3644.4	0.98289	3644.4	0.99843	3644.4	0.94184	3644.4	0.99255	3644.4	0.99163	3644.4	0.99393	3644.4	0.99204	3644.4	0.98827	3644.4	0.99254	3644.4	0.99314	3644.4	0.98915	3644.4	0.99093	3644.4	0.98448
	3642.97	0.98223	3642.97	0.99872	3642.97	0.94189	3642.97	0.99216	3642.97	0.99126	3642.97	0.99356	3642.97	0.99168	3642.97	0.98816	3642.97	0.99216	3642.97	0.99284	3642.97	0.98863	3642.97	0.99053	3642.97	0.98376
	3641.54	0.98153	3641.54	0.99901	3641.54	0.94159	3641.54	0.99175	3641.54	0.99086	3641.54	0.99318	3641.54	0.99131	3641.54	0.98804	3641.54	0.99176	3641.54	0.99253	3641.54	0.98809	3641.54	0.9901	3641.54	0.98299
	3640.11	0.98077	3640.11	0.9993	3640.11	0.94075	3640.11	0.99132	3640.11	0.99041	3640.11	0.99278	3640.11	0.99093	3640.11	0.98782	3640.11	0.99134	3640.11	0.9922	3640.11	0.98763	3640.11	0.98965	3640.11	0.98227
	3638.68	0.97995	3638.68	0.99956	3638.68	0.93946	3638.68	0.99088	3638.68	0.98994	3638.68	0.99238	3638.68	0.99054	3638.68	0.98746	3638.68	0.99092	3638.68	0.99185	3638.68	0.98729	3638.68	0.98918	3638.68	0.98165
	3637.25	0.9791	3637.25	0.99979	3637.25	0.93803	3637.25	0.99043	3637.25	0.98948	3637.25	0.99197	3637.25	0.99014	3637.25	0.98692	3637.25	0.9905	3637.25	0.99149	3637.25	0.98715	3637.25	0.98868	3637.25	0.98121
	3635.82	0.97823	3635.82	0.99994	3635.82	0.93689	3635.82	0.98999	3635.82	0.98903	3635.82	0.99155	3635.82	0.98973	3635.82	0.98622	3635.82	0.99008	3635.82	0.99112	3635.82	0.98716	3635.82	0.98817	3635.82	0.98096
	3634.39	0.97736	3634.39	1.00001	3634.39	0.93641	3634.39	0.98954	3634.39	0.98859	3634.39	0.99113	3634.39	0.9893	3634.39	0.98557	3634.39	0.98969	3634.39	0.99077	3634.39	0.98712	3634.39	0.98765	3634.39	0.9807
	3632.96	0.97649	3632.96	1.00002	3632.96	0.93677	3632.96	0.98911	3632.96	0.98815	3632.96	0.99071	3632.96	0.98886	3632.96	0.98515	3632.96	0.98931	3632.96	0.99043	3632.96	0.98683	3632.96	0.98712	3632.96	0.98023
	3631.53	0.97559	3631.53	1.00001	3631.53	0.93784	3631.53	0.98869	3631.53	0.98769	3631.53	0.99028	3631.53	0.98841	3631.53	0.98498	3631.53	0.98892	3631.53	0.99009	3631.53	0.98623	3631.53	0.98659	3631.53	0.97946
	3630.09	0.97467	3630.09	1.00002	3630.09	0.93903	3630.09	0.98827	3630.09	0.98722	3630.09	0.98986	3630.09	0.98794	3630.09	0.98492	3630.09	0.98853	3630.09	0.98973	3630.09	0.98546	3630.09	0.98606	3630.09	0.97851
	3628.66	0.97375	3628.66	1.00007	3628.66	0.93973	3628.66	0.98784	3628.66	0.98676	3628.66	0.98944	3628.66	0.98746	3628.66	0.98474	3628.66	0.98811	3628.66	0.98935	3628.66	0.98475	3628.66	0.98554	3628.66	0.97759
	3627.23	0.97286	3627.23	1.00013	3627.23	0.93979	3627.23	0.9874	3627.23	0.9863	3627.23	0.98903	3627.23	0.98697	3627.23	0.98432	3627.23	0.98769	3627.23	0.98895	3627.23	0.98428	3627.23	0.98501	3627.23	0.97689
	3625.8	0.97198	3625.8	1.00018	3625.8	0.9393	3625.8	0.98693	3625.8	0.98582	3625.8	0.98862	3625.8	0.98647	3625.8	0.98373	3625.8	0.98727	3625.8	0.98855	3625.8	0.984	3625.8	0.98447	3625.8	0.9764
	3624.37	0.97113	3624.37	1.00021	3624.37	0.93834	3624.37	0.98646	3624.37	0.98533	3624.37	0.98822	3624.37	0.98598	3624.37	0.98316	3624.37	0.98686	3624.37	0.98814	3624.37	0.9837	3624.37	0.98393	3624.37	0.9759
	3622.94	0.9703	3622.94	1.00021	3622.94	0.937	3622.94	0.98596	3622.94	0.98482	3622.94	0.98781	3622.94	0.98548	3622.94	0.98271	3622.94	0.98646	3622.94	0.98773	3622.94	0.98326	3622.94	0.98337	3622.94	0.97527
	3621.51	0.96947	3621.51	1.0002	3621.51	0.93552	3621.51	0.98544	3621.51	0.98429	3621.51	0.9874	3621.51	0.98497	3621.51	0.9823	3621.51	0.98604	3621.51	0.9873	3621.51	0.98274	3621.51	0.98281	3621.51	0.97455
	3620.08	0.96861	3620.08	1.00019	3620.08	0.93414	3620.08	0.9849	3620.08	0.98374	3620.08	0.98699	3620.08	0.98445	3620.08	0.9818	3620.08	0.98562	3620.08	0.98685	3620.08	0.98227	3620.08	0.98225	3620.08	0.97386
	3618.65	0.96773	3618.65	1.00018	3618.65	0.93293	3618.65	0.98434	3618.65	0.98317	3618.65	0.98655	3618.65	0.98393	3618.65	0.9812	3618.65	0.98519	3618.65	0.98639	3618.65	0.9819	3618.65	0.98168	3618.65	0.97324
	3617.22	0.96684	3617.22	1.00018	3617.22	0.93172	3617.22	0.98376	3617.22	0.9826	3617.22	0.9861	3617.22	0.98339	3617.22	0.98056	3617.22	0.98476	3617.22	0.98591	3617.22	0.98156	3617.22	0.98111	3617.22	0.97265
	3615.79	0.96593	3615.79	1.00017	3615.79	0.93031	3615.79	0.98318	3615.79	0.98201	3615.79	0.98564	3615.79	0.98286	3615.79	0.97989	3615.79	0.98431	3615.79	0.98543	3615.79	0.98125	3615.79	0.98053	3615.79	0.97207
	3614.35	0.96501	3614.35	1.00014	3614.35	0.9287	3614.35	0.98259	3614.35	0.98143	3614.35	0.98515	3614.35	0.98232	3614.35	0.97914	3614.35	0.98386	3614.35	0.98493	3614.35	0.981	3614.35	0.97995	3614.35	0.97156
	3612.92	0.96407	3612.92	1.00006	3612.92	0.92706	3612.92	0.98199	3612.92	0.98086	3612.92	0.98465	3612.92	0.98178	3612.92	0.97843	3612.92	0.98338	3612.92	0.98445	3612.92	0.98074	3612.92	0.97936	3612.92	0.97101
	3611.49	0.96312	3611.49	0.99996	3611.49	0.92554	3611.49	0.98138	3611.49	0.9803	3611.49	0.98413	3611.49	0.98123	3611.49	0.978	3611.49	0.98287	3611.49	0.98398	3611.49	0.98019	3611.49	0.97876	3611.49	0.97016
	3610.06	0.96214	3610.06	0.99987	3610.06	0.92407	3610.06	0.98075	3610.06	0.97972	3610.06	0.98359	3610.06	0.98066	3610.06	0.97784	3610.06	0.98232	3610.06	0.9835	3610.06	0.97933	3610.06	0.97815	3610.06	0.96897
	3608.63	0.9611	3608.63	0.99982	3608.63	0.92249	3608.63	0.98008	3608.63	0.97908	3608.63	0.98304	3608.63	0.98008	3608.63	0.97762	3608.63	0.98172	3608.63	0.98299	3608.63	0.97849	3608.63	0.97751	3608.63	0.96775
	3607.2	0.96001	3607.2	0.99978	3607.2	0.92082	3607.2	0.9794	3607.2	0.97841	3607.2	0.98248	3607.2	0.97949	3607.2	0.97705	3607.2	0.98109	3607.2	0.98243	3607.2	0.97798	3607.2	0.97684	3607.2	0.96683
	3605.77	0.95892	3605.77	0.9997	3605.77	0.91923	3605.77	0.97872	3605.77	0.97773	3605.77	0.98191	3605.77	0.97889	3605.77	0.97618	3605.77	0.98046	3605.77	0.98187	3605.77	0.97779	3605.77	0.97616	3605.77	0.96624
	3604.34	0.95786	3604.34	0.99954	3604.34	0.91796	3604.34	0.97806	3604.34	0.97709	3604.34	0.98133	3604.34	0.97828	3604.34	0.97529	3604.34	0.97985	3604.34	0.98134	3604.34	0.97763	3604.34	0.97549	3604.34	0.9657
	3602.91	0.95681	3602.91	0.99931	3602.91	0.91721	3602.91	0.97742	3602.91	0.97648	3602.91	0.98074	3602.91	0.97765	3602.91	0.97467	3602.91	0.97927	3602.91	0.98083	3602.91	0.97717	3602.91	0.97483	3602.91	0.9649
	3601.48	0.95572	3601.48	0.99906	3601.48	0.9171	3601.48	0.97679	3601.48	0.97587	3601.48	0.98015	3601.48	0.97701	3601.48	0.97434	3601.48	0.9787	3601.48	0.98033	3601.48	0.97639	3601.48	0.97415	3601.48	0.96378
	3600.05	0.95459	3600.05	0.99881	3600.05	0.91751	3600.05	0.97614	3600.05	0.97524	3600.05	0.97955	3600.05	0.97634	3600.05	0.97402	3600.05	0.97813	3600.05	0.97983	3600.05	0.97553	3600.05	0.97343	3600.05	0.96259
	3598.62	0.95342	3598.62	0.99856	3598.62	0.91823	3598.62	0.97549	3598.62	0.97457	3598.62	0.97896	3598.62	0.97567	3598.62	0.97352	3598.62	0.97753	3598.62	0.97931	3598.62	0.97484	3598.62	0.9727	3598.62	0.96155
	3597.18	0.95225	3597.18	0.9983	3597.18	0.91901	3597.18	0.97484	3597.18	0.9739	3597.18	0.97836	3597.18	0.97498	3597.18	0.97287	3597.18	0.97693	3597.18	0.97878	3597.18	0.97429	3597.18	0.97197	3597.18	0.96065
	3595.75	0.95112	3595.75	0.99802	3595.75	0.91973	3595.75	0.97421	3595.75	0.97324	3595.75	0.97777	3595.75	0.97428	3595.75	0.97222	3595.75	0.97632	3595.75	0.97826	3595.75	0.97373	3595.75	0.97125	3595.75	0.95975
	3594.32	0.95003	3594.32	0.99774	3594.32	0.9203	3594.32	0.97357	3594.32	0.97259	3594.32	0.97719	3594.32	0.97358	3594.32	0.9716	3594.32	0.97572	3594.32	0.97774	3594.32	0.97315	3594.32	0.97054	3594.32	0.95882
	3592.89	0.94896	3592.89	0.99746	3592.89	0.92063	3592.89	0.97291	3592.89	0.97193	3592.89	0.97662	3592.89	0.97289	3592.89	0.97097	3592.89	0.97511	3592.89	0.97723	3592.89	0.97257	3592.89	0.96984	3592.89	0.95792
	3591.46	0.94788	3591.46	0.99718	3591.46	0.92066	3591.46	0.97223	3591.46	0.97123	3591.46	0.97606	3591.46	0.97219	3591.46	0.97038	3591.46	0.97449	3591.46	0.97671	3591.46	0.97194	3591.46	0.96913	3591.46	0.95696
	3590.03	0.94678	3590.03	0.99689	3590.03	0.92037	3590.03	0.97152	3590.03	0.97049	3590.03	0.9755	3590.03	0.97148	3590.03	0.96987	3590.03	0.97387	3590.03	0.97618	3590.03	0.97117	3590.03	0.9684	3590.03	0.95586
	3588.6	0.94565	3588.6	0.9966	3588.6	0.91988	3588.6	0.97077	3588.6	0.96973	3588.6	0.97494	3588.6	0.97077	3588.6	0.96935	3588.6	0.97323	3588.6	0.97564	3588.6	0.97039	3588.6	0.96767	3588.6	0.95471
	3587.17	0.94449	3587.17	0.9963	3587.17	0.91924	3587.17	0.96999	3587.17	0.96893	3587.17	0.97437	3587.17	0.97004	3587.17	0.96863	3587.17	0.97257	3587.17	0.97507	3587.17	0.96977	3587.17	0.96692	3587.17	0.9537
	3585.74	0.94335	3585.74	0.99596	3585.74	0.91843	3585.74	0.96919	3585.74	0.96813	3585.74	0.97379	3585.74	0.96931	3585.74	0.96773	3585.74	0.97192	3585.74	0.9745	3585.74	0.96938	3585.74	0.96618	3585.74	0.9529
	3584.31	0.94226	3584.31	0.99559	3584.31	0.91739	3584.31	0.9684	3584.31	0.96734	3584.31	0.97321	3584.31	0.96857	3584.31	0.96682	3584.31	0.97129	3584.31	0.97394	3584.31	0.96902	3584.31	0.96546	3584.31	0.95216
	3582.88	0.94119	3582.88	0.9952	3582.88	0.91607	3582.88	0.96762	3582.88	0.96657	3582.88	0.97261	3582.88	0.96783	3582.88	0.9661	3582.88	0.97067	3582.88	0.97338	3582.88	0.96847	3582.88	0.96474	3582.88	0.95128
	3581.45	0.94011	3581.45	0.9948	3581.45	0.91449	3581.45	0.96684	3581.45	0.96581	3581.45	0.972	3581.45	0.96709	3581.45	0.96554	3581.45	0.97005	3581.45	0.97283	3581.45	0.96774	3581.45	0.96403	3581.45	0.95025
	3580.01	0.939	3580.01	0.9944	3580.01	0.9127	3580.01	0.96604	3580.01	0.96504	3580.01	0.97138	3580.01	0.96634	3580.01	0.96498	3580.01	0.96941	3580.01	0.97227	3580.01	0.96698	3580.01	0.9633	3580.01	0.94919
	3578.58	0.93786	3578.58	0.99402	3578.58	0.91086	3578.58	0.9652	3578.58	0.96426	3578.58	0.97075	3578.58	0.96557	3578.58	0.96434	3578.58	0.96874	3578.58	0.97169	3578.58	0.96627	3578.58	0.96256	3578.58	0.94817
	3577.15	0.9367	3577.15	0.99365	3577.15	0.90907	3577.15	0.96434	3577.15	0.96346	3577.15	0.9701	3577.15	0.9648	3577.15	0.96367	3577.15	0.96806	3577.15	0.97109	3577.15	0.96557	3577.15	0.9618	3577.15	0.94714
	3575.72	0.93551	3575.72	0.99327	3575.72	0.90739	3575.72	0.96348	3575.72	0.96262	3575.72	0.96943	3575.72	0.96401	3575.72	0.963	3575.72	0.96736	3575.72	0.97047	3575.72	0.96487	3575.72	0.96103	3575.72	0.94608
	3574.29	0.9343	3574.29	0.99288	3574.29	0.90578	3574.29	0.96261	3574.29	0.96178	3574.29	0.96875	3574.29	0.96321	3574.29	0.96223	3574.29	0.96664	3574.29	0.96983	3574.29	0.96425	3574.29	0.96025	3574.29	0.9451
	3572.86	0.93308	3572.86	0.99245	3572.86	0.90425	3572.86	0.96174	3572.86	0.96093	3572.86	0.96805	3572.86	0.9624	3572.86	0.96134	3572.86	0.96592	3572.86	0.9692	3572.86	0.96376	3572.86	0.95946	3572.86	0.94423
	3571.43	0.93185	3571.43	0.99198	3571.43	0.90279	3571.43	0.9609	3571.43	0.9601	3571.43	0.96734	3571.43	0.96158	3571.43	0.96044	3571.43	0.96522	3571.43	0.96857	3571.43	0.96326	3571.43	0.95869	3571.43	0.94338
	3570	0.93061	3570	0.99148	3570	0.90142	3570	0.96007	3570	0.95927	3570	0.96661	3570	0.96075	3570	0.95971	3570	0.96453	3570	0.96795	3570	0.9626	3570	0.95791	3570	0.94237
	3568.57	0.92934	3568.57	0.99099	3568.57	0.90017	3568.57	0.95924	3568.57	0.95844	3568.57	0.96587	3568.57	0.95991	3568.57	0.95913	3568.57	0.96384	3568.57	0.96733	3568.57	0.96176	3568.57	0.95713	3568.57	0.94117
	3567.14	0.92801	3567.14	0.99052	3567.14	0.89912	3567.14	0.95839	3567.14	0.95757	3567.14	0.96511	3567.14	0.95905	3567.14	0.95853	3567.14	0.96313	3567.14	0.96668	3567.14	0.96091	3567.14	0.95631	3567.14	0.93994
	3565.71	0.92665	3565.71	0.99008	3565.71	0.89829	3565.71	0.95754	3565.71	0.95669	3565.71	0.96434	3565.71	0.95818	3565.71	0.95778	3565.71	0.9624	3565.71	0.96602	3565.71	0.9602	3565.71	0.95548	3565.71	0.93882
	3564.27	0.92529	3564.27	0.98964	3564.27	0.89762	3564.27	0.95668	3564.27	0.95579	3564.27	0.96357	3564.27	0.95731	3564.27	0.95691	3564.27	0.96166	3564.27	0.96536	3564.27	0.95963	3564.27	0.95464	3564.27	0.93781
	3562.84	0.92394	3562.84	0.98919	3562.84	0.89703	3562.84	0.95585	3562.84	0.95489	3562.84	0.96279	3562.84	0.95644	3562.84	0.95604	3562.84	0.96093	3562.84	0.96471	3562.84	0.95909	3562.84	0.95381	3562.84	0.93685
	3561.41	0.92262	3561.41	0.98872	3561.41	0.89648	3561.41	0.95502	3561.41	0.95397	3561.41	0.96202	3561.41	0.95558	3561.41	0.95525	3561.41	0.96021	3561.41	0.96407	3561.41	0.95847	3561.41	0.95299	3561.41	0.93582
	3559.98	0.9213	3559.98	0.98825	3559.98	0.89597	3559.98	0.9542	3559.98	0.95304	3559.98	0.96126	3559.98	0.95472	3559.98	0.95454	3559.98	0.9595	3559.98	0.96342	3559.98	0.95774	3559.98	0.95216	3559.98	0.93469
	3558.55	0.91997	3558.55	0.98778	3558.55	0.89555	3558.55	0.95335	3558.55	0.9521	3558.55	0.9605	3558.55	0.95386	3558.55	0.95387	3558.55	0.95877	3558.55	0.96275	3558.55	0.95696	3558.55	0.95131	3558.55	0.9335
	3557.12	0.91863	3557.12	0.98731	3557.12	0.89526	3557.12	0.95247	3557.12	0.95115	3557.12	0.95975	3557.12	0.95301	3557.12	0.95316	3557.12	0.95804	3557.12	0.96207	3557.12	0.95618	3557.12	0.95045	3557.12	0.9323
	3555.69	0.91727	3555.69	0.98683	3555.69	0.89506	3555.69	0.95156	3555.69	0.9502	3555.69	0.959	3555.69	0.95216	3555.69	0.95236	3555.69	0.95729	3555.69	0.96139	3555.69	0.95549	3555.69	0.94957	3555.69	0.93118
	3554.26	0.91594	3554.26	0.98632	3554.26	0.89489	3554.26	0.95063	3554.26	0.94926	3554.26	0.95826	3554.26	0.95131	3554.26	0.95145	3554.26	0.95654	3554.26	0.96072	3554.26	0.95493	3554.26	0.94868	3554.26	0.93018
	3552.83	0.91464	3552.83	0.98578	3552.83	0.89469	3552.83	0.94971	3552.83	0.94834	3552.83	0.95752	3552.83	0.95046	3552.83	0.95051	3552.83	0.95581	3552.83	0.96008	3552.83	0.95444	3552.83	0.9478	3552.83	0.92926
	3551.4	0.91339	3551.4	0.98519	3551.4	0.89452	3551.4	0.94882	3551.4	0.94745	3551.4	0.95678	3551.4	0.94962	3551.4	0.94966	3551.4	0.95509	3551.4	0.95946	3551.4	0.95388	3551.4	0.94693	3551.4	0.92831
	3549.97	0.91216	3549.97	0.98459	3549.97	0.8944	3549.97	0.94795	3549.97	0.94659	3549.97	0.95606	3549.97	0.94878	3549.97	0.94896	3549.97	0.95439	3549.97	0.95886	3549.97	0.95315	3549.97	0.94608	3549.97	0.92723
	3548.54	0.91091	3548.54	0.984	3548.54	0.89429	3548.54	0.94707	3548.54	0.94574	3548.54	0.95534	3548.54	0.94794	3548.54	0.94835	3548.54	0.95367	3548.54	0.95826	3548.54	0.9523	3548.54	0.94523	3548.54	0.92603
	3547.1	0.90961	3547.1	0.98342	3547.1	0.89399	3547.1	0.94617	3547.1	0.94488	3547.1	0.95463	3547.1	0.94709	3547.1	0.94768	3547.1	0.95294	3547.1	0.95764	3547.1	0.9515	3547.1	0.94436	3547.1	0.92485
	3545.67	0.90828	3545.67	0.98284	3545.67	0.89338	3545.67	0.94526	3545.67	0.94402	3545.67	0.95392	3545.67	0.94623	3545.67	0.94689	3545.67	0.9522	3545.67	0.957	3545.67	0.95082	3545.67	0.94348	3545.67	0.92376
	3544.24	0.90693	3544.24	0.98222	3544.24	0.89241	3544.24	0.94434	3544.24	0.94317	3544.24	0.95321	3544.24	0.94536	3544.24	0.94606	3544.24	0.95146	3544.24	0.95636	3544.24	0.9502	3544.24	0.94259	3544.24	0.92271
	3542.81	0.90556	3542.81	0.98155	3542.81	0.89115	3542.81	0.94343	3542.81	0.94233	3542.81	0.9525	3542.81	0.94449	3542.81	0.94526	3542.81	0.95072	3542.81	0.95572	3542.81	0.94956	3542.81	0.94172	3542.81	0.92163
	3541.38	0.90418	3541.38	0.98084	3541.38	0.88973	3541.38	0.94251	3541.38	0.9415	3541.38	0.95178	3541.38	0.9436	3541.38	0.94448	3541.38	0.94998	3541.38	0.95507	3541.38	0.9489	3541.38	0.94087	3541.38	0.92053
	3539.95	0.90279	3539.95	0.98011	3539.95	0.88833	3539.95	0.94158	3539.95	0.94068	3539.95	0.95106	3539.95	0.94271	3539.95	0.94371	3539.95	0.94924	3539.95	0.95441	3539.95	0.94823	3539.95	0.94003	3539.95	0.91943
	3538.52	0.90139	3538.52	0.97936	3538.52	0.88704	3538.52	0.94064	3538.52	0.93984	3538.52	0.95033	3538.52	0.9418	3538.52	0.94294	3538.52	0.9485	3538.52	0.95375	3538.52	0.94755	3538.52	0.9392	3538.52	0.91833
	3537.09	0.89998	3537.09	0.97862	3537.09	0.88587	3537.09	0.93969	3537.09	0.93899	3537.09	0.94959	3537.09	0.94088	3537.09	0.94217	3537.09	0.94775	3537.09	0.95308	3537.09	0.94688	3537.09	0.93838	3537.09	0.91722
	3535.66	0.89855	3535.66	0.97789	3535.66	0.88479	3535.66	0.93874	3535.66	0.93813	3535.66	0.94884	3535.66	0.93995	3535.66	0.94141	3535.66	0.947	3535.66	0.95241	3535.66	0.94617	3535.66	0.93757	3535.66	0.91609
	3534.23	0.89711	3534.23	0.97717	3534.23	0.88378	3534.23	0.93779	3534.23	0.93726	3534.23	0.94808	3534.23	0.93901	3534.23	0.94068	3534.23	0.94624	3534.23	0.95173	3534.23	0.94544	3534.23	0.93676	3534.23	0.91492
	3532.8	0.89566	3532.8	0.97646	3532.8	0.8828	3532.8	0.93685	3532.8	0.93638	3532.8	0.94731	3532.8	0.93806	3532.8	0.9399	3532.8	0.94548	3532.8	0.95106	3532.8	0.94472	3532.8	0.93594	3532.8	0.91376
	3531.36	0.89422	3531.36	0.97574	3531.36	0.88176	3531.36	0.93591	3531.36	0.93549	3531.36	0.94653	3531.36	0.93711	3531.36	0.93906	3531.36	0.94472	3531.36	0.95039	3531.36	0.94407	3531.36	0.93512	3531.36	0.91266
	3529.93	0.89279	3529.93	0.97501	3529.93	0.88053	3529.93	0.935	3529.93	0.93459	3529.93	0.94575	3529.93	0.93617	3529.93	0.9382	3529.93	0.94398	3529.93	0.94972	3529.93	0.94346	3529.93	0.93431	3529.93	0.91161
	3528.5	0.89139	3528.5	0.97425	3528.5	0.87913	3528.5	0.9341	3528.5	0.93368	3528.5	0.94497	3528.5	0.93522	3528.5	0.93737	3528.5	0.94326	3528.5	0.94907	3528.5	0.94281	3528.5	0.9335	3528.5	0.91055
	3527.07	0.89001	3527.07	0.97349	3527.07	0.8777	3527.07	0.93321	3527.07	0.93276	3527.07	0.94419	3527.07	0.93428	3527.07	0.9366	3527.07	0.94255	3527.07	0.94842	3527.07	0.94208	3527.07	0.9327	3527.07	0.90943
	3525.64	0.88861	3525.64	0.97272	3525.64	0.87642	3525.64	0.9323	3525.64	0.93183	3525.64	0.9434	3525.64	0.93335	3525.64	0.93587	3525.64	0.94183	3525.64	0.94776	3525.64	0.94129	3525.64	0.93189	3525.64	0.90827
	3524.21	0.8872	3524.21	0.97197	3524.21	0.87536	3524.21	0.93137	3524.21	0.9309	3524.21	0.94261	3524.21	0.93243	3524.21	0.93511	3524.21	0.9411	3524.21	0.94709	3524.21	0.94052	3524.21	0.93108	3524.21	0.90711
	3522.78	0.88578	3522.78	0.97122	3522.78	0.87451	3522.78	0.93043	3522.78	0.92996	3522.78	0.94183	3522.78	0.93152	3522.78	0.93426	3522.78	0.94037	3522.78	0.94644	3522.78	0.93984	3522.78	0.93025	3522.78	0.90603
	3521.35	0.88437	3521.35	0.97047	3521.35	0.87386	3521.35	0.92949	3521.35	0.92903	3521.35	0.94104	3521.35	0.93063	3521.35	0.93336	3521.35	0.93963	3521.35	0.94579	3521.35	0.93925	3521.35	0.92941	3521.35	0.90505
	3519.92	0.88299	3519.92	0.96969	3519.92	0.87337	3519.92	0.92857	3519.92	0.9281	3519.92	0.94026	3519.92	0.92974	3519.92	0.93249	3519.92	0.93891	3519.92	0.94516	3519.92	0.93864	3519.92	0.92857	3519.92	0.90407
	3518.49	0.88161	3518.49	0.96891	3518.49	0.87298	3518.49	0.92768	3518.49	0.92718	3518.49	0.93949	3518.49	0.92887	3518.49	0.93173	3518.49	0.93819	3518.49	0.94454	3518.49	0.93793	3518.49	0.92773	3518.49	0.90299
	3517.06	0.88022	3517.06	0.96812	3517.06	0.87257	3517.06	0.92679	3517.06	0.92626	3517.06	0.93873	3517.06	0.92801	3517.06	0.931	3517.06	0.93747	3517.06	0.94391	3517.06	0.93718	3517.06	0.92688	3517.06	0.90188
	3515.63	0.87879	3515.63	0.96733	3515.63	0.87195	3515.63	0.9259	3515.63	0.92536	3515.63	0.93797	3515.63	0.92715	3515.63	0.93021	3515.63	0.93674	3515.63	0.94328	3515.63	0.93649	3515.63	0.92603	3515.63	0.90081
	3514.19	0.87734	3514.19	0.96654	3514.19	0.87091	3514.19	0.92501	3514.19	0.92448	3514.19	0.93723	3514.19	0.9263	3514.19	0.92936	3514.19	0.93601	3514.19	0.94264	3514.19	0.9359	3514.19	0.92518	3514.19	0.89982
	3512.76	0.87587	3512.76	0.96571	3512.76	0.86929	3512.76	0.92412	3512.76	0.92362	3512.76	0.93649	3512.76	0.92544	3512.76	0.9285	3512.76	0.9353	3512.76	0.942	3512.76	0.93532	3512.76	0.92434	3512.76	0.89884
	3511.33	0.87438	3511.33	0.96487	3511.33	0.86708	3511.33	0.92323	3511.33	0.92278	3511.33	0.93575	3511.33	0.92459	3511.33	0.9277	3511.33	0.93459	3511.33	0.94137	3511.33	0.93469	3511.33	0.9235	3511.33	0.89782
	3509.9	0.87287	3509.9	0.96401	3509.9	0.86452	3509.9	0.92234	3509.9	0.92194	3509.9	0.93502	3509.9	0.92375	3509.9	0.92695	3509.9	0.9339	3509.9	0.94074	3509.9	0.93402	3509.9	0.92268	3509.9	0.89676
	3508.47	0.87134	3508.47	0.96316	3508.47	0.862	3508.47	0.92143	3508.47	0.9211	3508.47	0.93428	3508.47	0.9229	3508.47	0.92619	3508.47	0.93319	3508.47	0.94011	3508.47	0.93334	3508.47	0.92186	3508.47	0.89571
	3507.04	0.86981	3507.04	0.96233	3507.04	0.85983	3507.04	0.92051	3507.04	0.92025	3507.04	0.93355	3507.04	0.92206	3507.04	0.92541	3507.04	0.93249	3507.04	0.93949	3507.04	0.93269	3507.04	0.92106	3507.04	0.89468
	3505.61	0.86828	3505.61	0.96151	3505.61	0.85808	3505.61	0.91958	3505.61	0.91937	3505.61	0.93282	3505.61	0.92123	3505.61	0.92462	3505.61	0.93177	3505.61	0.93886	3505.61	0.93203	3505.61	0.92026	3505.61	0.89365
	3504.18	0.86674	3504.18	0.96069	3504.18	0.85664	3504.18	0.91865	3504.18	0.91848	3504.18	0.93208	3504.18	0.92039	3504.18	0.92384	3504.18	0.93104	3504.18	0.93823	3504.18	0.93136	3504.18	0.91947	3504.18	0.89258
	3502.75	0.8652	3502.75	0.95988	3502.75	0.85538	3502.75	0.91772	3502.75	0.91757	3502.75	0.93134	3502.75	0.91955	3502.75	0.92305	3502.75	0.93031	3502.75	0.9376	3502.75	0.93069	3502.75	0.91867	3502.75	0.89149
	3501.32	0.86365	3501.32	0.95907	3501.32	0.85421	3501.32	0.91679	3501.32	0.91666	3501.32	0.93059	3501.32	0.91871	3501.32	0.92223	3501.32	0.92959	3501.32	0.93697	3501.32	0.93005	3501.32	0.91787	3501.32	0.89041
	3499.89	0.86209	3499.89	0.95826	3499.89	0.85303	3499.89	0.91586	3499.89	0.91576	3499.89	0.92984	3499.89	0.91787	3499.89	0.92139	3499.89	0.92887	3499.89	0.93634	3499.89	0.92943	3499.89	0.91707	3499.89	0.88934
	3498.46	0.86052	3498.46	0.95744	3498.46	0.85176	3498.46	0.91492	3498.46	0.91486	3498.46	0.92909	3498.46	0.91703	3498.46	0.92055	3498.46	0.92815	3498.46	0.93573	3498.46	0.9288	3498.46	0.91627	3498.46	0.88829
	3497.02	0.85896	3497.02	0.95661	3497.02	0.85036	3497.02	0.91399	3497.02	0.91397	3497.02	0.92833	3497.02	0.91619	3497.02	0.91974	3497.02	0.92745	3497.02	0.93512	3497.02	0.92815	3497.02	0.91547	3497.02	0.88722
	3495.59	0.8574	3495.59	0.95577	3495.59	0.84892	3495.59	0.91308	3495.59	0.91309	3495.59	0.92757	3495.59	0.91535	3495.59	0.91895	3495.59	0.92676	3495.59	0.93452	3495.59	0.9275	3495.59	0.91467	3495.59	0.88616
	3494.16	0.85585	3494.16	0.95491	3494.16	0.84751	3494.16	0.91218	3494.16	0.91221	3494.16	0.9268	3494.16	0.91451	3494.16	0.91817	3494.16	0.92607	3494.16	0.93391	3494.16	0.92685	3494.16	0.91388	3494.16	0.88512
	3492.73	0.85431	3492.73	0.95404	3492.73	0.84616	3492.73	0.91128	3492.73	0.91133	3492.73	0.92603	3492.73	0.91367	3492.73	0.9174	3492.73	0.92539	3492.73	0.93328	3492.73	0.92619	3492.73	0.91308	3492.73	0.88406
	3491.3	0.85276	3491.3	0.95314	3491.3	0.84488	3491.3	0.91039	3491.3	0.91044	3491.3	0.92526	3491.3	0.91282	3491.3	0.91665	3491.3	0.92471	3491.3	0.93265	3491.3	0.9255	3491.3	0.91227	3491.3	0.88298
	3489.87	0.85121	3489.87	0.95224	3489.87	0.84374	3489.87	0.90949	3489.87	0.90955	3489.87	0.92449	3489.87	0.91197	3489.87	0.91588	3489.87	0.92401	3489.87	0.93201	3489.87	0.92483	3489.87	0.91146	3489.87	0.88192
	3488.44	0.84964	3488.44	0.95131	3488.44	0.8429	3488.44	0.90859	3488.44	0.90867	3488.44	0.92372	3488.44	0.91112	3488.44	0.91505	3488.44	0.92331	3488.44	0.93136	3488.44	0.9242	3488.44	0.91063	3488.44	0.88092
	3487.01	0.84807	3487.01	0.95036	3487.01	0.84242	3487.01	0.90769	3487.01	0.9078	3487.01	0.92295	3487.01	0.91025	3487.01	0.91423	3487.01	0.92261	3487.01	0.93071	3487.01	0.92358	3487.01	0.90981	3487.01	0.87992
	3485.58	0.8465	3485.58	0.94938	3485.58	0.84223	3485.58	0.90681	3485.58	0.90693	3485.58	0.92219	3485.58	0.90938	3485.58	0.91346	3485.58	0.92191	3485.58	0.93007	3485.58	0.92291	3485.58	0.90899	3485.58	0.87888
	3484.15	0.84493	3484.15	0.94839	3484.15	0.84214	3484.15	0.90592	3484.15	0.90607	3484.15	0.92144	3484.15	0.9085	3484.15	0.91273	3484.15	0.9212	3484.15	0.92943	3484.15	0.9222	3484.15	0.90818	3484.15	0.87781
	3482.72	0.84337	3482.72	0.94739	3482.72	0.84198	3482.72	0.90505	3482.72	0.90521	3482.72	0.92069	3482.72	0.90761	3482.72	0.91199	3482.72	0.92049	3482.72	0.92878	3482.72	0.92152	3482.72	0.90736	3482.72	0.87675
	3481.28	0.8418	3481.28	0.9464	3481.28	0.84166	3481.28	0.90417	3481.28	0.90435	3481.28	0.91995	3481.28	0.90672	3481.28	0.91121	3481.28	0.91978	3481.28	0.92815	3481.28	0.9209	3481.28	0.90655	3481.28	0.87573
	3479.85	0.84025	3479.85	0.94539	3479.85	0.84108	3479.85	0.90331	3479.85	0.90349	3479.85	0.91922	3479.85	0.90581	3479.85	0.91044	3479.85	0.91908	3479.85	0.92751	3479.85	0.92031	3479.85	0.90573	3479.85	0.87474
	3478.42	0.83869	3478.42	0.94438	3478.42	0.84025	3478.42	0.90244	3478.42	0.90264	3478.42	0.91848	3478.42	0.90491	3478.42	0.9097	3478.42	0.91838	3478.42	0.92688	3478.42	0.91968	3478.42	0.90492	3478.42	0.87373
	3476.99	0.83713	3476.99	0.94336	3476.99	0.83927	3476.99	0.90158	3476.99	0.90178	3476.99	0.91776	3476.99	0.90401	3476.99	0.90899	3476.99	0.91768	3476.99	0.92625	3476.99	0.91902	3476.99	0.90412	3476.99	0.87268
	3475.56	0.83557	3475.56	0.94235	3475.56	0.83835	3475.56	0.90071	3475.56	0.90092	3475.56	0.91704	3475.56	0.90312	3475.56	0.90827	3475.56	0.91699	3475.56	0.92563	3475.56	0.91836	3475.56	0.90334	3475.56	0.87164
	3474.13	0.83402	3474.13	0.94134	3474.13	0.83758	3474.13	0.89985	3474.13	0.90006	3474.13	0.91632	3474.13	0.90222	3474.13	0.90751	3474.13	0.91629	3474.13	0.92503	3474.13	0.91774	3474.13	0.90257	3474.13	0.87062
	3472.7	0.83249	3472.7	0.94032	3472.7	0.83692	3472.7	0.89898	3472.7	0.89919	3472.7	0.91561	3472.7	0.90134	3472.7	0.90673	3472.7	0.9156	3472.7	0.92443	3472.7	0.91713	3472.7	0.90181	3472.7	0.86962
	3471.27	0.83097	3471.27	0.93929	3471.27	0.83624	3471.27	0.89812	3471.27	0.89832	3471.27	0.91489	3471.27	0.90046	3471.27	0.90596	3471.27	0.91491	3471.27	0.92383	3471.27	0.91651	3471.27	0.90105	3471.27	0.86859
	3469.84	0.82946	3469.84	0.93826	3469.84	0.83543	3469.84	0.89725	3469.84	0.89746	3469.84	0.91418	3469.84	0.89958	3469.84	0.90522	3469.84	0.91422	3469.84	0.92324	3469.84	0.91587	3469.84	0.9003	3469.84	0.86751
	3468.41	0.82794	3468.41	0.93724	3468.41	0.8345	3468.41	0.89637	3468.41	0.8966	3468.41	0.91346	3468.41	0.89872	3468.41	0.90448	3468.41	0.91352	3468.41	0.92265	3468.41	0.91523	3468.41	0.89954	3468.41	0.86643
	3466.98	0.82641	3466.98	0.93623	3466.98	0.8335	3466.98	0.8955	3466.98	0.89574	3466.98	0.91275	3466.98	0.89786	3466.98	0.90371	3466.98	0.91282	3466.98	0.92207	3466.98	0.91462	3466.98	0.89878	3466.98	0.86538
	3465.55	0.82488	3465.55	0.93522	3465.55	0.8325	3465.55	0.89465	3465.55	0.8949	3465.55	0.91203	3465.55	0.89702	3465.55	0.90291	3465.55	0.91212	3465.55	0.92148	3465.55	0.91406	3465.55	0.89803	3465.55	0.86437
	3464.11	0.82334	3464.11	0.93418	3464.11	0.83151	3464.11	0.89382	3464.11	0.89408	3464.11	0.91131	3464.11	0.89618	3464.11	0.90214	3464.11	0.91145	3464.11	0.9209	3464.11	0.91346	3464.11	0.89728	3464.11	0.86337
	3462.68	0.82181	3462.68	0.93312	3462.68	0.83052	3462.68	0.89299	3462.68	0.89326	3462.68	0.91059	3462.68	0.89535	3462.68	0.90142	3462.68	0.91078	3462.68	0.92031	3462.68	0.9128	3462.68	0.89653	3462.68	0.86233
	3461.25	0.82028	3461.25	0.93204	3461.25	0.82946	3461.25	0.89217	3461.25	0.89244	3461.25	0.90987	3461.25	0.89453	3461.25	0.9007	3461.25	0.91013	3461.25	0.91971	3461.25	0.91213	3461.25	0.89576	3461.25	0.86129
	3459.82	0.81876	3459.82	0.93095	3459.82	0.82826	3459.82	0.89134	3459.82	0.89161	3459.82	0.90915	3459.82	0.89371	3459.82	0.89995	3459.82	0.90948	3459.82	0.9191	3459.82	0.9115	3459.82	0.89499	3459.82	0.86028
	3458.39	0.81724	3458.39	0.92985	3458.39	0.82694	3458.39	0.8905	3458.39	0.89079	3458.39	0.90842	3458.39	0.8929	3458.39	0.89919	3458.39	0.90883	3458.39	0.91848	3458.39	0.91087	3458.39	0.89422	3458.39	0.85929
	3456.96	0.81571	3456.96	0.92875	3456.96	0.82563	3456.96	0.88967	3456.96	0.88996	3456.96	0.9077	3456.96	0.8921	3456.96	0.89844	3456.96	0.90817	3456.96	0.91786	3456.96	0.91022	3456.96	0.89344	3456.96	0.85828
	3455.53	0.81417	3455.53	0.92766	3455.53	0.82451	3455.53	0.88884	3455.53	0.88913	3455.53	0.90699	3455.53	0.89129	3455.53	0.8977	3455.53	0.90751	3455.53	0.91724	3455.53	0.90958	3455.53	0.89267	3455.53	0.85726
	3454.1	0.81264	3454.1	0.92657	3454.1	0.82367	3454.1	0.88802	3454.1	0.8883	3454.1	0.90628	3454.1	0.89049	3454.1	0.89694	3454.1	0.90684	3454.1	0.91662	3454.1	0.90895	3454.1	0.89189	3454.1	0.85627
	3452.67	0.81114	3452.67	0.92547	3452.67	0.82302	3452.67	0.8872	3452.67	0.88747	3452.67	0.90557	3452.67	0.88968	3452.67	0.89618	3452.67	0.90618	3452.67	0.91601	3452.67	0.90835	3452.67	0.89112	3452.67	0.85528
	3451.24	0.80969	3451.24	0.92437	3451.24	0.82245	3451.24	0.88639	3451.24	0.88664	3451.24	0.90487	3451.24	0.88888	3451.24	0.89544	3451.24	0.90551	3451.24	0.9154	3451.24	0.90776	3451.24	0.89036	3451.24	0.85431
	3449.81	0.80828	3449.81	0.92328	3449.81	0.82192	3449.81	0.88557	3449.81	0.88581	3449.81	0.90418	3449.81	0.88808	3449.81	0.8947	3449.81	0.90486	3449.81	0.9148	3449.81	0.90717	3449.81	0.8896	3449.81	0.85334
	3448.38	0.8069	3448.38	0.9222	3448.38	0.82139	3448.38	0.88475	3448.38	0.88498	3448.38	0.90349	3448.38	0.88727	3448.38	0.89398	3448.38	0.9042	3448.38	0.9142	3448.38	0.90659	3448.38	0.88884	3448.38	0.85238
	3446.94	0.80556	3446.94	0.92113	3446.94	0.82077	3446.94	0.88392	3446.94	0.88415	3446.94	0.90281	3446.94	0.88647	3446.94	0.89326	3446.94	0.90355	3446.94	0.9136	3446.94	0.90602	3446.94	0.88811	3446.94	0.85143
	3445.51	0.80425	3445.51	0.92008	3445.51	0.81995	3445.51	0.88309	3445.51	0.88333	3445.51	0.90214	3445.51	0.88567	3445.51	0.89255	3445.51	0.90292	3445.51	0.91302	3445.51	0.90545	3445.51	0.88738	3445.51	0.85049
	3444.08	0.80298	3444.08	0.91904	3444.08	0.81895	3444.08	0.88226	3444.08	0.88252	3444.08	0.90148	3444.08	0.88488	3444.08	0.89185	3444.08	0.9023	3444.08	0.91244	3444.08	0.90487	3444.08	0.88668	3444.08	0.84955
	3442.65	0.80173	3442.65	0.918	3442.65	0.81788	3442.65	0.88144	3442.65	0.88172	3442.65	0.90083	3442.65	0.8841	3442.65	0.89116	3442.65	0.9017	3442.65	0.91188	3442.65	0.90428	3442.65	0.88599	3442.65	0.84859
	3441.22	0.80049	3441.22	0.91696	3441.22	0.81689	3441.22	0.88062	3441.22	0.88093	3441.22	0.90018	3441.22	0.88332	3441.22	0.89046	3441.22	0.9011	3441.22	0.91133	3441.22	0.90372	3441.22	0.88531	3441.22	0.84765
	3439.79	0.79928	3439.79	0.9159	3439.79	0.81604	3439.79	0.87981	3439.79	0.88015	3439.79	0.89955	3439.79	0.88254	3439.79	0.88976	3439.79	0.90049	3439.79	0.91079	3439.79	0.90319	3439.79	0.88463	3439.79	0.84674
	3438.36	0.7981	3438.36	0.91483	3438.36	0.81526	3438.36	0.87902	3438.36	0.87939	3438.36	0.89892	3438.36	0.88178	3438.36	0.88907	3438.36	0.89989	3438.36	0.91024	3438.36	0.90266	3438.36	0.88395	3438.36	0.84584
	3436.93	0.79694	3436.93	0.91374	3436.93	0.81448	3436.93	0.87823	3436.93	0.87864	3436.93	0.89829	3436.93	0.88102	3436.93	0.88843	3436.93	0.89928	3436.93	0.9097	3436.93	0.90212	3436.93	0.88328	3436.93	0.84492
	3435.5	0.79579	3435.5	0.91265	3435.5	0.8137	3435.5	0.87744	3435.5	0.87791	3435.5	0.89767	3435.5	0.88027	3435.5	0.88782	3435.5	0.89868	3435.5	0.90915	3435.5	0.90156	3435.5	0.8826	3435.5	0.84398
	3434.07	0.79464	3434.07	0.91155	3434.07	0.81292	3434.07	0.87666	3434.07	0.87718	3434.07	0.89704	3434.07	0.87953	3434.07	0.8872	3434.07	0.89806	3434.07	0.90861	3434.07	0.90102	3434.07	0.88193	3434.07	0.84305
	3432.64	0.79349	3432.64	0.91044	3432.64	0.81213	3432.64	0.8759	3432.64	0.87646	3432.64	0.89643	3432.64	0.87881	3432.64	0.88655	3432.64	0.89746	3432.64	0.90806	3432.64	0.90051	3432.64	0.88128	3432.64	0.84217
	3431.2	0.79234	3431.2	0.90931	3431.2	0.81132	3431.2	0.87516	3431.2	0.87576	3431.2	0.89582	3431.2	0.8781	3431.2	0.88589	3431.2	0.89686	3431.2	0.90751	3431.2	0.89999	3431.2	0.88063	3431.2	0.84131
	3429.77	0.79121	3429.77	0.90816	3429.77	0.81052	3429.77	0.87444	3429.77	0.87508	3429.77	0.89522	3429.77	0.8774	3429.77	0.88529	3429.77	0.89627	3429.77	0.90697	3429.77	0.89944	3429.77	0.87998	3429.77	0.84043
	3428.34	0.79009	3428.34	0.90699	3428.34	0.80978	3428.34	0.87373	3428.34	0.87441	3428.34	0.89462	3428.34	0.87672	3428.34	0.88472	3428.34	0.89568	3428.34	0.90643	3428.34	0.89884	3428.34	0.87933	3428.34	0.83953
	3426.91	0.78898	3426.91	0.90584	3426.91	0.80914	3426.91	0.87303	3426.91	0.87374	3426.91	0.89403	3426.91	0.87604	3426.91	0.88415	3426.91	0.89509	3426.91	0.90589	3426.91	0.89827	3426.91	0.87869	3426.91	0.83865
	3425.48	0.78789	3425.48	0.9047	3425.48	0.80861	3425.48	0.87232	3425.48	0.87307	3425.48	0.89344	3425.48	0.87538	3425.48	0.88357	3425.48	0.89449	3425.48	0.90536	3425.48	0.89772	3425.48	0.87804	3425.48	0.83779
	3424.05	0.78681	3424.05	0.90357	3424.05	0.80825	3424.05	0.87163	3424.05	0.8724	3424.05	0.89287	3424.05	0.87473	3424.05	0.883	3424.05	0.8939	3424.05	0.90483	3424.05	0.89718	3424.05	0.8774	3424.05	0.83694
	3422.62	0.78574	3422.62	0.90245	3422.62	0.80808	3422.62	0.87095	3422.62	0.87175	3422.62	0.89229	3422.62	0.87409	3422.62	0.88245	3422.62	0.89331	3422.62	0.90432	3422.62	0.89664	3422.62	0.87676	3422.62	0.83609
	3421.19	0.7847	3421.19	0.90131	3421.19	0.80809	3421.19	0.87028	3421.19	0.87111	3421.19	0.89173	3421.19	0.87346	3421.19	0.88189	3421.19	0.89273	3421.19	0.90383	3421.19	0.89612	3421.19	0.87614	3421.19	0.83525
	3419.76	0.78368	3419.76	0.90015	3419.76	0.8082	3419.76	0.86963	3419.76	0.87049	3419.76	0.89117	3419.76	0.87284	3419.76	0.88132	3419.76	0.89215	3419.76	0.90335	3419.76	0.8956	3419.76	0.87552	3419.76	0.83442
	3418.33	0.7827	3418.33	0.89898	3418.33	0.80825	3418.33	0.86898	3418.33	0.86987	3418.33	0.89061	3418.33	0.87222	3418.33	0.88076	3418.33	0.89159	3418.33	0.90289	3418.33	0.8951	3418.33	0.87491	3418.33	0.8336
	3416.9	0.78175	3416.9	0.89781	3416.9	0.80811	3416.9	0.86833	3416.9	0.86924	3416.9	0.89006	3416.9	0.87161	3416.9	0.88019	3416.9	0.89104	3416.9	0.90243	3416.9	0.89461	3416.9	0.87432	3416.9	0.83278
	3415.47	0.78082	3415.47	0.89664	3415.47	0.80776	3415.47	0.86768	3415.47	0.86861	3415.47	0.88952	3415.47	0.87101	3415.47	0.87962	3415.47	0.8905	3415.47	0.90198	3415.47	0.89413	3415.47	0.87373	3415.47	0.83198
	3414.03	0.77992	3414.03	0.89548	3414.03	0.80726	3414.03	0.86703	3414.03	0.86798	3414.03	0.88897	3414.03	0.87042	3414.03	0.87906	3414.03	0.88997	3414.03	0.90153	3414.03	0.89367	3414.03	0.87315	3414.03	0.83119
	3412.6	0.77903	3412.6	0.89432	3412.6	0.80674	3412.6	0.86638	3412.6	0.86736	3412.6	0.88843	3412.6	0.86983	3412.6	0.87853	3412.6	0.88947	3412.6	0.90109	3412.6	0.8932	3412.6	0.87259	3412.6	0.83039
	3411.17	0.77815	3411.17	0.89315	3411.17	0.8063	3411.17	0.86573	3411.17	0.86676	3411.17	0.8879	3411.17	0.86925	3411.17	0.878	3411.17	0.88898	3411.17	0.90065	3411.17	0.89276	3411.17	0.87203	3411.17	0.82961
	3409.74	0.77728	3409.74	0.89198	3409.74	0.80598	3409.74	0.8651	3409.74	0.86617	3409.74	0.88737	3409.74	0.86868	3409.74	0.87747	3409.74	0.88851	3409.74	0.90021	3409.74	0.89233	3409.74	0.87147	3409.74	0.82885
	3408.31	0.77644	3408.31	0.89078	3408.31	0.80573	3408.31	0.86447	3408.31	0.86559	3408.31	0.88685	3408.31	0.86812	3408.31	0.87695	3408.31	0.88805	3408.31	0.89978	3408.31	0.89192	3408.31	0.87092	3408.31	0.82811
	3406.88	0.77562	3406.88	0.88956	3406.88	0.80548	3406.88	0.86384	3406.88	0.86502	3406.88	0.88633	3406.88	0.86757	3406.88	0.87642	3406.88	0.88759	3406.88	0.89934	3406.88	0.89151	3406.88	0.87038	3406.88	0.82738
	3405.45	0.77482	3405.45	0.88833	3405.45	0.8052	3405.45	0.86322	3405.45	0.86445	3405.45	0.88581	3405.45	0.86703	3405.45	0.87589	3405.45	0.88714	3405.45	0.89891	3405.45	0.89113	3405.45	0.86984	3405.45	0.82667
	3404.02	0.77402	3404.02	0.88709	3404.02	0.80489	3404.02	0.86261	3404.02	0.86388	3404.02	0.8853	3404.02	0.8665	3404.02	0.87537	3404.02	0.88669	3404.02	0.89847	3404.02	0.89075	3404.02	0.86931	3404.02	0.82598
	3402.59	0.77322	3402.59	0.88586	3402.59	0.80455	3402.59	0.86202	3402.59	0.86332	3402.59	0.8848	3402.59	0.86597	3402.59	0.87486	3402.59	0.88625	3402.59	0.89803	3402.59	0.89037	3402.59	0.86879	3402.59	0.82529
	3401.16	0.7724	3401.16	0.88464	3401.16	0.80414	3401.16	0.86145	3401.16	0.86277	3401.16	0.88431	3401.16	0.86546	3401.16	0.87437	3401.16	0.8858	3401.16	0.89759	3401.16	0.88997	3401.16	0.86828	3401.16	0.8246
	3399.73	0.77156	3399.73	0.88343	3399.73	0.80357	3399.73	0.86089	3399.73	0.86221	3399.73	0.88384	3399.73	0.86495	3399.73	0.87387	3399.73	0.88536	3399.73	0.89716	3399.73	0.88959	3399.73	0.86777	3399.73	0.82393
	3398.29	0.77071	3398.29	0.88222	3398.29	0.80284	3398.29	0.86036	3398.29	0.86168	3398.29	0.88338	3398.29	0.86446	3398.29	0.87337	3398.29	0.88491	3398.29	0.89673	3398.29	0.88921	3398.29	0.86727	3398.29	0.82327
	3396.86	0.76986	3396.86	0.88101	3396.86	0.8021	3396.86	0.85984	3396.86	0.86116	3396.86	0.88293	3396.86	0.86397	3396.86	0.8729	3396.86	0.88446	3396.86	0.89631	3396.86	0.88883	3396.86	0.86678	3396.86	0.82262
	3395.43	0.76902	3395.43	0.87981	3395.43	0.80156	3395.43	0.85933	3395.43	0.86067	3395.43	0.8825	3395.43	0.8635	3395.43	0.87246	3395.43	0.88402	3395.43	0.89591	3395.43	0.88845	3395.43	0.8663	3395.43	0.82198
	3394	0.76818	3394	0.87861	3394	0.80137	3394	0.85882	3394	0.8602	3394	0.88207	3394	0.86303	3394	0.87204	3394	0.88359	3394	0.89551	3394	0.88808	3394	0.86583	3394	0.82135
	3392.57	0.76734	3392.57	0.87742	3392.57	0.8015	3392.57	0.85832	3392.57	0.85974	3392.57	0.88166	3392.57	0.86258	3392.57	0.87164	3392.57	0.88317	3392.57	0.89513	3392.57	0.8877	3392.57	0.86538	3392.57	0.82073
	3391.14	0.76649	3391.14	0.87622	3391.14	0.80178	3391.14	0.85782	3391.14	0.8593	3391.14	0.88126	3391.14	0.86214	3391.14	0.87126	3391.14	0.88277	3391.14	0.89477	3391.14	0.88732	3391.14	0.86494	3391.14	0.82013
	3389.71	0.76562	3389.71	0.875	3389.71	0.80194	3389.71	0.85734	3389.71	0.85888	3389.71	0.88087	3389.71	0.8617	3389.71	0.87089	3389.71	0.88238	3389.71	0.89442	3389.71	0.88694	3389.71	0.86451	3389.71	0.81954
	3388.28	0.76474	3388.28	0.87377	3388.28	0.80178	3388.28	0.85689	3388.28	0.85847	3388.28	0.88049	3388.28	0.86128	3388.28	0.87054	3388.28	0.882	3388.28	0.89409	3388.28	0.88657	3388.28	0.8641	3388.28	0.81896
	3386.85	0.76385	3386.85	0.87252	3386.85	0.80126	3386.85	0.85646	3386.85	0.85807	3386.85	0.88012	3386.85	0.86085	3386.85	0.8702	3386.85	0.88164	3386.85	0.89377	3386.85	0.88621	3386.85	0.86369	3386.85	0.8184
	3385.42	0.76296	3385.42	0.87125	3385.42	0.80036	3385.42	0.85605	3385.42	0.85766	3385.42	0.87975	3385.42	0.86044	3385.42	0.86986	3385.42	0.88128	3385.42	0.89346	3385.42	0.88586	3385.42	0.86329	3385.42	0.81784
	3383.99	0.76206	3383.99	0.86996	3383.99	0.79918	3383.99	0.85565	3383.99	0.85725	3383.99	0.87938	3383.99	0.86002	3383.99	0.86952	3383.99	0.88093	3383.99	0.89314	3383.99	0.88553	3383.99	0.8629	3383.99	0.81729
	3382.56	0.76116	3382.56	0.86863	3382.56	0.79791	3382.56	0.85525	3382.56	0.85683	3382.56	0.87902	3382.56	0.85962	3382.56	0.86918	3382.56	0.88058	3382.56	0.89282	3382.56	0.8852	3382.56	0.86251	3382.56	0.81675
	3381.12	0.76025	3381.12	0.86729	3381.12	0.79692	3381.12	0.85486	3381.12	0.85642	3381.12	0.87867	3381.12	0.85922	3381.12	0.86885	3381.12	0.88023	3381.12	0.89249	3381.12	0.88487	3381.12	0.86212	3381.12	0.8162
	3379.69	0.75933	3379.69	0.86593	3379.69	0.79642	3379.69	0.85446	3379.69	0.85603	3379.69	0.87832	3379.69	0.85883	3379.69	0.86853	3379.69	0.87989	3379.69	0.89217	3379.69	0.88453	3379.69	0.86174	3379.69	0.81567
	3378.26	0.7584	3378.26	0.86457	3378.26	0.79643	3378.26	0.85408	3378.26	0.85566	3378.26	0.87798	3378.26	0.85845	3378.26	0.8682	3378.26	0.87956	3378.26	0.89184	3378.26	0.8842	3378.26	0.86136	3378.26	0.81515
	3376.83	0.75749	3376.83	0.86322	3376.83	0.7967	3376.83	0.85369	3376.83	0.85529	3376.83	0.87764	3376.83	0.85809	3376.83	0.86787	3376.83	0.87925	3376.83	0.89151	3376.83	0.88388	3376.83	0.86099	3376.83	0.81466
	3375.4	0.7566	3375.4	0.86185	3375.4	0.79697	3375.4	0.85331	3375.4	0.85493	3375.4	0.8773	3375.4	0.85774	3375.4	0.86755	3375.4	0.87894	3375.4	0.8912	3375.4	0.88357	3375.4	0.86064	3375.4	0.81417
	3373.97	0.75575	3373.97	0.86048	3373.97	0.7971	3373.97	0.85294	3373.97	0.85458	3373.97	0.87697	3373.97	0.8574	3373.97	0.86722	3373.97	0.87864	3373.97	0.89089	3373.97	0.88327	3373.97	0.86029	3373.97	0.81369
	3372.54	0.7549	3372.54	0.85908	3372.54	0.79708	3372.54	0.85258	3372.54	0.85423	3372.54	0.87665	3372.54	0.85707	3372.54	0.86689	3372.54	0.87833	3372.54	0.89059	3372.54	0.88299	3372.54	0.85995	3372.54	0.81323
	3371.11	0.75406	3371.11	0.85768	3371.11	0.79693	3371.11	0.85224	3371.11	0.85389	3371.11	0.87634	3371.11	0.85675	3371.11	0.86655	3371.11	0.87804	3371.11	0.89031	3371.11	0.88274	3371.11	0.85962	3371.11	0.8128
	3369.68	0.75322	3369.68	0.85626	3369.68	0.79667	3369.68	0.85193	3369.68	0.85356	3369.68	0.87604	3369.68	0.85644	3369.68	0.86624	3369.68	0.87774	3369.68	0.89004	3369.68	0.88249	3369.68	0.85929	3369.68	0.81237
	3368.25	0.7524	3368.25	0.85484	3368.25	0.79626	3368.25	0.85164	3368.25	0.85323	3368.25	0.87575	3368.25	0.85614	3368.25	0.86595	3368.25	0.87747	3368.25	0.88978	3368.25	0.88225	3368.25	0.85898	3368.25	0.81194
	3366.82	0.75162	3366.82	0.85341	3366.82	0.79564	3366.82	0.85135	3366.82	0.8529	3366.82	0.87547	3366.82	0.85585	3366.82	0.86568	3366.82	0.8772	3366.82	0.88953	3366.82	0.882	3366.82	0.85868	3366.82	0.81151
	3365.39	0.75089	3365.39	0.85196	3365.39	0.7948	3365.39	0.85104	3365.39	0.85259	3365.39	0.8752	3365.39	0.85558	3365.39	0.86541	3365.39	0.87694	3365.39	0.88928	3365.39	0.88176	3365.39	0.85838	3365.39	0.81107
	3363.95	0.7502	3363.95	0.85051	3363.95	0.7939	3363.95	0.85072	3363.95	0.85229	3363.95	0.87494	3363.95	0.85531	3363.95	0.86515	3363.95	0.87669	3363.95	0.88905	3363.95	0.88153	3363.95	0.8581	3363.95	0.81065
	3362.52	0.74955	3362.52	0.84905	3362.52	0.79324	3362.52	0.85039	3362.52	0.85202	3362.52	0.87469	3362.52	0.85506	3362.52	0.8649	3362.52	0.87644	3362.52	0.88883	3362.52	0.88132	3362.52	0.85783	3362.52	0.81025
	3361.09	0.74895	3361.09	0.8476	3361.09	0.79308	3361.09	0.85008	3361.09	0.85176	3361.09	0.87444	3361.09	0.85482	3361.09	0.86466	3361.09	0.87619	3361.09	0.88861	3361.09	0.8811	3361.09	0.85758	3361.09	0.80987
	3359.66	0.7484	3359.66	0.84615	3359.66	0.79338	3359.66	0.84978	3359.66	0.85152	3359.66	0.8742	3359.66	0.85459	3359.66	0.86445	3359.66	0.87594	3359.66	0.88841	3359.66	0.88089	3359.66	0.85734	3359.66	0.80949
	3358.23	0.74789	3358.23	0.8447	3358.23	0.79379	3358.23	0.8495	3358.23	0.85127	3358.23	0.87396	3358.23	0.85436	3358.23	0.86424	3358.23	0.8757	3358.23	0.88821	3358.23	0.88069	3358.23	0.85711	3358.23	0.80913
	3356.8	0.74741	3356.8	0.84325	3356.8	0.79386	3356.8	0.84924	3356.8	0.85104	3356.8	0.87374	3356.8	0.85415	3356.8	0.86405	3356.8	0.87546	3356.8	0.88801	3356.8	0.88049	3356.8	0.85688	3356.8	0.80878
	3355.37	0.74697	3355.37	0.84179	3355.37	0.7933	3355.37	0.84899	3355.37	0.8508	3355.37	0.87351	3355.37	0.85394	3355.37	0.86388	3355.37	0.87523	3355.37	0.88782	3355.37	0.8803	3355.37	0.85666	3355.37	0.80843
	3353.94	0.74658	3353.94	0.84032	3353.94	0.79212	3353.94	0.84875	3353.94	0.85057	3353.94	0.8733	3353.94	0.85373	3353.94	0.8637	3353.94	0.875	3353.94	0.88762	3353.94	0.88013	3353.94	0.85644	3353.94	0.80809
	3352.51	0.74624	3352.51	0.83884	3352.51	0.79053	3352.51	0.84851	3352.51	0.85033	3352.51	0.87308	3352.51	0.85354	3352.51	0.86354	3352.51	0.87478	3352.51	0.88742	3352.51	0.87995	3352.51	0.85622	3352.51	0.80775
	3351.08	0.74596	3351.08	0.83736	3351.08	0.78882	3351.08	0.84827	3351.08	0.8501	3351.08	0.87288	3351.08	0.85335	3351.08	0.86337	3351.08	0.87455	3351.08	0.88722	3351.08	0.87978	3351.08	0.856	3351.08	0.80741
	3349.65	0.74573	3349.65	0.83589	3349.65	0.78729	3349.65	0.84803	3349.65	0.84988	3349.65	0.87268	3349.65	0.85316	3349.65	0.86321	3349.65	0.87433	3349.65	0.88702	3349.65	0.87959	3349.65	0.85577	3349.65	0.80706
	3348.21	0.74554	3348.21	0.83444	3348.21	0.78616	3348.21	0.84779	3348.21	0.84967	3348.21	0.87248	3348.21	0.85299	3348.21	0.86305	3348.21	0.87412	3348.21	0.88683	3348.21	0.87939	3348.21	0.85555	3348.21	0.80673
	3346.78	0.74538	3346.78	0.83304	3346.78	0.78554	3346.78	0.84756	3346.78	0.84948	3346.78	0.87229	3346.78	0.85283	3346.78	0.86289	3346.78	0.87392	3346.78	0.88663	3346.78	0.8792	3346.78	0.85532	3346.78	0.80641
	3345.35	0.74525	3345.35	0.83167	3345.35	0.78538	3345.35	0.84736	3345.35	0.84932	3345.35	0.87211	3345.35	0.85268	3345.35	0.86273	3345.35	0.87375	3345.35	0.88644	3345.35	0.87903	3345.35	0.85511	3345.35	0.80611
	3343.92	0.74516	3343.92	0.83032	3343.92	0.78557	3343.92	0.84717	3343.92	0.84918	3343.92	0.87193	3343.92	0.85254	3343.92	0.8626	3343.92	0.87359	3343.92	0.88626	3343.92	0.87887	3343.92	0.85492	3343.92	0.80583
	3342.49	0.74511	3342.49	0.82898	3342.49	0.78598	3342.49	0.84701	3342.49	0.84906	3342.49	0.87175	3342.49	0.8524	3342.49	0.86247	3342.49	0.87345	3342.49	0.88609	3342.49	0.87872	3342.49	0.85473	3342.49	0.80557
	3341.06	0.74509	3341.06	0.82763	3341.06	0.78643	3341.06	0.84685	3341.06	0.84896	3341.06	0.87158	3341.06	0.85228	3341.06	0.86235	3341.06	0.87331	3341.06	0.88592	3341.06	0.87859	3341.06	0.85456	3341.06	0.80532
	3339.63	0.74509	3339.63	0.82627	3339.63	0.78676	3339.63	0.84672	3339.63	0.84886	3339.63	0.87142	3339.63	0.85216	3339.63	0.86223	3339.63	0.87317	3339.63	0.88575	3339.63	0.87846	3339.63	0.85438	3339.63	0.80506
	3338.2	0.7451	3338.2	0.8249	3338.2	0.78689	3338.2	0.84659	3338.2	0.84878	3338.2	0.87127	3338.2	0.85206	3338.2	0.86211	3338.2	0.87303	3338.2	0.88559	3338.2	0.87833	3338.2	0.8542	3338.2	0.8048
	3336.77	0.7451	3336.77	0.82354	3336.77	0.78678	3336.77	0.84646	3336.77	0.84871	3336.77	0.87113	3336.77	0.85197	3336.77	0.862	3336.77	0.87289	3336.77	0.88543	3336.77	0.8782	3336.77	0.85402	3336.77	0.80453
	3335.34	0.74511	3335.34	0.82217	3335.34	0.78646	3335.34	0.84632	3335.34	0.84863	3335.34	0.87099	3335.34	0.85188	3335.34	0.8619	3335.34	0.87276	3335.34	0.88527	3335.34	0.87808	3335.34	0.85385	3335.34	0.80426
	3333.91	0.74511	3333.91	0.82079	3333.91	0.78595	3333.91	0.84618	3333.91	0.84854	3333.91	0.87087	3333.91	0.8518	3333.91	0.8618	3333.91	0.87263	3333.91	0.88512	3333.91	0.87796	3333.91	0.85369	3333.91	0.80399
	3332.48	0.74513	3332.48	0.81941	3332.48	0.78534	3332.48	0.84603	3332.48	0.84846	3332.48	0.87075	3332.48	0.85173	3332.48	0.86169	3332.48	0.8725	3332.48	0.88498	3332.48	0.87785	3332.48	0.85352	3332.48	0.80374
	3331.04	0.74514	3331.04	0.81801	3331.04	0.78484	3331.04	0.84589	3331.04	0.84839	3331.04	0.87064	3331.04	0.85167	3331.04	0.86159	3331.04	0.87237	3331.04	0.88484	3331.04	0.87775	3331.04	0.85337	3331.04	0.80349
	3329.61	0.74515	3329.61	0.81661	3329.61	0.78467	3329.61	0.84577	3329.61	0.84834	3329.61	0.87053	3329.61	0.8516	3329.61	0.8615	3329.61	0.87223	3329.61	0.8847	3329.61	0.87764	3329.61	0.85323	3329.61	0.80325
	3328.18	0.74514	3328.18	0.8152	3328.18	0.7849	3328.18	0.84566	3328.18	0.84829	3328.18	0.87042	3328.18	0.85154	3328.18	0.86142	3328.18	0.8721	3328.18	0.88456	3328.18	0.87754	3328.18	0.8531	3328.18	0.80304
	3326.75	0.7451	3326.75	0.81378	3326.75	0.78541	3326.75	0.84557	3326.75	0.84824	3326.75	0.87031	3326.75	0.85148	3326.75	0.86135	3326.75	0.87196	3326.75	0.88442	3326.75	0.87745	3326.75	0.85298	3326.75	0.80283
	3325.32	0.74503	3325.32	0.81233	3325.32	0.78602	3325.32	0.84549	3325.32	0.84819	3325.32	0.8702	3325.32	0.85142	3325.32	0.8613	3325.32	0.87182	3325.32	0.88427	3325.32	0.87735	3325.32	0.85284	3325.32	0.80262
	3323.89	0.74491	3323.89	0.81083	3323.89	0.78652	3323.89	0.84541	3323.89	0.84812	3323.89	0.8701	3323.89	0.85137	3323.89	0.86126	3323.89	0.87167	3323.89	0.88412	3323.89	0.87724	3323.89	0.85269	3323.89	0.8024
	3322.46	0.74475	3322.46	0.80927	3322.46	0.78674	3322.46	0.84533	3322.46	0.84805	3322.46	0.87	3322.46	0.85132	3322.46	0.86123	3322.46	0.8715	3322.46	0.88397	3322.46	0.87712	3322.46	0.85253	3322.46	0.80215
	3321.03	0.74456	3321.03	0.80764	3321.03	0.78657	3321.03	0.84523	3321.03	0.84798	3321.03	0.8699	3321.03	0.85127	3321.03	0.86119	3321.03	0.87132	3321.03	0.88381	3321.03	0.877	3321.03	0.85236	3321.03	0.80187
	3319.6	0.74435	3319.6	0.80597	3319.6	0.78608	3319.6	0.84513	3319.6	0.84789	3319.6	0.8698	3319.6	0.85122	3319.6	0.86114	3319.6	0.87113	3319.6	0.88364	3319.6	0.87686	3319.6	0.85219	3319.6	0.80158
	3318.17	0.74412	3318.17	0.80426	3318.17	0.78549	3318.17	0.84501	3318.17	0.84781	3318.17	0.8697	3318.17	0.85117	3318.17	0.86109	3318.17	0.87094	3318.17	0.88347	3318.17	0.87671	3318.17	0.852	3318.17	0.80126
	3316.74	0.74387	3316.74	0.80254	3316.74	0.78499	3316.74	0.8449	3316.74	0.84772	3316.74	0.8696	3316.74	0.85112	3316.74	0.86104	3316.74	0.87076	3316.74	0.88332	3316.74	0.87655	3316.74	0.85181	3316.74	0.80094
	3315.3	0.74358	3315.3	0.80082	3315.3	0.78468	3315.3	0.84479	3315.3	0.84764	3315.3	0.86949	3315.3	0.85107	3315.3	0.86099	3315.3	0.8706	3315.3	0.88317	3315.3	0.8764	3315.3	0.85162	3315.3	0.80063
	3313.87	0.74326	3313.87	0.79911	3313.87	0.78452	3313.87	0.8447	3313.87	0.84757	3313.87	0.86937	3313.87	0.85103	3313.87	0.86095	3313.87	0.87045	3313.87	0.88303	3313.87	0.87626	3313.87	0.85145	3313.87	0.80033
	3312.44	0.74292	3312.44	0.79738	3312.44	0.78447	3312.44	0.84462	3312.44	0.84751	3312.44	0.86925	3312.44	0.85098	3312.44	0.8609	3312.44	0.87031	3312.44	0.8829	3312.44	0.87612	3312.44	0.85128	3312.44	0.80005
	3311.01	0.74256	3311.01	0.79564	3311.01	0.78454	3311.01	0.84455	3311.01	0.84746	3311.01	0.86911	3311.01	0.85094	3311.01	0.86084	3311.01	0.87018	3311.01	0.88276	3311.01	0.87598	3311.01	0.85112	3311.01	0.79977
	3309.58	0.7422	3309.58	0.79388	3309.58	0.7847	3309.58	0.84447	3309.58	0.84741	3309.58	0.86898	3309.58	0.8509	3309.58	0.86078	3309.58	0.87005	3309.58	0.88262	3309.58	0.87584	3309.58	0.85097	3309.58	0.79949
	3308.15	0.74183	3308.15	0.79209	3308.15	0.78489	3308.15	0.84439	3308.15	0.84736	3308.15	0.86884	3308.15	0.85086	3308.15	0.86071	3308.15	0.86991	3308.15	0.88246	3308.15	0.87569	3308.15	0.8508	3308.15	0.7992
	3306.72	0.74147	3306.72	0.79029	3306.72	0.78501	3306.72	0.8443	3306.72	0.8473	3306.72	0.86871	3306.72	0.85083	3306.72	0.86063	3306.72	0.86976	3306.72	0.8823	3306.72	0.87553	3306.72	0.85063	3306.72	0.79889
	3305.29	0.74109	3305.29	0.78847	3305.29	0.78497	3305.29	0.8442	3305.29	0.84724	3305.29	0.86858	3305.29	0.85081	3305.29	0.86054	3305.29	0.8696	3305.29	0.88212	3305.29	0.87537	3305.29	0.85044	3305.29	0.79857
	3303.86	0.7407	3303.86	0.78667	3303.86	0.78475	3303.86	0.84409	3303.86	0.84718	3303.86	0.86845	3303.86	0.8508	3303.86	0.86044	3303.86	0.86943	3303.86	0.88195	3303.86	0.87521	3303.86	0.85026	3303.86	0.79825
	3302.43	0.7403	3302.43	0.7849	3302.43	0.78436	3302.43	0.84398	3302.43	0.84713	3302.43	0.86834	3302.43	0.8508	3302.43	0.86034	3302.43	0.86927	3302.43	0.88179	3302.43	0.87506	3302.43	0.85007	3302.43	0.79796
	3301	0.73991	3301	0.78318	3301	0.78391	3301	0.84387	3301	0.8471	3301	0.86823	3301	0.85081	3301	0.86025	3301	0.86911	3301	0.88163	3301	0.87492	3301	0.84991	3301	0.79768
	3299.57	0.73955	3299.57	0.7815	3299.57	0.78356	3299.57	0.84378	3299.57	0.84708	3299.57	0.86813	3299.57	0.85082	3299.57	0.86018	3299.57	0.86896	3299.57	0.88148	3299.57	0.87479	3299.57	0.84976	3299.57	0.79742
	3298.13	0.73922	3298.13	0.77988	3298.13	0.78344	3298.13	0.8437	3298.13	0.84706	3298.13	0.86803	3298.13	0.85085	3298.13	0.86013	3298.13	0.86882	3298.13	0.88134	3298.13	0.87467	3298.13	0.84963	3298.13	0.79718
	3296.7	0.73892	3296.7	0.7783	3296.7	0.78353	3296.7	0.84365	3296.7	0.84706	3296.7	0.86793	3296.7	0.85088	3296.7	0.86011	3296.7	0.8687	3296.7	0.88122	3296.7	0.87456	3296.7	0.84953	3296.7	0.79696
	3295.27	0.73863	3295.27	0.77676	3295.27	0.78366	3295.27	0.8436	3295.27	0.84707	3295.27	0.86784	3295.27	0.85092	3295.27	0.86009	3295.27	0.8686	3295.27	0.88109	3295.27	0.87446	3295.27	0.84943	3295.27	0.79675
	3293.84	0.73837	3293.84	0.77526	3293.84	0.78367	3293.84	0.84356	3293.84	0.84708	3293.84	0.86776	3293.84	0.85097	3293.84	0.86009	3293.84	0.8685	3293.84	0.88098	3293.84	0.87437	3293.84	0.84934	3293.84	0.79657
	3292.41	0.73813	3292.41	0.7738	3292.41	0.78355	3292.41	0.84353	3292.41	0.84709	3292.41	0.86769	3292.41	0.85102	3292.41	0.8601	3292.41	0.8684	3292.41	0.88086	3292.41	0.87428	3292.41	0.84925	3292.41	0.7964
	3290.98	0.73793	3290.98	0.77236	3290.98	0.78334	3290.98	0.84352	3290.98	0.8471	3290.98	0.86763	3290.98	0.85108	3290.98	0.86014	3290.98	0.8683	3290.98	0.88075	3290.98	0.87419	3290.98	0.84916	3290.98	0.79622
	3289.55	0.73775	3289.55	0.77093	3289.55	0.78303	3289.55	0.84351	3289.55	0.84712	3289.55	0.86758	3289.55	0.85114	3289.55	0.86018	3289.55	0.86819	3289.55	0.88064	3289.55	0.87409	3289.55	0.84906	3289.55	0.79603
	3288.12	0.73762	3288.12	0.76952	3288.12	0.78254	3288.12	0.84351	3288.12	0.84715	3288.12	0.86754	3288.12	0.85121	3288.12	0.86022	3288.12	0.86808	3288.12	0.88052	3288.12	0.87401	3288.12	0.84896	3288.12	0.79583
	3286.69	0.73752	3286.69	0.76812	3286.69	0.78191	3286.69	0.84351	3286.69	0.84718	3286.69	0.86751	3286.69	0.85127	3286.69	0.86025	3286.69	0.86799	3286.69	0.88041	3286.69	0.87393	3286.69	0.84886	3286.69	0.79563
	3285.26	0.73745	3285.26	0.76677	3285.26	0.78129	3285.26	0.84352	3285.26	0.84722	3285.26	0.86749	3285.26	0.85134	3285.26	0.86029	3285.26	0.8679	3285.26	0.8803	3285.26	0.87387	3285.26	0.84876	3285.26	0.79545
	3283.83	0.73742	3283.83	0.7655	3283.83	0.78085	3283.83	0.84353	3283.83	0.84726	3283.83	0.86748	3283.83	0.85142	3283.83	0.86036	3283.83	0.86783	3283.83	0.88019	3283.83	0.87381	3283.83	0.84868	3283.83	0.79528
	3282.4	0.73742	3282.4	0.76433	3282.4	0.78059	3282.4	0.84356	3282.4	0.84733	3282.4	0.86748	3282.4	0.8515	3282.4	0.86044	3282.4	0.86779	3282.4	0.8801	3282.4	0.87377	3282.4	0.84862	3282.4	0.79515
	3280.96	0.73744	3280.96	0.76328	3280.96	0.78041	3280.96	0.84361	3280.96	0.84742	3280.96	0.86749	3280.96	0.85159	3280.96	0.86053	3280.96	0.86776	3280.96	0.88003	3280.96	0.87375	3280.96	0.84859	3280.96	0.79505
	3279.53	0.73749	3279.53	0.76235	3279.53	0.78021	3279.53	0.84369	3279.53	0.84753	3279.53	0.86751	3279.53	0.85169	3279.53	0.86065	3279.53	0.86775	3279.53	0.87997	3279.53	0.87373	3279.53	0.84858	3279.53	0.79499
	3278.1	0.73756	3278.1	0.76155	3278.1	0.77998	3278.1	0.84381	3278.1	0.84765	3278.1	0.86755	3278.1	0.8518	3278.1	0.86077	3278.1	0.86775	3278.1	0.87993	3278.1	0.87373	3278.1	0.84859	3278.1	0.79495
	3276.67	0.73766	3276.67	0.76088	3276.67	0.77979	3276.67	0.84395	3276.67	0.84779	3276.67	0.86761	3276.67	0.85193	3276.67	0.86091	3276.67	0.86777	3276.67	0.87991	3276.67	0.87375	3276.67	0.84861	3276.67	0.79496
	3275.24	0.73779	3275.24	0.76034	3275.24	0.77972	3275.24	0.8441	3275.24	0.84795	3275.24	0.86769	3275.24	0.85208	3275.24	0.86106	3275.24	0.8678	3275.24	0.8799	3275.24	0.8738	3275.24	0.84865	3275.24	0.79499
	3273.81	0.73793	3273.81	0.75994	3273.81	0.77979	3273.81	0.84427	3273.81	0.84812	3273.81	0.8678	3273.81	0.85226	3273.81	0.86124	3273.81	0.86785	3273.81	0.87991	3273.81	0.87386	3273.81	0.84871	3273.81	0.79506
	3272.38	0.73809	3272.38	0.75967	3272.38	0.77993	3272.38	0.84447	3272.38	0.84831	3272.38	0.86793	3272.38	0.85246	3272.38	0.86143	3272.38	0.86791	3272.38	0.87995	3272.38	0.87394	3272.38	0.84879	3272.38	0.79517
	3270.95	0.73826	3270.95	0.75953	3270.95	0.78006	3270.95	0.84468	3270.95	0.84853	3270.95	0.86809	3270.95	0.85269	3270.95	0.86163	3270.95	0.86797	3270.95	0.88	3270.95	0.87404	3270.95	0.84889	3270.95	0.79532
	3269.52	0.73842	3269.52	0.75953	3269.52	0.78025	3269.52	0.8449	3269.52	0.84877	3269.52	0.86828	3269.52	0.85295	3269.52	0.86185	3269.52	0.86805	3269.52	0.88008	3269.52	0.87414	3269.52	0.84902	3269.52	0.7955
	3268.09	0.73859	3268.09	0.75968	3268.09	0.78068	3268.09	0.84515	3268.09	0.84904	3268.09	0.86849	3268.09	0.85324	3268.09	0.86211	3268.09	0.86815	3268.09	0.88019	3268.09	0.87426	3268.09	0.84919	3268.09	0.79573
	3266.66	0.73877	3266.66	0.75998	3266.66	0.78145	3266.66	0.84541	3266.66	0.84935	3266.66	0.86872	3266.66	0.85356	3266.66	0.86241	3266.66	0.86828	3266.66	0.88033	3266.66	0.8744	3266.66	0.84939	3266.66	0.796
	3265.22	0.73896	3265.22	0.76042	3265.22	0.78251	3265.22	0.84571	3265.22	0.84967	3265.22	0.86898	3265.22	0.8539	3265.22	0.86274	3265.22	0.86843	3265.22	0.8805	3265.22	0.87457	3265.22	0.84963	3265.22	0.79631
	3263.79	0.73916	3263.79	0.76095	3263.79	0.78367	3263.79	0.84602	3263.79	0.85002	3263.79	0.86925	3263.79	0.85426	3263.79	0.86309	3263.79	0.8686	3263.79	0.88069	3263.79	0.87476	3263.79	0.84989	3263.79	0.79667
	3262.36	0.73936	3262.36	0.76155	3262.36	0.78472	3262.36	0.84635	3262.36	0.85037	3262.36	0.86954	3262.36	0.85464	3262.36	0.86344	3262.36	0.8688	3262.36	0.88089	3262.36	0.87497	3262.36	0.85016	3262.36	0.79707
	3260.93	0.73957	3260.93	0.76221	3260.93	0.78554	3260.93	0.8467	3260.93	0.85073	3260.93	0.86985	3260.93	0.85504	3260.93	0.8638	3260.93	0.86901	3260.93	0.88109	3260.93	0.87518	3260.93	0.85043	3260.93	0.79748
	3259.5	0.73978	3259.5	0.76291	3259.5	0.78613	3259.5	0.84707	3259.5	0.85109	3259.5	0.87017	3259.5	0.85545	3259.5	0.86418	3259.5	0.86924	3259.5	0.88129	3259.5	0.87539	3259.5	0.85071	3259.5	0.7979
	3258.07	0.73999	3258.07	0.76366	3258.07	0.78655	3258.07	0.84746	3258.07	0.85146	3258.07	0.87051	3258.07	0.85587	3258.07	0.86456	3258.07	0.86948	3258.07	0.8815	3258.07	0.8756	3258.07	0.85101	3258.07	0.79833
	3256.64	0.74021	3256.64	0.76446	3256.64	0.7869	3256.64	0.84787	3256.64	0.85184	3256.64	0.87085	3256.64	0.85629	3256.64	0.86494	3256.64	0.86973	3256.64	0.88172	3256.64	0.87583	3256.64	0.85131	3256.64	0.79877
	3255.21	0.74043	3255.21	0.76528	3255.21	0.78728	3255.21	0.84828	3255.21	0.85222	3255.21	0.8712	3255.21	0.85671	3255.21	0.86532	3255.21	0.86998	3255.21	0.88195	3255.21	0.87609	3255.21	0.85161	3255.21	0.79924
	3253.78	0.74066	3253.78	0.76612	3253.78	0.78773	3253.78	0.8487	3253.78	0.8526	3253.78	0.87155	3253.78	0.85713	3253.78	0.86569	3253.78	0.87026	3253.78	0.88219	3253.78	0.87637	3253.78	0.85193	3253.78	0.79973
	3252.35	0.74089	3252.35	0.76697	3252.35	0.78829	3252.35	0.84911	3252.35	0.85299	3252.35	0.87191	3252.35	0.85755	3252.35	0.86606	3252.35	0.87054	3252.35	0.88242	3252.35	0.87665	3252.35	0.85226	3252.35	0.80022
	3250.92	0.74114	3250.92	0.76783	3250.92	0.78898	3250.92	0.84954	3250.92	0.85337	3250.92	0.87227	3250.92	0.85797	3250.92	0.86645	3250.92	0.87084	3250.92	0.88266	3250.92	0.87693	3250.92	0.85261	3250.92	0.80072
	3249.49	0.74138	3249.49	0.7687	3249.49	0.78988	3249.49	0.84997	3249.49	0.85377	3249.49	0.87262	3249.49	0.85839	3249.49	0.86684	3249.49	0.87113	3249.49	0.8829	3249.49	0.87722	3249.49	0.85296	3249.49	0.80122
	3248.05	0.74163	3248.05	0.76956	3248.05	0.79101	3248.05	0.85041	3248.05	0.85417	3248.05	0.87298	3248.05	0.8588	3248.05	0.86723	3248.05	0.87143	3248.05	0.88314	3248.05	0.8775	3248.05	0.85331	3248.05	0.80173
	3246.62	0.74188	3246.62	0.7704	3246.62	0.79226	3246.62	0.85086	3246.62	0.85459	3246.62	0.87333	3246.62	0.85921	3246.62	0.86761	3246.62	0.87173	3246.62	0.88339	3246.62	0.87779	3246.62	0.85367	3246.62	0.80225
	3245.19	0.74213	3245.19	0.77123	3245.19	0.79345	3245.19	0.85131	3245.19	0.85503	3245.19	0.87368	3245.19	0.85962	3245.19	0.86799	3245.19	0.87203	3245.19	0.88365	3245.19	0.87808	3245.19	0.85403	3245.19	0.80277
	3243.76	0.74238	3243.76	0.77206	3243.76	0.79447	3243.76	0.85175	3243.76	0.85548	3243.76	0.87403	3243.76	0.86004	3243.76	0.86838	3243.76	0.87235	3243.76	0.88392	3243.76	0.87838	3243.76	0.85439	3243.76	0.80329
	3242.33	0.74263	3242.33	0.77289	3242.33	0.79533	3242.33	0.85219	3242.33	0.85594	3242.33	0.87438	3242.33	0.86045	3242.33	0.86877	3242.33	0.87267	3242.33	0.8842	3242.33	0.87868	3242.33	0.85476	3242.33	0.80382
	3240.9	0.74288	3240.9	0.7737	3240.9	0.79608	3240.9	0.85263	3240.9	0.85639	3240.9	0.87473	3240.9	0.86088	3240.9	0.86917	3240.9	0.873	3240.9	0.88449	3240.9	0.87899	3240.9	0.85514	3240.9	0.80435
	3239.47	0.74313	3239.47	0.77449	3239.47	0.79674	3239.47	0.85307	3239.47	0.85684	3239.47	0.87508	3239.47	0.8613	3239.47	0.86958	3239.47	0.87333	3239.47	0.88479	3239.47	0.87931	3239.47	0.85551	3239.47	0.80489
	3238.04	0.74337	3238.04	0.77525	3238.04	0.79736	3238.04	0.85352	3238.04	0.8573	3238.04	0.87543	3238.04	0.86174	3238.04	0.86998	3238.04	0.87367	3238.04	0.8851	3238.04	0.87963	3238.04	0.85589	3238.04	0.80543
	3236.61	0.74362	3236.61	0.77596	3236.61	0.79805	3236.61	0.85396	3236.61	0.85777	3236.61	0.87579	3236.61	0.86218	3236.61	0.87038	3236.61	0.874	3236.61	0.88539	3236.61	0.87993	3236.61	0.85626	3236.61	0.80598
	3235.18	0.74386	3235.18	0.77664	3235.18	0.79893	3235.18	0.85441	3235.18	0.85825	3235.18	0.87614	3235.18	0.86262	3235.18	0.8708	3235.18	0.87433	3235.18	0.88569	3235.18	0.88022	3235.18	0.85665	3235.18	0.80653
	3233.75	0.74412	3233.75	0.77732	3233.75	0.80008	3233.75	0.85486	3233.75	0.85875	3233.75	0.8765	3233.75	0.86308	3233.75	0.87123	3233.75	0.87465	3233.75	0.88599	3233.75	0.88051	3233.75	0.85703	3233.75	0.80707
	3232.31	0.74438	3232.31	0.77798	3232.31	0.80146	3232.31	0.85531	3232.31	0.85926	3232.31	0.87686	3232.31	0.86354	3232.31	0.87165	3232.31	0.87497	3232.31	0.8863	3232.31	0.88082	3232.31	0.85742	3232.31	0.80762
	3230.88	0.74466	3230.88	0.7786	3230.88	0.80294	3230.88	0.85577	3230.88	0.85976	3230.88	0.87723	3230.88	0.86401	3230.88	0.87207	3230.88	0.8753	3230.88	0.8866	3230.88	0.88114	3230.88	0.8578	3230.88	0.80818
	3229.45	0.74495	3229.45	0.77918	3229.45	0.80439	3229.45	0.85623	3229.45	0.86026	3229.45	0.8776	3229.45	0.86448	3229.45	0.87249	3229.45	0.87563	3229.45	0.8869	3229.45	0.88145	3229.45	0.85817	3229.45	0.80872
	3228.02	0.74525	3228.02	0.7797	3228.02	0.80566	3228.02	0.85669	3228.02	0.86075	3228.02	0.87798	3228.02	0.86496	3228.02	0.87291	3228.02	0.87596	3228.02	0.88719	3228.02	0.88175	3228.02	0.85854	3228.02	0.80926
	3226.59	0.74555	3226.59	0.7802	3226.59	0.80664	3226.59	0.85717	3226.59	0.86122	3226.59	0.87836	3226.59	0.86544	3226.59	0.87333	3226.59	0.87631	3226.59	0.88747	3226.59	0.88204	3226.59	0.85891	3226.59	0.8098
	3225.16	0.74585	3225.16	0.7807	3225.16	0.80734	3225.16	0.85767	3225.16	0.86168	3225.16	0.87874	3225.16	0.86593	3225.16	0.87377	3225.16	0.87666	3225.16	0.88776	3225.16	0.88235	3225.16	0.8593	3225.16	0.81035
	3223.73	0.74616	3223.73	0.7812	3223.73	0.80783	3223.73	0.85818	3223.73	0.86215	3223.73	0.87912	3223.73	0.86641	3223.73	0.87421	3223.73	0.87701	3223.73	0.88807	3223.73	0.88268	3223.73	0.85971	3223.73	0.81092
	3222.3	0.74648	3222.3	0.7817	3222.3	0.80828	3222.3	0.85871	3222.3	0.86262	3222.3	0.8795	3222.3	0.8669	3222.3	0.87466	3222.3	0.87737	3222.3	0.88838	3222.3	0.88302	3222.3	0.86013	3222.3	0.81151
	3220.87	0.74679	3220.87	0.7822	3220.87	0.80877	3220.87	0.85924	3220.87	0.86309	3220.87	0.87989	3220.87	0.86739	3220.87	0.87512	3220.87	0.87774	3220.87	0.8887	3220.87	0.88336	3220.87	0.86056	3220.87	0.8121
	3219.44	0.74711	3219.44	0.7827	3219.44	0.80933	3219.44	0.85977	3219.44	0.86357	3219.44	0.88028	3219.44	0.86788	3219.44	0.8756	3219.44	0.8781	3219.44	0.88902	3219.44	0.8837	3219.44	0.861	3219.44	0.81268
	3218.01	0.74744	3218.01	0.78318	3218.01	0.81002	3218.01	0.86029	3218.01	0.86406	3218.01	0.88068	3218.01	0.86838	3218.01	0.87609	3218.01	0.87847	3218.01	0.88934	3218.01	0.88403	3218.01	0.86144	3218.01	0.81326
	3216.58	0.74777	3216.58	0.78363	3216.58	0.81091	3216.58	0.86083	3216.58	0.86455	3216.58	0.88108	3216.58	0.86887	3216.58	0.87655	3216.58	0.87883	3216.58	0.88965	3216.58	0.88436	3216.58	0.86187	3216.58	0.81383
	3215.14	0.74811	3215.14	0.78405	3215.14	0.812	3215.14	0.86136	3215.14	0.86506	3215.14	0.88148	3215.14	0.86937	3215.14	0.877	3215.14	0.87919	3215.14	0.88996	3215.14	0.8847	3215.14	0.86231	3215.14	0.8144
	3213.71	0.74846	3213.71	0.78443	3213.71	0.81315	3213.71	0.8619	3213.71	0.86558	3213.71	0.88189	3213.71	0.86987	3213.71	0.87745	3213.71	0.87954	3213.71	0.89026	3213.71	0.88503	3213.71	0.86275	3213.71	0.81497
	3212.28	0.7488	3212.28	0.78481	3212.28	0.81412	3212.28	0.86245	3212.28	0.86612	3212.28	0.8823	3212.28	0.87038	3212.28	0.87791	3212.28	0.87991	3212.28	0.89057	3212.28	0.88537	3212.28	0.8632	3212.28	0.81553
	3210.85	0.74915	3210.85	0.78518	3210.85	0.81481	3210.85	0.86301	3210.85	0.86668	3210.85	0.88272	3210.85	0.87089	3210.85	0.87838	3210.85	0.88029	3210.85	0.89089	3210.85	0.88572	3210.85	0.86366	3210.85	0.8161
	3209.42	0.74949	3209.42	0.78555	3209.42	0.81523	3209.42	0.86357	3209.42	0.86724	3209.42	0.88314	3209.42	0.87141	3209.42	0.87886	3209.42	0.88069	3209.42	0.89122	3209.42	0.88608	3209.42	0.86413	3209.42	0.81668
	3207.99	0.74984	3207.99	0.78593	3207.99	0.81549	3207.99	0.86414	3207.99	0.8678	3207.99	0.88356	3207.99	0.87193	3207.99	0.87935	3207.99	0.88109	3207.99	0.89156	3207.99	0.88645	3207.99	0.86461	3207.99	0.81726
	3206.56	0.75019	3206.56	0.78632	3206.56	0.81574	3206.56	0.86471	3206.56	0.86836	3206.56	0.88399	3206.56	0.87246	3206.56	0.87985	3206.56	0.8815	3206.56	0.8919	3206.56	0.88684	3206.56	0.8651	3206.56	0.81786
	3205.13	0.75054	3205.13	0.78671	3205.13	0.8161	3205.13	0.86528	3205.13	0.86893	3205.13	0.88442	3205.13	0.873	3205.13	0.88035	3205.13	0.88191	3205.13	0.89224	3205.13	0.88724	3205.13	0.86559	3205.13	0.81847
	3203.7	0.7509	3203.7	0.7871	3203.7	0.81669	3203.7	0.86587	3203.7	0.8695	3203.7	0.88486	3203.7	0.87355	3203.7	0.88085	3203.7	0.88233	3203.7	0.89258	3203.7	0.88763	3203.7	0.86609	3203.7	0.8191
	3202.27	0.75126	3202.27	0.78747	3202.27	0.81758	3202.27	0.86646	3202.27	0.87009	3202.27	0.8853	3202.27	0.87412	3202.27	0.88137	3202.27	0.88275	3202.27	0.89293	3202.27	0.88802	3202.27	0.86658	3202.27	0.81972
	3200.84	0.75163	3200.84	0.78786	3200.84	0.81871	3200.84	0.86705	3200.84	0.87069	3200.84	0.88574	3200.84	0.87469	3200.84	0.8819	3200.84	0.88317	3200.84	0.89329	3200.84	0.8884	3200.84	0.86709	3200.84	0.82035
	3199.41	0.752	3199.41	0.78827	3199.41	0.81998	3199.41	0.86764	3199.41	0.8713	3199.41	0.88619	3199.41	0.87526	3199.41	0.88244	3199.41	0.88359	3199.41	0.89366	3199.41	0.88879	3199.41	0.8676	3199.41	0.821
	3197.97	0.75238	3197.97	0.78869	3197.97	0.82126	3197.97	0.86824	3197.97	0.87192	3197.97	0.88665	3197.97	0.87585	3197.97	0.88297	3197.97	0.88402	3197.97	0.89405	3197.97	0.88921	3197.97	0.86811	3197.97	0.82166
	3196.54	0.75277	3196.54	0.78913	3196.54	0.82249	3196.54	0.86885	3196.54	0.87253	3196.54	0.88711	3196.54	0.87644	3196.54	0.8835	3196.54	0.88446	3196.54	0.89445	3196.54	0.88964	3196.54	0.86864	3196.54	0.82236
	3195.11	0.75316	3195.11	0.78956	3195.11	0.82353	3195.11	0.86947	3195.11	0.87313	3195.11	0.88758	3195.11	0.87704	3195.11	0.88403	3195.11	0.88491	3195.11	0.89486	3195.11	0.89008	3195.11	0.86916	3195.11	0.82308
	3193.68	0.75357	3193.68	0.79001	3193.68	0.82424	3193.68	0.8701	3193.68	0.87372	3193.68	0.88805	3193.68	0.87764	3193.68	0.88458	3193.68	0.88537	3193.68	0.89527	3193.68	0.89053	3193.68	0.8697	3193.68	0.82382
	3192.25	0.75398	3192.25	0.79048	3192.25	0.82452	3192.25	0.87076	3192.25	0.87432	3192.25	0.88853	3192.25	0.87825	3192.25	0.88515	3192.25	0.88584	3192.25	0.8957	3192.25	0.89097	3192.25	0.87025	3192.25	0.82456
	3190.82	0.75439	3190.82	0.79098	3190.82	0.82445	3190.82	0.87142	3190.82	0.87492	3190.82	0.88901	3190.82	0.87886	3190.82	0.88574	3190.82	0.88632	3190.82	0.89612	3190.82	0.89143	3190.82	0.87082	3190.82	0.82531
	3189.39	0.7548	3189.39	0.79152	3189.39	0.82424	3189.39	0.87207	3189.39	0.87554	3189.39	0.8895	3189.39	0.87948	3189.39	0.88632	3189.39	0.8868	3189.39	0.89655	3189.39	0.89188	3189.39	0.87139	3189.39	0.82607
	3187.96	0.75522	3187.96	0.79209	3187.96	0.8241	3187.96	0.87271	3187.96	0.87616	3187.96	0.88999	3187.96	0.8801	3187.96	0.88691	3187.96	0.88729	3187.96	0.89698	3187.96	0.89234	3187.96	0.87197	3187.96	0.82684
	3186.53	0.75566	3186.53	0.79269	3186.53	0.82415	3186.53	0.87334	3186.53	0.87679	3186.53	0.89049	3186.53	0.88072	3186.53	0.88749	3186.53	0.88778	3186.53	0.89742	3186.53	0.8928	3186.53	0.87255	3186.53	0.82761
	3185.1	0.75613	3185.1	0.79332	3185.1	0.82443	3185.1	0.87397	3185.1	0.87743	3185.1	0.891	3185.1	0.88135	3185.1	0.88806	3185.1	0.88827	3185.1	0.89787	3185.1	0.89325	3185.1	0.87313	3185.1	0.8284
	3183.67	0.75664	3183.67	0.79396	3183.67	0.82496	3183.67	0.87461	3183.67	0.87807	3183.67	0.89152	3183.67	0.88198	3183.67	0.88863	3183.67	0.88877	3183.67	0.89832	3183.67	0.89372	3183.67	0.87372	3183.67	0.8292
	3182.23	0.75716	3182.23	0.7946	3182.23	0.82575	3182.23	0.87528	3182.23	0.87873	3182.23	0.89204	3182.23	0.88261	3182.23	0.88919	3182.23	0.88928	3182.23	0.89877	3182.23	0.89421	3182.23	0.87432	3182.23	0.83002
	3180.8	0.75771	3180.8	0.79525	3180.8	0.82671	3180.8	0.87596	3180.8	0.8794	3180.8	0.89257	3180.8	0.88324	3180.8	0.88978	3180.8	0.8898	3180.8	0.89922	3180.8	0.89469	3180.8	0.87493	3180.8	0.83085
	3179.37	0.75826	3179.37	0.79591	3179.37	0.82775	3179.37	0.87665	3179.37	0.88007	3179.37	0.8931	3179.37	0.88388	3179.37	0.89039	3179.37	0.89033	3179.37	0.89968	3179.37	0.89516	3179.37	0.87553	3179.37	0.83167
	3177.94	0.75883	3177.94	0.79658	3177.94	0.82872	3177.94	0.87734	3177.94	0.88075	3177.94	0.89364	3177.94	0.88452	3177.94	0.891	3177.94	0.89086	3177.94	0.90013	3177.94	0.89565	3177.94	0.87615	3177.94	0.83251
	3176.51	0.7594	3176.51	0.79726	3176.51	0.8295	3176.51	0.87804	3176.51	0.88142	3176.51	0.89418	3176.51	0.88516	3176.51	0.89162	3176.51	0.8914	3176.51	0.90059	3176.51	0.89615	3176.51	0.87677	3176.51	0.83335
	3175.08	0.75999	3175.08	0.79794	3175.08	0.82998	3175.08	0.87874	3175.08	0.8821	3175.08	0.89472	3175.08	0.8858	3175.08	0.89223	3175.08	0.89194	3175.08	0.90106	3175.08	0.89665	3175.08	0.8774	3175.08	0.83421
	3173.65	0.7606	3173.65	0.79863	3173.65	0.83023	3173.65	0.87944	3173.65	0.88277	3173.65	0.89527	3173.65	0.88644	3173.65	0.89285	3173.65	0.8925	3173.65	0.90153	3173.65	0.89716	3173.65	0.87805	3173.65	0.83506
	3172.22	0.76122	3172.22	0.79933	3172.22	0.83047	3172.22	0.88013	3172.22	0.88343	3172.22	0.89581	3172.22	0.88709	3172.22	0.89346	3172.22	0.89306	3172.22	0.902	3172.22	0.89767	3172.22	0.87869	3172.22	0.83593
	3170.79	0.76186	3170.79	0.80003	3170.79	0.83097	3170.79	0.88082	3170.79	0.8841	3170.79	0.89635	3170.79	0.88774	3170.79	0.89408	3170.79	0.89364	3170.79	0.90247	3170.79	0.89818	3170.79	0.87934	3170.79	0.83679
	3169.36	0.7625	3169.36	0.80072	3169.36	0.83181	3169.36	0.88151	3169.36	0.88479	3169.36	0.89689	3169.36	0.88839	3169.36	0.89469	3169.36	0.89421	3169.36	0.90295	3169.36	0.89868	3169.36	0.87999	3169.36	0.83765
	3167.93	0.76313	3167.93	0.80139	3167.93	0.83286	3167.93	0.8822	3167.93	0.88548	3167.93	0.89743	3167.93	0.88904	3167.93	0.8953	3167.93	0.89477	3167.93	0.90342	3167.93	0.89919	3167.93	0.88063	3167.93	0.83852
	3166.5	0.76375	3166.5	0.80207	3166.5	0.83392	3166.5	0.88289	3166.5	0.88617	3166.5	0.89797	3166.5	0.8897	3166.5	0.89591	3166.5	0.89533	3166.5	0.9039	3166.5	0.89969	3166.5	0.88126	3166.5	0.83937
	3165.06	0.76436	3165.06	0.80274	3165.06	0.83498	3165.06	0.88359	3165.06	0.88687	3165.06	0.8985	3165.06	0.89035	3165.06	0.89651	3165.06	0.89588	3165.06	0.90438	3165.06	0.90021	3165.06	0.8819	3165.06	0.84023
	3163.63	0.76498	3163.63	0.80342	3163.63	0.83611	3163.63	0.8843	3163.63	0.88755	3163.63	0.89904	3163.63	0.891	3163.63	0.89711	3163.63	0.89644	3163.63	0.90486	3163.63	0.90073	3163.63	0.88253	3163.63	0.84109
	3162.2	0.76561	3162.2	0.80409	3162.2	0.83733	3162.2	0.88501	3162.2	0.88823	3162.2	0.89957	3162.2	0.89166	3162.2	0.8977	3162.2	0.89699	3162.2	0.90534	3162.2	0.90125	3162.2	0.88316	3162.2	0.84195
	3160.77	0.76626	3160.77	0.80477	3160.77	0.83848	3160.77	0.88573	3160.77	0.88891	3160.77	0.90011	3160.77	0.89232	3160.77	0.89829	3160.77	0.89755	3160.77	0.90583	3160.77	0.90177	3160.77	0.8838	3160.77	0.84281
	3159.34	0.76692	3159.34	0.80545	3159.34	0.83932	3159.34	0.88645	3159.34	0.8896	3159.34	0.90064	3159.34	0.89298	3159.34	0.89888	3159.34	0.89811	3159.34	0.90632	3159.34	0.90229	3159.34	0.88445	3159.34	0.84367
	3157.91	0.76759	3157.91	0.80615	3157.91	0.83977	3157.91	0.88716	3157.91	0.89031	3157.91	0.90118	3157.91	0.89364	3157.91	0.89948	3157.91	0.89867	3157.91	0.90681	3157.91	0.90283	3157.91	0.8851	3157.91	0.84454
	3156.48	0.76828	3156.48	0.80686	3156.48	0.83991	3156.48	0.88786	3156.48	0.89101	3156.48	0.90172	3156.48	0.8943	3156.48	0.90007	3156.48	0.89924	3156.48	0.9073	3156.48	0.90337	3156.48	0.88576	3156.48	0.84541
	3155.05	0.76899	3155.05	0.80756	3155.05	0.83999	3155.05	0.88855	3155.05	0.89171	3155.05	0.90226	3155.05	0.89496	3155.05	0.90067	3155.05	0.89981	3155.05	0.90779	3155.05	0.9039	3155.05	0.88642	3155.05	0.84627
	3153.62	0.7697	3153.62	0.80824	3153.62	0.84028	3153.62	0.88922	3153.62	0.8924	3153.62	0.90281	3153.62	0.89563	3153.62	0.90128	3153.62	0.90037	3153.62	0.90829	3153.62	0.90443	3153.62	0.88708	3153.62	0.84712
	3152.19	0.77042	3152.19	0.80892	3152.19	0.84095	3152.19	0.88989	3152.19	0.89307	3152.19	0.90336	3152.19	0.89629	3152.19	0.90187	3152.19	0.90092	3152.19	0.90879	3152.19	0.90496	3152.19	0.88773	3152.19	0.84798
	3150.76	0.77114	3150.76	0.80958	3150.76	0.84202	3150.76	0.89055	3150.76	0.89375	3150.76	0.90391	3150.76	0.89695	3150.76	0.90246	3150.76	0.90148	3150.76	0.90929	3150.76	0.9055	3150.76	0.88839	3150.76	0.84885
	3149.33	0.77187	3149.33	0.81024	3149.33	0.84343	3149.33	0.89122	3149.33	0.89442	3149.33	0.90446	3149.33	0.8976	3149.33	0.90306	3149.33	0.90203	3149.33	0.90979	3149.33	0.90604	3149.33	0.88905	3149.33	0.84973
	3147.89	0.77261	3147.89	0.8109	3147.89	0.84509	3147.89	0.89191	3147.89	0.89509	3147.89	0.90501	3147.89	0.89825	3147.89	0.90366	3147.89	0.90259	3147.89	0.9103	3147.89	0.90656	3147.89	0.88971	3147.89	0.85062
	3146.46	0.77335	3146.46	0.81156	3146.46	0.84684	3146.46	0.89261	3146.46	0.89576	3146.46	0.90556	3146.46	0.8989	3146.46	0.90426	3146.46	0.90315	3146.46	0.9108	3146.46	0.90709	3146.46	0.89037	3146.46	0.85151
	3145.03	0.77407	3145.03	0.81222	3145.03	0.84849	3145.03	0.89333	3145.03	0.89643	3145.03	0.9061	3145.03	0.89954	3145.03	0.90485	3145.03	0.90372	3145.03	0.9113	3145.03	0.90762	3145.03	0.89103	3145.03	0.85241
	3143.6	0.77479	3143.6	0.81289	3143.6	0.8498	3143.6	0.89404	3143.6	0.89709	3143.6	0.90664	3143.6	0.90017	3143.6	0.90543	3143.6	0.90429	3143.6	0.91179	3143.6	0.90815	3143.6	0.8917	3143.6	0.85331
	3142.17	0.77552	3142.17	0.81355	3142.17	0.85064	3142.17	0.89474	3142.17	0.89774	3142.17	0.90716	3142.17	0.9008	3142.17	0.906	3142.17	0.90488	3142.17	0.91229	3142.17	0.90869	3142.17	0.89238	3142.17	0.85421
	3140.74	0.77627	3140.74	0.81422	3140.74	0.85105	3140.74	0.89545	3140.74	0.89838	3140.74	0.90769	3140.74	0.90141	3140.74	0.90656	3140.74	0.90548	3140.74	0.9128	3140.74	0.90923	3140.74	0.89306	3140.74	0.85513
	3139.31	0.77703	3139.31	0.8149	3139.31	0.85128	3139.31	0.89614	3139.31	0.89903	3139.31	0.9082	3139.31	0.90202	3139.31	0.90712	3139.31	0.90608	3139.31	0.9133	3139.31	0.90977	3139.31	0.89373	3139.31	0.85604
	3137.88	0.77778	3137.88	0.81557	3137.88	0.85159	3137.88	0.89683	3137.88	0.89968	3137.88	0.90871	3137.88	0.90262	3137.88	0.90768	3137.88	0.90668	3137.88	0.9138	3137.88	0.9103	3137.88	0.8944	3137.88	0.85694
	3136.45	0.77851	3136.45	0.81623	3136.45	0.85205	3136.45	0.89751	3136.45	0.90034	3136.45	0.9092	3136.45	0.90321	3136.45	0.90823	3136.45	0.90726	3136.45	0.91429	3136.45	0.91083	3136.45	0.89505	3136.45	0.85783
	3135.02	0.7792	3135.02	0.81686	3135.02	0.85261	3135.02	0.89819	3135.02	0.90099	3135.02	0.90969	3135.02	0.90379	3135.02	0.90877	3135.02	0.90783	3135.02	0.91477	3135.02	0.91134	3135.02	0.89569	3135.02	0.8587
	3133.59	0.77986	3133.59	0.81746	3133.59	0.8532	3133.59	0.89886	3133.59	0.90164	3133.59	0.91017	3133.59	0.90436	3133.59	0.90929	3133.59	0.90838	3133.59	0.91525	3133.59	0.91185	3133.59	0.89631	3133.59	0.85955
	3132.15	0.7805	3132.15	0.81805	3132.15	0.85387	3132.15	0.89952	3132.15	0.90228	3132.15	0.91064	3132.15	0.90493	3132.15	0.90982	3132.15	0.90893	3132.15	0.91571	3132.15	0.91235	3132.15	0.89692	3132.15	0.86038
	3130.72	0.78114	3130.72	0.8186	3130.72	0.85467	3130.72	0.90017	3130.72	0.90292	3130.72	0.9111	3130.72	0.90549	3130.72	0.91036	3130.72	0.90948	3130.72	0.91618	3130.72	0.91283	3130.72	0.89753	3130.72	0.86119
	3129.29	0.78178	3129.29	0.81913	3129.29	0.85559	3129.29	0.9008	3129.29	0.90355	3129.29	0.91156	3129.29	0.90604	3129.29	0.91089	3129.29	0.91003	3129.29	0.91665	3129.29	0.91332	3129.29	0.89814	3129.29	0.86199
	3127.86	0.78243	3127.86	0.81964	3127.86	0.85652	3127.86	0.90142	3127.86	0.90419	3127.86	0.91201	3127.86	0.90659	3127.86	0.91142	3127.86	0.91057	3127.86	0.91713	3127.86	0.91381	3127.86	0.89876	3127.86	0.86279
	3126.43	0.78307	3126.43	0.82014	3126.43	0.85735	3126.43	0.90205	3126.43	0.90483	3126.43	0.91245	3126.43	0.90714	3126.43	0.91193	3126.43	0.9111	3126.43	0.9176	3126.43	0.91431	3126.43	0.89937	3126.43	0.86358
	3125	0.78371	3125	0.82062	3125	0.85798	3125	0.90267	3125	0.90547	3125	0.91289	3125	0.90768	3125	0.91245	3125	0.91164	3125	0.91807	3125	0.91482	3125	0.89997	3125	0.86436
	3123.57	0.78433	3123.57	0.82107	3123.57	0.85843	3123.57	0.90329	3123.57	0.90611	3123.57	0.91333	3123.57	0.90821	3123.57	0.91296	3123.57	0.91216	3123.57	0.91853	3123.57	0.91531	3123.57	0.90056	3123.57	0.86511
	3122.14	0.78493	3122.14	0.82148	3122.14	0.85889	3122.14	0.90391	3122.14	0.90672	3122.14	0.91377	3122.14	0.90875	3122.14	0.91347	3122.14	0.91267	3122.14	0.91899	3122.14	0.91579	3122.14	0.90114	3122.14	0.86585
	3120.71	0.78553	3120.71	0.82187	3120.71	0.8596	3120.71	0.90451	3120.71	0.90732	3120.71	0.91421	3120.71	0.90928	3120.71	0.91397	3120.71	0.91317	3120.71	0.91946	3120.71	0.91627	3120.71	0.90171	3120.71	0.86658
	3119.28	0.78613	3119.28	0.82227	3119.28	0.86067	3119.28	0.9051	3119.28	0.90791	3119.28	0.91465	3119.28	0.90981	3119.28	0.91445	3119.28	0.91367	3119.28	0.91992	3119.28	0.91675	3119.28	0.90228	3119.28	0.86732
	3117.85	0.78674	3117.85	0.82267	3117.85	0.86203	3117.85	0.90569	3117.85	0.90849	3117.85	0.91508	3117.85	0.91033	3117.85	0.91494	3117.85	0.91418	3117.85	0.9204	3117.85	0.91723	3117.85	0.90285	3117.85	0.86807
	3116.42	0.78738	3116.42	0.82306	3116.42	0.86353	3116.42	0.90628	3116.42	0.90907	3116.42	0.91552	3116.42	0.91086	3116.42	0.91545	3116.42	0.91469	3116.42	0.92087	3116.42	0.91769	3116.42	0.90341	3116.42	0.8688
	3114.98	0.78802	3114.98	0.82344	3114.98	0.86511	3114.98	0.90687	3114.98	0.90964	3114.98	0.91594	3114.98	0.91138	3114.98	0.91595	3114.98	0.91519	3114.98	0.92132	3114.98	0.91814	3114.98	0.90397	3114.98	0.86952
	3113.55	0.78867	3113.55	0.8238	3113.55	0.86671	3113.55	0.90746	3113.55	0.91021	3113.55	0.91637	3113.55	0.9119	3113.55	0.91644	3113.55	0.91568	3113.55	0.92177	3113.55	0.91859	3113.55	0.90452	3113.55	0.87024
	3112.12	0.78933	3112.12	0.82415	3112.12	0.86825	3112.12	0.90805	3112.12	0.91078	3112.12	0.91678	3112.12	0.91242	3112.12	0.91691	3112.12	0.91616	3112.12	0.92221	3112.12	0.91905	3112.12	0.90508	3112.12	0.87096
	3110.69	0.79001	3110.69	0.82451	3110.69	0.86961	3110.69	0.90863	3110.69	0.91134	3110.69	0.91719	3110.69	0.91293	3110.69	0.91737	3110.69	0.91665	3110.69	0.92266	3110.69	0.9195	3110.69	0.90563	3110.69	0.87168
	3109.26	0.79073	3109.26	0.82487	3109.26	0.87076	3109.26	0.9092	3109.26	0.9119	3109.26	0.91759	3109.26	0.91344	3109.26	0.91785	3109.26	0.91714	3109.26	0.92311	3109.26	0.91995	3109.26	0.90619	3109.26	0.8724
	3107.83	0.79148	3107.83	0.82522	3107.83	0.87173	3107.83	0.90976	3107.83	0.91244	3107.83	0.91799	3107.83	0.91394	3107.83	0.91832	3107.83	0.91764	3107.83	0.92357	3107.83	0.92042	3107.83	0.90675	3107.83	0.87313
	3106.4	0.79224	3106.4	0.82554	3106.4	0.87259	3106.4	0.91032	3106.4	0.91299	3106.4	0.91838	3106.4	0.91443	3106.4	0.91878	3106.4	0.91814	3106.4	0.92402	3106.4	0.92089	3106.4	0.9073	3106.4	0.87385
	3104.97	0.793	3104.97	0.82582	3104.97	0.87338	3104.97	0.91088	3104.97	0.91353	3104.97	0.91876	3104.97	0.91492	3104.97	0.91923	3104.97	0.91863	3104.97	0.92446	3104.97	0.92135	3104.97	0.90784	3104.97	0.87454
	3103.54	0.79374	3103.54	0.82604	3103.54	0.87414	3103.54	0.91142	3103.54	0.91406	3103.54	0.91914	3103.54	0.9154	3103.54	0.91968	3103.54	0.91909	3103.54	0.92488	3103.54	0.92178	3103.54	0.90837	3103.54	0.8752
	3102.11	0.79446	3102.11	0.82621	3102.11	0.8749	3102.11	0.91196	3102.11	0.91459	3102.11	0.9195	3102.11	0.91587	3102.11	0.9201	3102.11	0.91955	3102.11	0.92528	3102.11	0.92221	3102.11	0.90888	3102.11	0.87584
	3100.68	0.79518	3100.68	0.82633	3100.68	0.87568	3100.68	0.91247	3100.68	0.91511	3100.68	0.91986	3100.68	0.91634	3100.68	0.92051	3100.68	0.91999	3100.68	0.92566	3100.68	0.92263	3100.68	0.90937	3100.68	0.87646
	3099.24	0.79588	3099.24	0.8264	3099.24	0.87643	3099.24	0.91297	3099.24	0.91561	3099.24	0.92022	3099.24	0.9168	3099.24	0.92092	3099.24	0.92042	3099.24	0.92602	3099.24	0.92303	3099.24	0.90985	3099.24	0.87705
	3097.81	0.79657	3097.81	0.82643	3097.81	0.87704	3097.81	0.91346	3097.81	0.91612	3097.81	0.92056	3097.81	0.91726	3097.81	0.92133	3097.81	0.92084	3097.81	0.92638	3097.81	0.92342	3097.81	0.91032	3097.81	0.87762
	3096.38	0.79725	3096.38	0.82641	3096.38	0.8775	3096.38	0.91394	3096.38	0.91663	3096.38	0.92091	3096.38	0.91771	3096.38	0.92174	3096.38	0.92124	3096.38	0.92672	3096.38	0.9238	3096.38	0.91078	3096.38	0.87817
	3094.95	0.79791	3094.95	0.82635	3094.95	0.87787	3094.95	0.91442	3094.95	0.91715	3094.95	0.92125	3094.95	0.91816	3094.95	0.92214	3094.95	0.92162	3094.95	0.92704	3094.95	0.92417	3094.95	0.91124	3094.95	0.87871
	3093.52	0.79857	3093.52	0.82626	3093.52	0.87821	3093.52	0.9149	3093.52	0.91767	3093.52	0.92158	3093.52	0.9186	3093.52	0.92252	3093.52	0.92199	3093.52	0.92735	3093.52	0.92454	3093.52	0.91169	3093.52	0.87924
	3092.09	0.7992	3092.09	0.82614	3092.09	0.87851	3092.09	0.91539	3092.09	0.91818	3092.09	0.92192	3092.09	0.91904	3092.09	0.92288	3092.09	0.92234	3092.09	0.92764	3092.09	0.92489	3092.09	0.91213	3092.09	0.87974
	3090.66	0.79982	3090.66	0.82601	3090.66	0.87874	3090.66	0.91588	3090.66	0.91868	3090.66	0.92225	3090.66	0.91948	3090.66	0.92323	3090.66	0.92269	3090.66	0.92793	3090.66	0.92523	3090.66	0.91256	3090.66	0.88024
	3089.23	0.80043	3089.23	0.82589	3089.23	0.87893	3089.23	0.91637	3089.23	0.91916	3089.23	0.92259	3089.23	0.91992	3089.23	0.92359	3089.23	0.92305	3089.23	0.92822	3089.23	0.92557	3089.23	0.91299	3089.23	0.88074
	3087.8	0.80105	3087.8	0.82583	3087.8	0.87921	3087.8	0.91688	3087.8	0.91964	3087.8	0.92293	3087.8	0.92036	3087.8	0.92395	3087.8	0.92342	3087.8	0.92852	3087.8	0.9259	3087.8	0.91343	3087.8	0.88126
	3086.37	0.8017	3086.37	0.82583	3086.37	0.87969	3086.37	0.91739	3086.37	0.92013	3086.37	0.92327	3086.37	0.9208	3086.37	0.92432	3086.37	0.92381	3086.37	0.92884	3086.37	0.92626	3086.37	0.91387	3086.37	0.88181
	3084.94	0.80238	3084.94	0.82588	3084.94	0.88036	3084.94	0.91792	3084.94	0.92063	3084.94	0.92361	3084.94	0.92124	3084.94	0.9247	3084.94	0.9242	3084.94	0.92916	3084.94	0.92662	3084.94	0.91432	3084.94	0.88237
	3083.51	0.80307	3083.51	0.82595	3083.51	0.88111	3083.51	0.91844	3083.51	0.92111	3083.51	0.92395	3083.51	0.92168	3083.51	0.92509	3083.51	0.9246	3083.51	0.92949	3083.51	0.92697	3083.51	0.91477	3083.51	0.88292
	3082.07	0.80377	3082.07	0.82603	3082.07	0.88181	3082.07	0.91896	3082.07	0.92158	3082.07	0.9243	3082.07	0.92212	3082.07	0.92549	3082.07	0.92499	3082.07	0.92981	3082.07	0.92732	3082.07	0.91522	3082.07	0.88347
	3080.64	0.80448	3080.64	0.82612	3080.64	0.88241	3080.64	0.91948	3080.64	0.92205	3080.64	0.92465	3080.64	0.92256	3080.64	0.92588	3080.64	0.92537	3080.64	0.93013	3080.64	0.92765	3080.64	0.91567	3080.64	0.88403
	3079.21	0.8052	3079.21	0.82626	3079.21	0.88295	3079.21	0.92	3079.21	0.92252	3079.21	0.925	3079.21	0.923	3079.21	0.92628	3079.21	0.92575	3079.21	0.93046	3079.21	0.92798	3079.21	0.91612	3079.21	0.8846
	3077.78	0.80594	3077.78	0.82647	3077.78	0.88354	3077.78	0.92052	3077.78	0.92299	3077.78	0.92535	3077.78	0.92343	3077.78	0.92669	3077.78	0.92614	3077.78	0.93082	3077.78	0.92832	3077.78	0.91658	3077.78	0.88519
	3076.35	0.80671	3076.35	0.82675	3076.35	0.88427	3076.35	0.92104	3076.35	0.92347	3076.35	0.92571	3076.35	0.92387	3076.35	0.92712	3076.35	0.92655	3076.35	0.93119	3076.35	0.92868	3076.35	0.91706	3076.35	0.88581
	3074.92	0.80751	3074.92	0.82709	3074.92	0.88514	3074.92	0.92155	3074.92	0.92395	3074.92	0.92607	3074.92	0.9243	3074.92	0.92754	3074.92	0.92698	3074.92	0.93157	3074.92	0.92907	3074.92	0.91755	3074.92	0.88645
	3073.49	0.80831	3073.49	0.82747	3073.49	0.88602	3073.49	0.92206	3073.49	0.92444	3073.49	0.92643	3073.49	0.92473	3073.49	0.92796	3073.49	0.92742	3073.49	0.93196	3073.49	0.92949	3073.49	0.91805	3073.49	0.88712
	3072.06	0.80911	3072.06	0.82789	3072.06	0.8868	3072.06	0.92257	3072.06	0.92493	3072.06	0.9268	3072.06	0.92515	3072.06	0.92838	3072.06	0.92786	3072.06	0.93235	3072.06	0.9299	3072.06	0.91855	3072.06	0.88777
	3070.63	0.80992	3070.63	0.82833	3070.63	0.88752	3070.63	0.92307	3070.63	0.92541	3070.63	0.92716	3070.63	0.92557	3070.63	0.9288	3070.63	0.9283	3070.63	0.93273	3070.63	0.93029	3070.63	0.91904	3070.63	0.88841
	3069.2	0.81073	3069.2	0.82881	3069.2	0.88833	3069.2	0.92356	3069.2	0.92589	3069.2	0.92752	3069.2	0.92598	3069.2	0.92921	3069.2	0.92874	3069.2	0.93312	3069.2	0.9307	3069.2	0.91954	3069.2	0.88906
	3067.77	0.81153	3067.77	0.82933	3067.77	0.88927	3067.77	0.92405	3067.77	0.92637	3067.77	0.92788	3067.77	0.92639	3067.77	0.92962	3067.77	0.92919	3067.77	0.93351	3067.77	0.9311	3067.77	0.92004	3067.77	0.88972
	3066.34	0.81232	3066.34	0.82987	3066.34	0.89022	3066.34	0.92453	3066.34	0.92685	3066.34	0.92824	3066.34	0.92679	3066.34	0.93002	3066.34	0.92964	3066.34	0.9339	3066.34	0.93152	3066.34	0.92054	3066.34	0.89037
	3064.9	0.81309	3064.9	0.83045	3064.9	0.89101	3064.9	0.92501	3064.9	0.92735	3064.9	0.92859	3064.9	0.9272	3064.9	0.93043	3064.9	0.93008	3064.9	0.93429	3064.9	0.93193	3064.9	0.92104	3064.9	0.89103
	3063.47	0.81385	3063.47	0.83106	3063.47	0.89164	3063.47	0.92548	3063.47	0.92785	3063.47	0.92894	3063.47	0.9276	3063.47	0.93085	3063.47	0.93052	3063.47	0.93469	3063.47	0.93235	3063.47	0.92154	3063.47	0.89168
	3062.04	0.81459	3062.04	0.83169	3062.04	0.89228	3062.04	0.92594	3062.04	0.92836	3062.04	0.92928	3062.04	0.928	3062.04	0.93126	3062.04	0.93095	3062.04	0.93507	3062.04	0.93277	3062.04	0.92204	3062.04	0.89233
	3060.61	0.81532	3060.61	0.83235	3060.61	0.89306	3060.61	0.9264	3060.61	0.92884	3060.61	0.92961	3060.61	0.92839	3060.61	0.93166	3060.61	0.93139	3060.61	0.93546	3060.61	0.93318	3060.61	0.92254	3060.61	0.89298
	3059.18	0.81604	3059.18	0.83302	3059.18	0.89398	3059.18	0.92686	3059.18	0.9293	3059.18	0.92993	3059.18	0.92878	3059.18	0.93204	3059.18	0.93182	3059.18	0.93585	3059.18	0.9336	3059.18	0.92304	3059.18	0.89361
	3057.75	0.81674	3057.75	0.83372	3057.75	0.89492	3057.75	0.92732	3057.75	0.92973	3057.75	0.93024	3057.75	0.92917	3057.75	0.9324	3057.75	0.93226	3057.75	0.93623	3057.75	0.93403	3057.75	0.92354	3057.75	0.89425
	3056.32	0.81744	3056.32	0.83445	3056.32	0.89583	3056.32	0.92779	3056.32	0.93015	3056.32	0.93055	3056.32	0.92955	3056.32	0.93276	3056.32	0.9327	3056.32	0.93661	3056.32	0.93446	3056.32	0.92404	3056.32	0.89489
	3054.89	0.81815	3054.89	0.83522	3054.89	0.89676	3054.89	0.92827	3054.89	0.93059	3054.89	0.93084	3054.89	0.92992	3054.89	0.93311	3054.89	0.93316	3054.89	0.937	3054.89	0.93488	3054.89	0.92454	3054.89	0.89555
	3053.46	0.81887	3053.46	0.83603	3053.46	0.89778	3053.46	0.92876	3053.46	0.93103	3053.46	0.93113	3053.46	0.93029	3053.46	0.93346	3053.46	0.93363	3053.46	0.93739	3053.46	0.93531	3053.46	0.92505	3053.46	0.89623
	3052.03	0.81961	3052.03	0.83686	3052.03	0.89883	3052.03	0.92925	3052.03	0.93148	3052.03	0.93141	3052.03	0.93065	3052.03	0.9338	3052.03	0.93409	3052.03	0.93778	3052.03	0.93574	3052.03	0.92555	3052.03	0.89692
	3050.6	0.82035	3050.6	0.83769	3050.6	0.89978	3050.6	0.92974	3050.6	0.93192	3050.6	0.93168	3050.6	0.93101	3050.6	0.93412	3050.6	0.93455	3050.6	0.93817	3050.6	0.93616	3050.6	0.92606	3050.6	0.89761
	3049.16	0.8211	3049.16	0.83851	3049.16	0.90048	3049.16	0.9302	3049.16	0.93234	3049.16	0.93195	3049.16	0.93136	3049.16	0.93443	3049.16	0.935	3049.16	0.93854	3049.16	0.93657	3049.16	0.92656	3049.16	0.8983
	3047.73	0.82183	3047.73	0.83931	3047.73	0.90094	3047.73	0.93065	3047.73	0.93275	3047.73	0.93221	3047.73	0.9317	3047.73	0.93474	3047.73	0.93544	3047.73	0.93891	3047.73	0.93696	3047.73	0.92705	3047.73	0.89897
	3046.3	0.82257	3046.3	0.84011	3046.3	0.90132	3046.3	0.93109	3046.3	0.93317	3046.3	0.93247	3046.3	0.93204	3046.3	0.93504	3046.3	0.93588	3046.3	0.93928	3046.3	0.93733	3046.3	0.92753	3046.3	0.89963
	3044.87	0.82331	3044.87	0.84093	3044.87	0.9018	3044.87	0.93153	3044.87	0.93359	3044.87	0.93273	3044.87	0.93237	3044.87	0.93535	3044.87	0.93633	3044.87	0.93967	3044.87	0.93771	3044.87	0.92802	3044.87	0.9003
	3043.44	0.82406	3043.44	0.84179	3043.44	0.90241	3043.44	0.93196	3043.44	0.93401	3043.44	0.933	3043.44	0.93269	3043.44	0.93565	3043.44	0.93678	3043.44	0.94006	3043.44	0.93811	3043.44	0.92852	3043.44	0.90098
	3042.01	0.82483	3042.01	0.84267	3042.01	0.90305	3042.01	0.93238	3042.01	0.93444	3042.01	0.93326	3042.01	0.933	3042.01	0.93594	3042.01	0.93723	3042.01	0.94047	3042.01	0.93854	3042.01	0.92902	3042.01	0.9017
	3040.58	0.8256	3040.58	0.84355	3040.58	0.90361	3040.58	0.93279	3040.58	0.93486	3040.58	0.93353	3040.58	0.93331	3040.58	0.93622	3040.58	0.93769	3040.58	0.94088	3040.58	0.93897	3040.58	0.92953	3040.58	0.90242
	3039.15	0.82638	3039.15	0.84443	3039.15	0.90409	3039.15	0.9332	3039.15	0.93527	3039.15	0.93379	3039.15	0.93361	3039.15	0.9365	3039.15	0.93815	3039.15	0.94129	3039.15	0.9394	3039.15	0.93004	3039.15	0.90313
	3037.72	0.82716	3037.72	0.84531	3037.72	0.90457	3037.72	0.9336	3037.72	0.93567	3037.72	0.93406	3037.72	0.93391	3037.72	0.93678	3037.72	0.93861	3037.72	0.94172	3037.72	0.93982	3037.72	0.93056	3037.72	0.90382
	3036.29	0.82794	3036.29	0.84618	3036.29	0.90509	3036.29	0.934	3036.29	0.93607	3036.29	0.93434	3036.29	0.93421	3036.29	0.93706	3036.29	0.93907	3036.29	0.94214	3036.29	0.94025	3036.29	0.93108	3036.29	0.90451
	3034.86	0.82871	3034.86	0.84707	3034.86	0.90566	3034.86	0.93439	3034.86	0.93646	3034.86	0.93461	3034.86	0.9345	3034.86	0.93733	3034.86	0.93953	3034.86	0.94257	3034.86	0.94068	3034.86	0.93161	3034.86	0.90519
	3033.43	0.82947	3033.43	0.84795	3033.43	0.90617	3033.43	0.93479	3033.43	0.93685	3033.43	0.93489	3033.43	0.9348	3033.43	0.93761	3033.43	0.93998	3033.43	0.94301	3033.43	0.94111	3033.43	0.93212	3033.43	0.90587
	3031.99	0.83021	3031.99	0.84883	3031.99	0.90651	3031.99	0.93518	3031.99	0.93725	3031.99	0.93516	3031.99	0.93509	3031.99	0.93789	3031.99	0.94042	3031.99	0.94344	3031.99	0.94154	3031.99	0.93263	3031.99	0.90654
	3030.56	0.83093	3030.56	0.84969	3030.56	0.90673	3030.56	0.93557	3030.56	0.93764	3030.56	0.93544	3030.56	0.93539	3030.56	0.93818	3030.56	0.94087	3030.56	0.94387	3030.56	0.94196	3030.56	0.93313	3030.56	0.9072
	3029.13	0.83163	3029.13	0.85053	3029.13	0.90696	3029.13	0.93596	3029.13	0.93802	3029.13	0.93573	3029.13	0.9357	3029.13	0.93847	3029.13	0.9413	3029.13	0.94429	3029.13	0.94238	3029.13	0.93362	3029.13	0.90784
	3027.7	0.83231	3027.7	0.85134	3027.7	0.9073	3027.7	0.93635	3027.7	0.93838	3027.7	0.93601	3027.7	0.936	3027.7	0.93874	3027.7	0.94173	3027.7	0.9447	3027.7	0.94279	3027.7	0.93409	3027.7	0.90847
	3026.27	0.83296	3026.27	0.8521	3026.27	0.90778	3026.27	0.93675	3026.27	0.93872	3026.27	0.9363	3026.27	0.93631	3026.27	0.93901	3026.27	0.94215	3026.27	0.9451	3026.27	0.9432	3026.27	0.93455	3026.27	0.90908
	3024.84	0.83358	3024.84	0.85282	3024.84	0.90835	3024.84	0.93714	3024.84	0.93906	3024.84	0.93659	3024.84	0.93663	3024.84	0.93929	3024.84	0.94255	3024.84	0.94548	3024.84	0.94359	3024.84	0.93501	3024.84	0.90967
	3023.41	0.83417	3023.41	0.85352	3023.41	0.90906	3023.41	0.93753	3023.41	0.9394	3023.41	0.93688	3023.41	0.93695	3023.41	0.93959	3023.41	0.94294	3023.41	0.94585	3023.41	0.94397	3023.41	0.93546	3023.41	0.91027
	3021.98	0.83475	3021.98	0.85421	3021.98	0.90988	3021.98	0.93793	3021.98	0.93975	3021.98	0.93718	3021.98	0.93728	3021.98	0.9399	3021.98	0.94333	3021.98	0.94623	3021.98	0.94435	3021.98	0.9359	3021.98	0.91086
	3020.55	0.83532	3020.55	0.85489	3020.55	0.91073	3020.55	0.93833	3020.55	0.94012	3020.55	0.93749	3020.55	0.93761	3020.55	0.94022	3020.55	0.94373	3020.55	0.94661	3020.55	0.94473	3020.55	0.93635	3020.55	0.91147
	3019.12	0.83589	3019.12	0.85556	3019.12	0.91148	3019.12	0.93872	3019.12	0.9405	3019.12	0.9378	3019.12	0.93795	3019.12	0.94054	3019.12	0.94412	3019.12	0.94699	3019.12	0.9451	3019.12	0.9368	3019.12	0.91209
	3017.69	0.83645	3017.69	0.85622	3017.69	0.91203	3017.69	0.93911	3017.69	0.9409	3017.69	0.93812	3017.69	0.93828	3017.69	0.94086	3017.69	0.94451	3017.69	0.94736	3017.69	0.94547	3017.69	0.93725	3017.69	0.9127
	3016.25	0.83699	3016.25	0.85686	3016.25	0.91236	3016.25	0.9395	3016.25	0.9413	3016.25	0.93844	3016.25	0.93863	3016.25	0.94118	3016.25	0.9449	3016.25	0.94773	3016.25	0.94584	3016.25	0.93769	3016.25	0.91332
	3014.82	0.83752	3014.82	0.85748	3014.82	0.91251	3014.82	0.93988	3014.82	0.94169	3014.82	0.93878	3014.82	0.93897	3014.82	0.9415	3014.82	0.94528	3014.82	0.9481	3014.82	0.9462	3014.82	0.93812	3014.82	0.91392
	3013.39	0.83803	3013.39	0.85808	3013.39	0.91256	3013.39	0.94026	3013.39	0.94207	3013.39	0.93912	3013.39	0.93931	3013.39	0.94182	3013.39	0.94566	3013.39	0.94846	3013.39	0.94654	3013.39	0.93855	3013.39	0.91449
	3011.96	0.83855	3011.96	0.85869	3011.96	0.91264	3011.96	0.94063	3011.96	0.94243	3011.96	0.93946	3011.96	0.93965	3011.96	0.94214	3011.96	0.94602	3011.96	0.94882	3011.96	0.94687	3011.96	0.93896	3011.96	0.91504
	3010.53	0.83906	3010.53	0.85928	3010.53	0.91278	3010.53	0.94101	3010.53	0.94278	3010.53	0.93981	3010.53	0.93998	3010.53	0.94245	3010.53	0.94638	3010.53	0.94916	3010.53	0.94719	3010.53	0.93937	3010.53	0.91559
	3009.1	0.83958	3009.1	0.85986	3009.1	0.91294	3009.1	0.94136	3009.1	0.94311	3009.1	0.94015	3009.1	0.94031	3009.1	0.94276	3009.1	0.94672	3009.1	0.9495	3009.1	0.94752	3009.1	0.93976	3009.1	0.91611
	3007.67	0.84009	3007.67	0.8604	3007.67	0.91313	3007.67	0.94169	3007.67	0.94342	3007.67	0.94048	3007.67	0.94063	3007.67	0.94305	3007.67	0.94705	3007.67	0.94981	3007.67	0.94782	3007.67	0.94014	3007.67	0.91662
	3006.24	0.8406	3006.24	0.8609	3006.24	0.91338	3006.24	0.94199	3006.24	0.94371	3006.24	0.94081	3006.24	0.94094	3006.24	0.94333	3006.24	0.94735	3006.24	0.9501	3006.24	0.94811	3006.24	0.9405	3006.24	0.91709
	3004.81	0.84113	3004.81	0.86136	3004.81	0.91376	3004.81	0.94227	3004.81	0.94398	3004.81	0.94112	3004.81	0.94122	3004.81	0.9436	3004.81	0.94764	3004.81	0.95037	3004.81	0.94838	3004.81	0.94083	3004.81	0.91754
	3003.38	0.84167	3003.38	0.86178	3003.38	0.91427	3003.38	0.94254	3003.38	0.94423	3003.38	0.9414	3003.38	0.94149	3003.38	0.94384	3003.38	0.94792	3003.38	0.95061	3003.38	0.94863	3003.38	0.94115	3003.38	0.91795
	3001.95	0.84221	3001.95	0.86214	3001.95	0.91479	3001.95	0.94279	3001.95	0.94446	3001.95	0.94166	3001.95	0.94173	3001.95	0.94407	3001.95	0.94817	3001.95	0.95085	3001.95	0.94887	3001.95	0.94144	3001.95	0.91833
	3000.52	0.84273	3000.52	0.86244	3000.52	0.91516	3000.52	0.94302	3000.52	0.94466	3000.52	0.94189	3000.52	0.94194	3000.52	0.94428	3000.52	0.9484	3000.52	0.95107	3000.52	0.94909	3000.52	0.94169	3000.52	0.91868
	2999.08	0.84324	2999.08	0.86264	2999.08	0.91529	2999.08	0.94321	2999.08	0.94482	2999.08	0.94209	2999.08	0.94213	2999.08	0.94445	2999.08	0.9486	2999.08	0.95127	2999.08	0.94927	2999.08	0.9419	2999.08	0.91898
	2997.65	0.84372	2997.65	0.86271	2997.65	0.91518	2997.65	0.94338	2997.65	0.94496	2997.65	0.94226	2997.65	0.94229	2997.65	0.9446	2997.65	0.94876	2997.65	0.95143	2997.65	0.94941	2997.65	0.94207	2997.65	0.91922
	2996.22	0.84416	2996.22	0.86262	2996.22	0.91491	2996.22	0.94351	2996.22	0.94505	2996.22	0.94242	2996.22	0.94244	2996.22	0.94469	2996.22	0.94888	2996.22	0.95155	2996.22	0.94951	2996.22	0.9422	2996.22	0.91941
	2994.79	0.84453	2994.79	0.86235	2994.79	0.91454	2994.79	0.94359	2994.79	0.94509	2994.79	0.94256	2994.79	0.94257	2994.79	0.94475	2994.79	0.94895	2994.79	0.95161	2994.79	0.94957	2994.79	0.94227	2994.79	0.91953
	2993.36	0.84483	2993.36	0.86189	2993.36	0.91415	2993.36	0.94362	2993.36	0.94509	2993.36	0.94269	2993.36	0.94267	2993.36	0.94476	2993.36	0.94897	2993.36	0.95163	2993.36	0.94959	2993.36	0.9423	2993.36	0.91958
	2991.93	0.84505	2991.93	0.86122	2991.93	0.9138	2991.93	0.9436	2991.93	0.94503	2991.93	0.94278	2991.93	0.94275	2991.93	0.94474	2991.93	0.94894	2991.93	0.9516	2991.93	0.94957	2991.93	0.94228	2991.93	0.91956
	2990.5	0.84517	2990.5	0.86035	2990.5	0.91353	2990.5	0.94351	2990.5	0.94492	2990.5	0.94281	2990.5	0.94278	2990.5	0.94469	2990.5	0.94887	2990.5	0.95154	2990.5	0.94951	2990.5	0.94221	2990.5	0.91946
	2989.07	0.84521	2989.07	0.85927	2989.07	0.91331	2989.07	0.94338	2989.07	0.94477	2989.07	0.94276	2989.07	0.94274	2989.07	0.94459	2989.07	0.94875	2989.07	0.95144	2989.07	0.94943	2989.07	0.9421	2989.07	0.91931
	2987.64	0.84516	2987.64	0.85795	2987.64	0.91307	2987.64	0.9432	2987.64	0.94459	2987.64	0.94262	2987.64	0.94263	2987.64	0.94446	2987.64	0.94859	2987.64	0.9513	2987.64	0.94931	2987.64	0.94194	2987.64	0.91909
	2986.21	0.84502	2986.21	0.8564	2986.21	0.91271	2986.21	0.94297	2986.21	0.94437	2986.21	0.94238	2986.21	0.94242	2986.21	0.94429	2986.21	0.94838	2986.21	0.95112	2986.21	0.94917	2986.21	0.94173	2986.21	0.91881
	2984.78	0.8448	2984.78	0.85458	2984.78	0.91219	2984.78	0.9427	2984.78	0.94412	2984.78	0.94201	2984.78	0.9421	2984.78	0.94408	2984.78	0.94813	2984.78	0.95091	2984.78	0.94899	2984.78	0.94149	2984.78	0.91849
	2983.35	0.84448	2983.35	0.85252	2983.35	0.91148	2983.35	0.94238	2983.35	0.94382	2983.35	0.94149	2983.35	0.94165	2983.35	0.94382	2983.35	0.94784	2983.35	0.95066	2983.35	0.94877	2983.35	0.9412	2983.35	0.91811
	2981.91	0.84406	2981.91	0.8502	2981.91	0.9106	2981.91	0.94197	2981.91	0.94343	2981.91	0.94078	2981.91	0.94104	2981.91	0.94346	2981.91	0.94751	2981.91	0.95038	2981.91	0.94851	2981.91	0.94086	2981.91	0.91766
	2980.48	0.84354	2980.48	0.84763	2980.48	0.90956	2980.48	0.94141	2980.48	0.94289	2980.48	0.93986	2980.48	0.94024	2980.48	0.9429	2980.48	0.94713	2980.48	0.95006	2980.48	0.9482	2980.48	0.94044	2980.48	0.91709
	2979.05	0.8429	2979.05	0.84481	2979.05	0.90843	2979.05	0.94067	2979.05	0.94216	2979.05	0.93868	2979.05	0.93922	2979.05	0.94208	2979.05	0.94671	2979.05	0.9497	2979.05	0.94782	2979.05	0.93994	2979.05	0.91638
	2977.62	0.84214	2977.62	0.84173	2977.62	0.90724	2977.62	0.93972	2977.62	0.94122	2977.62	0.93722	2977.62	0.93797	2977.62	0.94097	2977.62	0.94626	2977.62	0.94929	2977.62	0.9474	2977.62	0.93935	2977.62	0.91554
	2976.19	0.84126	2976.19	0.8384	2976.19	0.90602	2976.19	0.93858	2976.19	0.94009	2976.19	0.93547	2976.19	0.93648	2976.19	0.93959	2976.19	0.94577	2976.19	0.94883	2976.19	0.94692	2976.19	0.9387	2976.19	0.91459
	2974.76	0.84026	2974.76	0.83483	2974.76	0.90487	2974.76	0.93728	2974.76	0.93879	2974.76	0.93343	2974.76	0.93473	2974.76	0.93802	2974.76	0.94525	2974.76	0.94834	2974.76	0.94641	2974.76	0.93799	2974.76	0.91357
	2973.33	0.83915	2973.33	0.83107	2973.33	0.90389	2973.33	0.93586	2973.33	0.93737	2973.33	0.93112	2973.33	0.93274	2973.33	0.93627	2973.33	0.94469	2973.33	0.94782	2973.33	0.94587	2973.33	0.93723	2973.33	0.91249
	2971.9	0.83793	2971.9	0.82714	2971.9	0.90315	2971.9	0.93431	2971.9	0.9358	2971.9	0.92854	2971.9	0.93052	2971.9	0.93436	2971.9	0.94412	2971.9	0.94728	2971.9	0.9453	2971.9	0.93643	2971.9	0.91135
	2970.47	0.83661	2970.47	0.8231	2970.47	0.90259	2970.47	0.93262	2970.47	0.93409	2970.47	0.92576	2970.47	0.92812	2970.47	0.93224	2970.47	0.94353	2970.47	0.94673	2970.47	0.94471	2970.47	0.93558	2970.47	0.91014
	2969.04	0.8352	2969.04	0.81899	2969.04	0.90211	2969.04	0.93077	2969.04	0.9322	2969.04	0.92281	2969.04	0.92556	2969.04	0.92989	2969.04	0.94292	2969.04	0.94617	2969.04	0.9441	2969.04	0.93468	2969.04	0.90886
	2967.61	0.83371	2967.61	0.81489	2967.61	0.90155	2967.61	0.92877	2967.61	0.93016	2967.61	0.91979	2967.61	0.92291	2967.61	0.92731	2967.61	0.94231	2967.61	0.94561	2967.61	0.94345	2967.61	0.93374	2967.61	0.90752
	2966.17	0.83216	2966.17	0.81085	2966.17	0.90081	2966.17	0.92669	2966.17	0.92802	2966.17	0.91675	2966.17	0.92023	2966.17	0.9246	2966.17	0.94169	2966.17	0.94504	2966.17	0.94279	2966.17	0.9328	2966.17	0.90616
	2964.74	0.83057	2964.74	0.8069	2964.74	0.89985	2964.74	0.92459	2964.74	0.92585	2964.74	0.91378	2964.74	0.91759	2964.74	0.92189	2964.74	0.94107	2964.74	0.94447	2964.74	0.94212	2964.74	0.93186	2964.74	0.90482
	2963.31	0.82896	2963.31	0.80309	2963.31	0.89873	2963.31	0.92255	2963.31	0.92374	2963.31	0.91097	2963.31	0.91505	2963.31	0.91929	2963.31	0.94045	2963.31	0.94388	2963.31	0.94146	2963.31	0.93095	2963.31	0.90354
	2961.88	0.82733	2961.88	0.79944	2961.88	0.89756	2961.88	0.92063	2961.88	0.92174	2961.88	0.90835	2961.88	0.91265	2961.88	0.91688	2961.88	0.93982	2961.88	0.94329	2961.88	0.94081	2961.88	0.93007	2961.88	0.90234
	2960.45	0.8257	2960.45	0.79597	2960.45	0.89639	2960.45	0.91885	2960.45	0.91989	2960.45	0.90596	2960.45	0.91043	2960.45	0.91472	2960.45	0.9392	2960.45	0.94271	2960.45	0.94019	2960.45	0.92923	2960.45	0.90121
	2959.02	0.82408	2959.02	0.79271	2959.02	0.89525	2959.02	0.91725	2959.02	0.9182	2959.02	0.90381	2959.02	0.9084	2959.02	0.91284	2959.02	0.93858	2959.02	0.94212	2959.02	0.93958	2959.02	0.92843	2959.02	0.90016
	2957.59	0.82248	2957.59	0.78968	2957.59	0.89416	2957.59	0.91584	2957.59	0.91672	2957.59	0.90191	2957.59	0.90658	2957.59	0.91128	2957.59	0.93796	2957.59	0.94155	2957.59	0.93899	2957.59	0.92768	2957.59	0.89919
	2956.16	0.82091	2956.16	0.78686	2956.16	0.89312	2956.16	0.91464	2956.16	0.91544	2956.16	0.90027	2956.16	0.90497	2956.16	0.91004	2956.16	0.93734	2956.16	0.941	2956.16	0.93844	2956.16	0.92698	2956.16	0.8983
	2954.73	0.81938	2954.73	0.78422	2954.73	0.89215	2954.73	0.91365	2954.73	0.91437	2954.73	0.8989	2954.73	0.90357	2954.73	0.90911	2954.73	0.93672	2954.73	0.94045	2954.73	0.93791	2954.73	0.92632	2954.73	0.89749
	2953.3	0.81787	2953.3	0.78174	2953.3	0.89126	2953.3	0.91282	2953.3	0.91348	2953.3	0.89781	2953.3	0.90239	2953.3	0.90845	2953.3	0.93612	2953.3	0.93992	2953.3	0.93741	2953.3	0.92569	2953.3	0.89675
	2951.87	0.81638	2951.87	0.77937	2951.87	0.89046	2951.87	0.91212	2951.87	0.91271	2951.87	0.89699	2951.87	0.90143	2951.87	0.90796	2951.87	0.93552	2951.87	0.9394	2951.87	0.93692	2951.87	0.9251	2951.87	0.89607
	2950.44	0.81488	2950.44	0.77708	2950.44	0.88972	2950.44	0.91147	2950.44	0.91198	2950.44	0.8964	2950.44	0.90064	2950.44	0.90755	2950.44	0.93492	2950.44	0.93889	2950.44	0.93643	2950.44	0.92451	2950.44	0.89541
	2949	0.81335	2949	0.77481	2949	0.88893	2949	0.9108	2949	0.91123	2949	0.89597	2949	0.89999	2949	0.9071	2949	0.93433	2949	0.93838	2949	0.93594	2949	0.92392	2949	0.89474
	2947.57	0.81175	2947.57	0.77252	2947.57	0.888	2947.57	0.91003	2947.57	0.91037	2947.57	0.89562	2947.57	0.8994	2947.57	0.90652	2947.57	0.93374	2947.57	0.93786	2947.57	0.93543	2947.57	0.92331	2947.57	0.89402
	2946.14	0.81005	2946.14	0.77015	2946.14	0.88687	2946.14	0.90913	2946.14	0.90936	2946.14	0.89523	2946.14	0.89881	2946.14	0.90578	2946.14	0.93314	2946.14	0.93732	2946.14	0.93491	2946.14	0.92267	2946.14	0.89324
	2944.71	0.80823	2944.71	0.76766	2944.71	0.88564	2944.71	0.9081	2944.71	0.90818	2944.71	0.89468	2944.71	0.89813	2944.71	0.90489	2944.71	0.93254	2944.71	0.93678	2944.71	0.93438	2944.71	0.922	2944.71	0.8924
	2943.28	0.80626	2943.28	0.76504	2943.28	0.88446	2943.28	0.90696	2943.28	0.90685	2943.28	0.89383	2943.28	0.89727	2943.28	0.90389	2943.28	0.93194	2943.28	0.93623	2943.28	0.93386	2943.28	0.92132	2943.28	0.89155
	2941.85	0.80415	2941.85	0.76228	2941.85	0.88346	2941.85	0.90575	2941.85	0.90539	2941.85	0.89257	2941.85	0.89614	2941.85	0.90282	2941.85	0.93134	2941.85	0.9357	2941.85	0.93334	2941.85	0.92065	2941.85	0.89071
	2940.42	0.80187	2940.42	0.75939	2940.42	0.88269	2940.42	0.90445	2940.42	0.90379	2940.42	0.89078	2940.42	0.89466	2940.42	0.90167	2940.42	0.93076	2940.42	0.93518	2940.42	0.93284	2940.42	0.91999	2940.42	0.88989
	2938.99	0.79945	2938.99	0.75641	2938.99	0.88212	2938.99	0.90302	2938.99	0.90202	2938.99	0.88838	2938.99	0.89278	2938.99	0.90038	2938.99	0.93019	2938.99	0.93469	2938.99	0.93235	2938.99	0.91932	2938.99	0.88909
	2937.56	0.79688	2937.56	0.75339	2937.56	0.8817	2937.56	0.90141	2937.56	0.90004	2937.56	0.88536	2937.56	0.89045	2937.56	0.89882	2937.56	0.92964	2937.56	0.93421	2937.56	0.93185	2937.56	0.9186	2937.56	0.88823
	2936.13	0.79421	2936.13	0.75041	2936.13	0.88144	2936.13	0.89956	2936.13	0.8978	2936.13	0.88169	2936.13	0.88768	2936.13	0.89686	2936.13	0.92911	2936.13	0.93373	2936.13	0.93131	2936.13	0.91777	2936.13	0.88722
	2934.7	0.79148	2934.7	0.74754	2934.7	0.88136	2934.7	0.89742	2934.7	0.89527	2934.7	0.87742	2934.7	0.88446	2934.7	0.8944	2934.7	0.9286	2934.7	0.93324	2934.7	0.93069	2934.7	0.91676	2934.7	0.88593
	2933.27	0.78875	2933.27	0.74488	2933.27	0.88138	2933.27	0.89497	2933.27	0.89245	2933.27	0.87261	2933.27	0.88085	2933.27	0.89137	2933.27	0.92809	2933.27	0.9327	2933.27	0.92992	2933.27	0.91548	2933.27	0.88423
	2931.83	0.78609	2931.83	0.74252	2931.83	0.8814	2931.83	0.89223	2931.83	0.88937	2931.83	0.86736	2931.83	0.87689	2931.83	0.88776	2931.83	0.92758	2931.83	0.93209	2931.83	0.929	2931.83	0.91389	2931.83	0.882
	2930.4	0.78361	2930.4	0.74054	2930.4	0.88137	2930.4	0.88924	2930.4	0.88608	2930.4	0.86175	2930.4	0.87265	2930.4	0.88361	2930.4	0.92706	2930.4	0.9314	2930.4	0.92791	2930.4	0.912	2930.4	0.87928
	2928.97	0.78139	2928.97	0.73902	2928.97	0.88137	2928.97	0.88606	2928.97	0.88265	2928.97	0.85592	2928.97	0.86821	2928.97	0.87906	2928.97	0.92655	2928.97	0.93066	2928.97	0.9267	2928.97	0.9099	2928.97	0.87616
	2927.54	0.77951	2927.54	0.73805	2927.54	0.88153	2927.54	0.88282	2927.54	0.87923	2927.54	0.84999	2927.54	0.86366	2927.54	0.87431	2927.54	0.92605	2927.54	0.92988	2927.54	0.92545	2927.54	0.9077	2927.54	0.87284
	2926.11	0.77804	2926.11	0.73767	2926.11	0.8819	2926.11	0.87967	2926.11	0.87595	2926.11	0.84414	2926.11	0.85911	2926.11	0.86958	2926.11	0.9256	2926.11	0.92912	2926.11	0.92421	2926.11	0.90555	2926.11	0.86952
	2924.68	0.77703	2924.68	0.73793	2924.68	0.88249	2924.68	0.87674	2924.68	0.87296	2924.68	0.83853	2924.68	0.85467	2924.68	0.86511	2924.68	0.92523	2924.68	0.92842	2924.68	0.92306	2924.68	0.90354	2924.68	0.86637
	2923.25	0.7765	2923.25	0.73881	2923.25	0.88319	2923.25	0.87416	2923.25	0.87039	2923.25	0.83338	2923.25	0.85049	2923.25	0.86109	2923.25	0.92495	2923.25	0.92781	2923.25	0.92205	2923.25	0.90177	2923.25	0.86356
	2921.82	0.77647	2921.82	0.74029	2921.82	0.88388	2921.82	0.872	2921.82	0.86831	2921.82	0.82889	2921.82	0.84672	2921.82	0.85767	2921.82	0.92477	2921.82	0.92733	2921.82	0.92122	2921.82	0.90029	2921.82	0.86116
	2920.39	0.7769	2920.39	0.74231	2920.39	0.88452	2920.39	0.87032	2920.39	0.86676	2920.39	0.82527	2920.39	0.84349	2920.39	0.85492	2920.39	0.92469	2920.39	0.92697	2920.39	0.92057	2920.39	0.89914	2920.39	0.85923
	2918.96	0.77776	2918.96	0.7448	2918.96	0.88516	2918.96	0.86913	2918.96	0.86575	2918.96	0.8227	2918.96	0.84094	2918.96	0.85286	2918.96	0.9247	2918.96	0.92673	2918.96	0.92013	2918.96	0.89834	2918.96	0.85781
	2917.53	0.779	2917.53	0.74768	2917.53	0.88586	2917.53	0.86843	2917.53	0.86527	2917.53	0.82132	2917.53	0.83919	2917.53	0.85153	2917.53	0.92479	2917.53	0.9266	2917.53	0.91989	2917.53	0.89789	2917.53	0.85692
	2916.09	0.78054	2916.09	0.75085	2916.09	0.88659	2916.09	0.86823	2916.09	0.86531	2916.09	0.8212	2916.09	0.8383	2916.09	0.85094	2916.09	0.92496	2916.09	0.9266	2916.09	0.91985	2916.09	0.8978	2916.09	0.85657
	2914.66	0.78232	2914.66	0.75421	2914.66	0.88726	2914.66	0.86852	2914.66	0.86587	2914.66	0.82232	2914.66	0.83829	2914.66	0.85113	2914.66	0.92518	2914.66	0.9267	2914.66	0.92003	2914.66	0.89808	2914.66	0.85678
	2913.23	0.78423	2913.23	0.75764	2913.23	0.88779	2913.23	0.8693	2913.23	0.86692	2913.23	0.8246	2913.23	0.83915	2913.23	0.8521	2913.23	0.92547	2913.23	0.9269	2913.23	0.92039	2913.23	0.89869	2913.23	0.85753
	2911.8	0.78621	2911.8	0.76103	2911.8	0.88821	2911.8	0.87054	2911.8	0.86843	2911.8	0.82788	2911.8	0.8408	2911.8	0.85384	2911.8	0.92579	2911.8	0.9272	2911.8	0.92093	2911.8	0.89963	2911.8	0.85881
	2910.37	0.78816	2910.37	0.76431	2910.37	0.88863	2910.37	0.87221	2910.37	0.87035	2910.37	0.83199	2910.37	0.84311	2910.37	0.85632	2910.37	0.92613	2910.37	0.92759	2910.37	0.92164	2910.37	0.90084	2910.37	0.86058
	2908.94	0.79001	2908.94	0.76738	2908.94	0.88904	2908.94	0.87426	2908.94	0.87263	2908.94	0.83671	2908.94	0.84598	2908.94	0.85945	2908.94	0.9265	2908.94	0.92806	2908.94	0.92248	2908.94	0.90231	2908.94	0.86279
	2907.51	0.7917	2907.51	0.77018	2907.51	0.88938	2907.51	0.87661	2907.51	0.87518	2907.51	0.84184	2907.51	0.84925	2907.51	0.86312	2907.51	0.92688	2907.51	0.9286	2907.51	0.92343	2907.51	0.90398	2907.51	0.86538
	2906.08	0.79317	2906.08	0.77265	2906.08	0.88959	2906.08	0.87917	2906.08	0.8779	2906.08	0.8472	2906.08	0.85281	2906.08	0.86716	2906.08	0.92724	2906.08	0.92918	2906.08	0.92445	2906.08	0.90578	2906.08	0.86821
	2904.65	0.79439	2904.65	0.77476	2904.65	0.88969	2904.65	0.88181	2904.65	0.88068	2904.65	0.85263	2904.65	0.85653	2904.65	0.87139	2904.65	0.92758	2904.65	0.92976	2904.65	0.92548	2904.65	0.90759	2904.65	0.87114
	2903.22	0.79532	2903.22	0.77647	2903.22	0.88975	2903.22	0.88439	2903.22	0.88338	2903.22	0.85799	2903.22	0.8603	2903.22	0.87554	2903.22	0.92788	2903.22	0.9303	2903.22	0.92645	2903.22	0.90929	2903.22	0.87394
	2901.79	0.79597	2901.79	0.77779	2901.79	0.88971	2901.79	0.88678	2901.79	0.88589	2901.79	0.86314	2901.79	0.86402	2901.79	0.87937	2901.79	0.9281	2901.79	0.93077	2901.79	0.92728	2901.79	0.91075	2901.79	0.8764
	2900.36	0.79634	2900.36	0.77871	2900.36	0.88953	2900.36	0.88887	2900.36	0.88809	2900.36	0.86797	2900.36	0.86761	2900.36	0.88267	2900.36	0.92824	2900.36	0.93112	2900.36	0.92791	2900.36	0.91186	2900.36	0.87834
	2898.92	0.79646	2898.92	0.77926	2898.92	0.88917	2898.92	0.89057	2898.92	0.88993	2898.92	0.87239	2898.92	0.87098	2898.92	0.88533	2898.92	0.92828	2898.92	0.93134	2898.92	0.92832	2898.92	0.91259	2898.92	0.87968
	2897.49	0.79638	2897.49	0.77949	2897.49	0.88871	2897.49	0.8919	2897.49	0.89139	2897.49	0.87632	2897.49	0.87406	2897.49	0.88738	2897.49	0.92823	2897.49	0.93142	2897.49	0.92853	2897.49	0.91298	2897.49	0.88046
	2896.06	0.79616	2896.06	0.77946	2896.06	0.88827	2896.06	0.89291	2896.06	0.89255	2896.06	0.87971	2896.06	0.87681	2896.06	0.88893	2896.06	0.92812	2896.06	0.93139	2896.06	0.9286	2896.06	0.91315	2896.06	0.88086
	2894.63	0.79583	2894.63	0.77922	2894.63	0.88789	2894.63	0.89371	2894.63	0.89349	2894.63	0.88252	2894.63	0.87919	2894.63	0.89017	2894.63	0.92796	2894.63	0.93128	2894.63	0.92858	2894.63	0.9132	2894.63	0.88105
	2893.2	0.79543	2893.2	0.77881	2893.2	0.88757	2893.2	0.89438	2893.2	0.89433	2893.2	0.88479	2893.2	0.8812	2893.2	0.89126	2893.2	0.92779	2893.2	0.93114	2893.2	0.92854	2893.2	0.91321	2893.2	0.88117
	2891.77	0.79499	2891.77	0.77828	2891.77	0.88726	2891.77	0.89502	2891.77	0.89514	2891.77	0.88655	2891.77	0.88284	2891.77	0.8923	2891.77	0.92762	2891.77	0.93099	2891.77	0.9285	2891.77	0.91324	2891.77	0.88129
	2890.34	0.79453	2890.34	0.77763	2890.34	0.88692	2890.34	0.89563	2890.34	0.89593	2890.34	0.88787	2890.34	0.88417	2890.34	0.89331	2890.34	0.92746	2890.34	0.93086	2890.34	0.92847	2890.34	0.91329	2890.34	0.88143
	2888.91	0.79404	2888.91	0.77689	2888.91	0.88649	2888.91	0.89621	2888.91	0.89667	2888.91	0.88884	2888.91	0.88522	2888.91	0.89427	2888.91	0.9273	2888.91	0.93073	2888.91	0.92844	2888.91	0.91336	2888.91	0.88159
	2887.48	0.79354	2887.48	0.77607	2887.48	0.88599	2887.48	0.89672	2887.48	0.89734	2887.48	0.88956	2887.48	0.88607	2887.48	0.89514	2887.48	0.92716	2887.48	0.93062	2887.48	0.92843	2887.48	0.91343	2887.48	0.88174
	2886.05	0.79303	2886.05	0.77522	2886.05	0.88549	2886.05	0.89715	2886.05	0.8979	2886.05	0.89013	2886.05	0.88678	2886.05	0.89589	2886.05	0.92703	2886.05	0.93051	2886.05	0.92843	2886.05	0.91351	2886.05	0.88189
	2884.62	0.79253	2884.62	0.77438	2884.62	0.88509	2884.62	0.89749	2884.62	0.89837	2884.62	0.89064	2884.62	0.88741	2884.62	0.89649	2884.62	0.92692	2884.62	0.93043	2884.62	0.92845	2884.62	0.91361	2884.62	0.88204
	2883.18	0.79206	2883.18	0.77361	2883.18	0.88489	2883.18	0.89779	2883.18	0.89876	2883.18	0.89118	2883.18	0.88803	2883.18	0.89697	2883.18	0.92686	2883.18	0.93038	2883.18	0.9285	2883.18	0.91374	2883.18	0.88222
	2881.75	0.79165	2881.75	0.77296	2881.75	0.88489	2881.75	0.89807	2881.75	0.89912	2881.75	0.8918	2881.75	0.88869	2881.75	0.89737	2881.75	0.92685	2881.75	0.93036	2881.75	0.92859	2881.75	0.9139	2881.75	0.88246
	2880.32	0.79131	2880.32	0.77247	2880.32	0.88498	2880.32	0.89836	2880.32	0.89948	2880.32	0.89251	2880.32	0.88941	2880.32	0.89773	2880.32	0.9269	2880.32	0.9304	2880.32	0.92872	2880.32	0.91412	2880.32	0.88276
	2878.89	0.79106	2878.89	0.77217	2878.89	0.88505	2878.89	0.89868	2878.89	0.89986	2878.89	0.89326	2878.89	0.89018	2878.89	0.8981	2878.89	0.92701	2878.89	0.93048	2878.89	0.9289	2878.89	0.9144	2878.89	0.88314
	2877.46	0.79089	2877.46	0.77209	2877.46	0.88521	2877.46	0.89907	2877.46	0.90026	2877.46	0.894	2877.46	0.89095	2877.46	0.89852	2877.46	0.92718	2877.46	0.93063	2877.46	0.92913	2877.46	0.91474	2877.46	0.88361
	2876.03	0.7908	2876.03	0.77221	2876.03	0.88564	2876.03	0.89952	2876.03	0.9007	2876.03	0.89462	2876.03	0.89168	2876.03	0.899	2876.03	0.92741	2876.03	0.93084	2876.03	0.92941	2876.03	0.91515	2876.03	0.88419
	2874.6	0.79079	2874.6	0.77254	2874.6	0.88642	2874.6	0.90003	2874.6	0.90115	2874.6	0.89503	2874.6	0.89229	2874.6	0.89953	2874.6	0.92771	2874.6	0.93112	2874.6	0.92975	2874.6	0.91564	2874.6	0.88487
	2873.17	0.79082	2873.17	0.77303	2873.17	0.88742	2873.17	0.90056	2873.17	0.90159	2873.17	0.89517	2873.17	0.89272	2873.17	0.90006	2873.17	0.92808	2873.17	0.93146	2873.17	0.93017	2873.17	0.91621	2873.17	0.88567
	2871.74	0.79088	2871.74	0.77364	2871.74	0.88844	2871.74	0.90109	2871.74	0.90199	2871.74	0.89497	2871.74	0.89292	2871.74	0.90059	2871.74	0.92853	2871.74	0.93187	2871.74	0.93065	2871.74	0.91687	2871.74	0.88661
	2870.31	0.79094	2870.31	0.77431	2870.31	0.88936	2870.31	0.9016	2870.31	0.90233	2870.31	0.89438	2870.31	0.89284	2870.31	0.90109	2870.31	0.92904	2870.31	0.93235	2870.31	0.93122	2870.31	0.91763	2870.31	0.88771
	2868.88	0.79096	2868.88	0.77498	2868.88	0.89016	2868.88	0.90207	2868.88	0.90257	2868.88	0.89336	2868.88	0.89245	2868.88	0.90154	2868.88	0.9296	2868.88	0.93289	2868.88	0.93186	2868.88	0.91846	2868.88	0.88894
	2867.45	0.79091	2867.45	0.77562	2867.45	0.89095	2867.45	0.90241	2867.45	0.90266	2867.45	0.89188	2867.45	0.89171	2867.45	0.90178	2867.45	0.93021	2867.45	0.93346	2867.45	0.9325	2867.45	0.91926	2867.45	0.89014
	2866.01	0.79078	2866.01	0.7762	2866.01	0.89188	2866.01	0.90248	2866.01	0.90245	2866.01	0.88995	2866.01	0.8906	2866.01	0.90157	2866.01	0.93082	2866.01	0.93403	2866.01	0.93306	2866.01	0.91988	2866.01	0.89106
	2864.58	0.79059	2864.58	0.77673	2864.58	0.89303	2864.58	0.90214	2864.58	0.90182	2864.58	0.88758	2864.58	0.88913	2864.58	0.90069	2864.58	0.93141	2864.58	0.93452	2864.58	0.93343	2864.58	0.92016	2864.58	0.89144
	2863.15	0.79036	2863.15	0.77725	2863.15	0.89425	2863.15	0.90134	2863.15	0.90074	2863.15	0.88481	2863.15	0.8873	2863.15	0.89902	2863.15	0.93195	2863.15	0.93492	2863.15	0.93359	2863.15	0.92005	2863.15	0.89118
	2861.72	0.79018	2861.72	0.77782	2861.72	0.8953	2861.72	0.90013	2861.72	0.89925	2861.72	0.88171	2861.72	0.88518	2861.72	0.89667	2861.72	0.93247	2861.72	0.93521	2861.72	0.93356	2861.72	0.91963	2861.72	0.89035
	2860.29	0.79013	2860.29	0.7785	2860.29	0.89608	2860.29	0.89864	2860.29	0.89752	2860.29	0.8784	2860.29	0.88281	2860.29	0.89387	2860.29	0.93296	2860.29	0.93544	2860.29	0.93342	2860.29	0.91902	2860.29	0.88919
	2858.86	0.79026	2858.86	0.77935	2858.86	0.89663	2858.86	0.89705	2858.86	0.89571	2858.86	0.87499	2858.86	0.88029	2858.86	0.89088	2858.86	0.93346	2858.86	0.93565	2858.86	0.93324	2858.86	0.91835	2858.86	0.88789
	2857.43	0.79063	2857.43	0.78038	2857.43	0.89714	2857.43	0.89548	2857.43	0.89397	2857.43	0.87163	2857.43	0.87772	2857.43	0.88794	2857.43	0.93396	2857.43	0.93585	2857.43	0.93308	2857.43	0.91772	2857.43	0.88662
	2856	0.79127	2856	0.78162	2856	0.89768	2856	0.89404	2856	0.89239	2856	0.8685	2856	0.87524	2856	0.88521	2856	0.93447	2856	0.93606	2856	0.93296	2856	0.91718	2856	0.88547
	2854.57	0.79217	2854.57	0.78308	2854.57	0.89824	2854.57	0.89282	2854.57	0.89105	2854.57	0.86577	2854.57	0.87298	2854.57	0.88281	2854.57	0.93499	2854.57	0.9363	2854.57	0.93291	2854.57	0.91676	2854.57	0.8845
	2853.14	0.79336	2853.14	0.78477	2853.14	0.89877	2853.14	0.89188	2853.14	0.89005	2853.14	0.86362	2853.14	0.87107	2853.14	0.88086	2853.14	0.93551	2853.14	0.93656	2853.14	0.93295	2853.14	0.9165	2853.14	0.88379
	2851.71	0.79484	2851.71	0.78673	2851.71	0.89927	2851.71	0.8913	2851.71	0.88946	2851.71	0.86224	2851.71	0.86967	2851.71	0.87947	2851.71	0.93606	2851.71	0.93688	2851.71	0.93309	2851.71	0.91643	2851.71	0.88337
	2850.28	0.79664	2850.28	0.78896	2850.28	0.89981	2850.28	0.89117	2850.28	0.88936	2850.28	0.86181	2850.28	0.86893	2850.28	0.87874	2850.28	0.93663	2850.28	0.93725	2850.28	0.93335	2850.28	0.91658	2850.28	0.8833
	2848.84	0.79874	2848.84	0.79147	2848.84	0.90039	2848.84	0.89153	2848.84	0.88981	2848.84	0.86246	2848.84	0.86897	2848.84	0.87876	2848.84	0.93723	2848.84	0.9377	2848.84	0.93375	2848.84	0.91698	2848.84	0.88363
	2847.41	0.80112	2847.41	0.79425	2847.41	0.90096	2847.41	0.89243	2847.41	0.89082	2847.41	0.86424	2847.41	0.86986	2847.41	0.87959	2847.41	0.93787	2847.41	0.93821	2847.41	0.93428	2847.41	0.91763	2847.41	0.88437
	2845.98	0.80375	2845.98	0.79727	2845.98	0.90143	2845.98	0.89386	2845.98	0.89242	2845.98	0.86708	2845.98	0.87159	2845.98	0.88123	2845.98	0.93855	2845.98	0.93881	2845.98	0.93495	2845.98	0.91856	2845.98	0.88554
	2844.55	0.80656	2844.55	0.8005	2844.55	0.90189	2844.55	0.89581	2844.55	0.89457	2844.55	0.87086	2844.55	0.8741	2844.55	0.88368	2844.55	0.93927	2844.55	0.93948	2844.55	0.93577	2844.55	0.91977	2844.55	0.88715
	2843.12	0.80951	2843.12	0.80386	2843.12	0.90247	2843.12	0.89824	2843.12	0.89722	2843.12	0.87538	2843.12	0.87728	2843.12	0.88687	2843.12	0.94002	2843.12	0.94023	2843.12	0.93674	2843.12	0.92123	2843.12	0.88919
	2841.69	0.81253	2841.69	0.80726	2841.69	0.90327	2841.69	0.90109	2841.69	0.90029	2841.69	0.88045	2841.69	0.88099	2841.69	0.89071	2841.69	0.94081	2841.69	0.94105	2841.69	0.93784	2841.69	0.92294	2841.69	0.89163
	2840.26	0.81554	2840.26	0.81062	2840.26	0.90415	2840.26	0.90425	2840.26	0.90368	2840.26	0.88586	2840.26	0.88508	2840.26	0.89506	2840.26	0.94163	2840.26	0.94193	2840.26	0.93906	2840.26	0.92486	2840.26	0.89444
	2838.83	0.81847	2838.83	0.81386	2838.83	0.90492	2838.83	0.90764	2838.83	0.90727	2838.83	0.89146	2838.83	0.88943	2838.83	0.89979	2838.83	0.94246	2838.83	0.94288	2838.83	0.94038	2838.83	0.92695	2838.83	0.89755
	2837.4	0.82124	2837.4	0.81691	2837.4	0.90551	2837.4	0.91114	2837.4	0.91095	2837.4	0.89705	2837.4	0.89389	2837.4	0.90473	2837.4	0.9433	2837.4	0.94385	2837.4	0.94177	2837.4	0.92914	2837.4	0.90086
	2835.97	0.8238	2835.97	0.81972	2835.97	0.90602	2835.97	0.9146	2835.97	0.91457	2835.97	0.9025	2835.97	0.89835	2835.97	0.90967	2835.97	0.94412	2835.97	0.94483	2835.97	0.94317	2835.97	0.93133	2835.97	0.90422
	2834.54	0.8261	2834.54	0.82225	2834.54	0.90663	2834.54	0.91787	2834.54	0.91797	2834.54	0.90766	2834.54	0.90268	2834.54	0.91431	2834.54	0.9449	2834.54	0.94578	2834.54	0.94448	2834.54	0.93338	2834.54	0.90738
	2833.1	0.82812	2833.1	0.8245	2833.1	0.90744	2833.1	0.92076	2833.1	0.92098	2833.1	0.91243	2833.1	0.90678	2833.1	0.91834	2833.1	0.94561	2833.1	0.94665	2833.1	0.94561	2833.1	0.93512	2833.1	0.91008
	2831.67	0.82989	2831.67	0.82648	2831.67	0.90836	2831.67	0.92314	2831.67	0.92347	2831.67	0.9167	2831.67	0.91056	2831.67	0.92155	2831.67	0.94625	2831.67	0.94739	2831.67	0.94651	2831.67	0.93647	2831.67	0.91213
	2830.24	0.83145	2830.24	0.82825	2830.24	0.90921	2830.24	0.925	2830.24	0.92542	2830.24	0.92043	2830.24	0.91397	2830.24	0.92391	2830.24	0.9468	2830.24	0.94801	2830.24	0.94717	2830.24	0.93743	2830.24	0.91354
	2828.81	0.83287	2828.81	0.82988	2828.81	0.90984	2828.81	0.92643	2828.81	0.92693	2828.81	0.92358	2828.81	0.91696	2828.81	0.92559	2828.81	0.94731	2828.81	0.94853	2828.81	0.94768	2828.81	0.93814	2828.81	0.91452
	2827.38	0.8342	2827.38	0.83142	2827.38	0.91025	2827.38	0.92757	2827.38	0.92813	2827.38	0.92616	2827.38	0.91952	2827.38	0.92683	2827.38	0.94778	2827.38	0.94899	2827.38	0.94812	2827.38	0.93873	2827.38	0.91529
	2825.95	0.83546	2825.95	0.83291	2825.95	0.91057	2825.95	0.92854	2825.95	0.92915	2825.95	0.92818	2825.95	0.92165	2825.95	0.92787	2825.95	0.94825	2825.95	0.94942	2825.95	0.94855	2825.95	0.93929	2825.95	0.91601
	2824.52	0.83667	2824.52	0.83435	2824.52	0.91092	2824.52	0.92943	2824.52	0.93008	2824.52	0.92971	2824.52	0.92338	2824.52	0.92882	2824.52	0.94869	2824.52	0.94984	2824.52	0.94897	2824.52	0.93985	2824.52	0.91674
	2823.09	0.83784	2823.09	0.83574	2823.09	0.91138	2823.09	0.93027	2823.09	0.93095	2823.09	0.93082	2823.09	0.92475	2823.09	0.92972	2823.09	0.94911	2823.09	0.95025	2823.09	0.94938	2823.09	0.9404	2823.09	0.91746
	2821.66	0.83897	2821.66	0.83708	2821.66	0.91194	2821.66	0.93108	2821.66	0.93179	2821.66	0.9316	2821.66	0.92583	2821.66	0.93059	2821.66	0.94952	2821.66	0.95064	2821.66	0.94979	2821.66	0.94092	2821.66	0.91817
	2820.23	0.84005	2820.23	0.83837	2820.23	0.91251	2820.23	0.93187	2820.23	0.9326	2820.23	0.93215	2820.23	0.92668	2820.23	0.93143	2820.23	0.94989	2820.23	0.95101	2820.23	0.95017	2820.23	0.94143	2820.23	0.91885
	2818.8	0.8411	2818.8	0.83963	2818.8	0.91302	2818.8	0.93263	2818.8	0.93339	2818.8	0.93259	2818.8	0.92739	2818.8	0.93222	2818.8	0.95025	2818.8	0.95138	2818.8	0.95055	2818.8	0.94192	2818.8	0.91951
	2817.37	0.84212	2817.37	0.84086	2817.37	0.91351	2817.37	0.93336	2817.37	0.93414	2817.37	0.93299	2817.37	0.92801	2817.37	0.93297	2817.37	0.9506	2817.37	0.95172	2817.37	0.95091	2817.37	0.94239	2817.37	0.92015
	2815.93	0.84312	2815.93	0.84207	2815.93	0.91403	2815.93	0.93406	2815.93	0.93486	2815.93	0.93344	2815.93	0.92863	2815.93	0.93368	2815.93	0.95093	2815.93	0.95206	2815.93	0.95126	2815.93	0.94283	2815.93	0.92077
	2814.5	0.84409	2814.5	0.84324	2814.5	0.91459	2814.5	0.93471	2814.5	0.93554	2814.5	0.93397	2814.5	0.92926	2814.5	0.93436	2814.5	0.95125	2814.5	0.95238	2814.5	0.9516	2814.5	0.94326	2814.5	0.92136
	2813.07	0.84502	2813.07	0.84437	2813.07	0.91512	2813.07	0.93533	2813.07	0.93618	2813.07	0.93455	2813.07	0.92991	2813.07	0.93499	2813.07	0.95156	2813.07	0.95268	2813.07	0.95192	2813.07	0.94366	2813.07	0.92192
	2811.64	0.84592	2811.64	0.84547	2811.64	0.91557	2811.64	0.93591	2811.64	0.93679	2811.64	0.93516	2811.64	0.93058	2811.64	0.9356	2811.64	0.95186	2811.64	0.95296	2811.64	0.95222	2811.64	0.94404	2811.64	0.92246
	2810.21	0.8468	2810.21	0.84653	2810.21	0.91591	2810.21	0.93647	2810.21	0.93738	2810.21	0.93578	2810.21	0.93124	2810.21	0.93619	2810.21	0.95216	2810.21	0.95324	2810.21	0.95251	2810.21	0.94442	2810.21	0.92299
	2808.78	0.84767	2808.78	0.84757	2808.78	0.9162	2808.78	0.93701	2808.78	0.93794	2808.78	0.93638	2808.78	0.93188	2808.78	0.93677	2808.78	0.95245	2808.78	0.95352	2808.78	0.9528	2808.78	0.94479	2808.78	0.92349
	2807.35	0.84852	2807.35	0.84859	2807.35	0.9165	2807.35	0.93753	2807.35	0.93847	2807.35	0.93696	2807.35	0.9325	2807.35	0.93732	2807.35	0.95273	2807.35	0.95379	2807.35	0.95308	2807.35	0.94515	2807.35	0.92398
	2805.92	0.84936	2805.92	0.84957	2805.92	0.91686	2805.92	0.93803	2805.92	0.93898	2805.92	0.93751	2805.92	0.93309	2805.92	0.93785	2805.92	0.95301	2805.92	0.95404	2805.92	0.95335	2805.92	0.94549	2805.92	0.92445
	2804.49	0.85016	2804.49	0.85052	2804.49	0.9173	2804.49	0.93849	2804.49	0.93945	2804.49	0.93804	2804.49	0.93365	2804.49	0.93835	2804.49	0.95327	2804.49	0.95428	2804.49	0.95362	2804.49	0.94582	2804.49	0.9249
	2803.06	0.85093	2803.06	0.85146	2803.06	0.91776	2803.06	0.93892	2803.06	0.9399	2803.06	0.93855	2803.06	0.93419	2803.06	0.93882	2803.06	0.95352	2803.06	0.9545	2803.06	0.95387	2803.06	0.94612	2803.06	0.92534
	2801.63	0.85168	2801.63	0.85239	2801.63	0.91814	2801.63	0.93933	2801.63	0.94035	2801.63	0.93903	2801.63	0.93471	2801.63	0.93928	2801.63	0.95377	2801.63	0.95472	2801.63	0.95411	2801.63	0.94642	2801.63	0.92577
	2800.19	0.85241	2800.19	0.85329	2800.19	0.91843	2800.19	0.93974	2800.19	0.9408	2800.19	0.9395	2800.19	0.93521	2800.19	0.93972	2800.19	0.95401	2800.19	0.95493	2800.19	0.95435	2800.19	0.94672	2800.19	0.92619
	2798.76	0.85313	2798.76	0.85417	2798.76	0.91864	2798.76	0.94014	2798.76	0.94124	2798.76	0.93996	2798.76	0.93569	2798.76	0.94016	2798.76	0.95425	2798.76	0.95515	2798.76	0.95459	2798.76	0.94703	2798.76	0.92662
	2797.33	0.85384	2797.33	0.85504	2797.33	0.91882	2797.33	0.94055	2797.33	0.94167	2797.33	0.94039	2797.33	0.93616	2797.33	0.94059	2797.33	0.9545	2797.33	0.95538	2797.33	0.95483	2797.33	0.94734	2797.33	0.92705
	2795.9	0.85454	2795.9	0.85591	2795.9	0.91901	2795.9	0.94095	2795.9	0.94209	2795.9	0.94081	2795.9	0.93661	2795.9	0.94102	2795.9	0.95475	2795.9	0.95561	2795.9	0.95506	2795.9	0.94765	2795.9	0.92749
	2794.47	0.85523	2794.47	0.85678	2794.47	0.91918	2794.47	0.94134	2794.47	0.9425	2794.47	0.94122	2794.47	0.93705	2794.47	0.94145	2794.47	0.955	2794.47	0.95585	2794.47	0.95531	2794.47	0.94797	2794.47	0.92792
	2793.04	0.85589	2793.04	0.85765	2793.04	0.91935	2793.04	0.94174	2793.04	0.94289	2793.04	0.94161	2793.04	0.93747	2793.04	0.94187	2793.04	0.95525	2793.04	0.95609	2793.04	0.95554	2793.04	0.94828	2793.04	0.92834
	2791.61	0.85654	2791.61	0.85851	2791.61	0.91953	2791.61	0.94212	2791.61	0.94326	2791.61	0.94198	2791.61	0.93788	2791.61	0.94226	2791.61	0.95548	2791.61	0.95633	2791.61	0.95578	2791.61	0.94859	2791.61	0.92875
	2790.18	0.85717	2790.18	0.85934	2790.18	0.91979	2790.18	0.94249	2790.18	0.94362	2790.18	0.94235	2790.18	0.93827	2790.18	0.94264	2790.18	0.9557	2790.18	0.95655	2790.18	0.956	2790.18	0.94889	2790.18	0.92914
	2788.75	0.85778	2788.75	0.86015	2788.75	0.92013	2788.75	0.94284	2788.75	0.94397	2788.75	0.94269	2788.75	0.93866	2788.75	0.94298	2788.75	0.95592	2788.75	0.95678	2788.75	0.95621	2788.75	0.94919	2788.75	0.92952
	2787.32	0.85837	2787.32	0.86096	2787.32	0.92056	2787.32	0.94319	2787.32	0.94432	2787.32	0.94303	2787.32	0.93903	2787.32	0.94331	2787.32	0.95612	2787.32	0.95699	2787.32	0.95643	2787.32	0.94948	2787.32	0.92989
	2785.89	0.85896	2785.89	0.86176	2785.89	0.92103	2785.89	0.94353	2785.89	0.94466	2785.89	0.94335	2785.89	0.93939	2785.89	0.94362	2785.89	0.95633	2785.89	0.95721	2785.89	0.95664	2785.89	0.94978	2785.89	0.93026
	2784.46	0.85956	2784.46	0.86256	2784.46	0.92153	2784.46	0.94386	2784.46	0.945	2784.46	0.94366	2784.46	0.93973	2784.46	0.94391	2784.46	0.95654	2784.46	0.95741	2784.46	0.95685	2784.46	0.95006	2784.46	0.93062
	2783.02	0.86015	2783.02	0.86335	2783.02	0.92209	2783.02	0.94417	2783.02	0.94533	2783.02	0.94396	2783.02	0.94006	2783.02	0.94419	2783.02	0.95675	2783.02	0.95762	2783.02	0.95707	2783.02	0.95034	2783.02	0.93098
	2781.59	0.86073	2781.59	0.86411	2781.59	0.92272	2781.59	0.94446	2781.59	0.94564	2781.59	0.94425	2781.59	0.94037	2781.59	0.94446	2781.59	0.95695	2781.59	0.95781	2781.59	0.95728	2781.59	0.95061	2781.59	0.93133
	2780.16	0.86129	2780.16	0.86485	2780.16	0.92339	2780.16	0.94473	2780.16	0.94592	2780.16	0.94453	2780.16	0.94067	2780.16	0.94472	2780.16	0.95714	2780.16	0.95801	2780.16	0.95748	2780.16	0.95086	2780.16	0.93166
	2778.73	0.86184	2778.73	0.86557	2778.73	0.92406	2778.73	0.94499	2778.73	0.94618	2778.73	0.94479	2778.73	0.94095	2778.73	0.94497	2778.73	0.95733	2778.73	0.9582	2778.73	0.95768	2778.73	0.95111	2778.73	0.93199
	2777.3	0.86239	2777.3	0.86627	2777.3	0.92466	2777.3	0.94525	2777.3	0.94643	2777.3	0.94505	2777.3	0.94122	2777.3	0.94522	2777.3	0.95753	2777.3	0.9584	2777.3	0.95787	2777.3	0.95135	2777.3	0.93231
	2775.87	0.86295	2775.87	0.86697	2775.87	0.9252	2775.87	0.94551	2775.87	0.94668	2775.87	0.9453	2775.87	0.94148	2775.87	0.94548	2775.87	0.95773	2775.87	0.95859	2775.87	0.95806	2775.87	0.95158	2775.87	0.93263
	2774.44	0.8635	2774.44	0.86764	2774.44	0.92575	2774.44	0.94577	2774.44	0.94692	2774.44	0.94555	2774.44	0.94174	2774.44	0.94572	2774.44	0.95793	2774.44	0.95877	2774.44	0.95825	2774.44	0.95181	2774.44	0.93294
	2773.01	0.86404	2773.01	0.86829	2773.01	0.92641	2773.01	0.94601	2773.01	0.94715	2773.01	0.94579	2773.01	0.94198	2773.01	0.94594	2773.01	0.95812	2773.01	0.95894	2773.01	0.95844	2773.01	0.95203	2773.01	0.93325
	2771.58	0.86457	2771.58	0.8689	2771.58	0.92719	2771.58	0.94623	2771.58	0.94737	2771.58	0.94603	2771.58	0.94222	2771.58	0.94615	2771.58	0.95831	2771.58	0.95909	2771.58	0.95861	2771.58	0.95223	2771.58	0.93354
	2770.15	0.86509	2770.15	0.86951	2770.15	0.92796	2770.15	0.94644	2770.15	0.94757	2770.15	0.94625	2770.15	0.94245	2770.15	0.94636	2770.15	0.95849	2770.15	0.95924	2770.15	0.95879	2770.15	0.95242	2770.15	0.93383
	2768.72	0.86561	2768.72	0.87011	2768.72	0.92855	2768.72	0.94665	2768.72	0.94779	2768.72	0.94647	2768.72	0.94268	2768.72	0.94657	2768.72	0.95867	2768.72	0.95939	2768.72	0.95896	2768.72	0.95262	2768.72	0.93413
	2767.29	0.86612	2767.29	0.87071	2767.29	0.92891	2767.29	0.94687	2767.29	0.94801	2767.29	0.94669	2767.29	0.94291	2767.29	0.94678	2767.29	0.95885	2767.29	0.95954	2767.29	0.95914	2767.29	0.95282	2767.29	0.93443
	2765.85	0.86664	2765.85	0.8713	2765.85	0.92916	2765.85	0.9471	2765.85	0.94823	2765.85	0.9469	2765.85	0.94313	2765.85	0.947	2765.85	0.95903	2765.85	0.95971	2765.85	0.95932	2765.85	0.95302	2765.85	0.93473
	2764.42	0.86714	2764.42	0.87189	2764.42	0.92944	2764.42	0.94733	2764.42	0.94844	2764.42	0.9471	2764.42	0.94335	2764.42	0.94722	2764.42	0.9592	2764.42	0.95987	2764.42	0.95949	2764.42	0.95322	2764.42	0.93502
	2762.99	0.86763	2762.99	0.87245	2762.99	0.92978	2762.99	0.94756	2762.99	0.94865	2762.99	0.94731	2762.99	0.94357	2762.99	0.94744	2762.99	0.95936	2762.99	0.96003	2762.99	0.95965	2762.99	0.95341	2762.99	0.9353
	2761.56	0.86811	2761.56	0.87301	2761.56	0.93011	2761.56	0.94779	2761.56	0.94884	2761.56	0.94751	2761.56	0.94378	2761.56	0.94765	2761.56	0.95951	2761.56	0.96019	2761.56	0.9598	2761.56	0.9536	2761.56	0.93557
	2760.13	0.86857	2760.13	0.87356	2760.13	0.93035	2760.13	0.94802	2760.13	0.94902	2760.13	0.94771	2760.13	0.944	2760.13	0.94785	2760.13	0.95966	2760.13	0.96035	2760.13	0.95995	2760.13	0.95378	2760.13	0.93583
	2758.7	0.86903	2758.7	0.87409	2758.7	0.93049	2758.7	0.94825	2758.7	0.9492	2758.7	0.9479	2758.7	0.94421	2758.7	0.94804	2758.7	0.9598	2758.7	0.96049	2758.7	0.9601	2758.7	0.95396	2758.7	0.93608
	2757.27	0.86946	2757.27	0.87461	2757.27	0.9306	2757.27	0.94847	2757.27	0.94936	2757.27	0.9481	2757.27	0.94442	2757.27	0.94823	2757.27	0.95993	2757.27	0.96062	2757.27	0.96024	2757.27	0.95414	2757.27	0.93632
	2755.84	0.86988	2755.84	0.87512	2755.84	0.93076	2755.84	0.94868	2755.84	0.94953	2755.84	0.9483	2755.84	0.94463	2755.84	0.94841	2755.84	0.96006	2755.84	0.96073	2755.84	0.96037	2755.84	0.95432	2755.84	0.93655
	2754.41	0.8703	2754.41	0.87562	2754.41	0.93101	2754.41	0.94888	2754.41	0.9497	2754.41	0.94851	2754.41	0.94484	2754.41	0.94859	2754.41	0.96019	2754.41	0.96083	2754.41	0.96049	2754.41	0.95449	2754.41	0.93677
	2752.98	0.87072	2752.98	0.87613	2752.98	0.93137	2752.98	0.94907	2752.98	0.94987	2752.98	0.94871	2752.98	0.94505	2752.98	0.94878	2752.98	0.96032	2752.98	0.96093	2752.98	0.96061	2752.98	0.95465	2752.98	0.93699
	2751.55	0.87113	2751.55	0.87663	2751.55	0.9318	2751.55	0.94926	2751.55	0.95005	2751.55	0.94891	2751.55	0.94526	2751.55	0.94897	2751.55	0.96044	2751.55	0.96104	2751.55	0.96073	2751.55	0.95482	2751.55	0.93721
	2750.11	0.87155	2750.11	0.87714	2750.11	0.93223	2750.11	0.94945	2750.11	0.95024	2750.11	0.94912	2750.11	0.94547	2750.11	0.94916	2750.11	0.96056	2750.11	0.96115	2750.11	0.96086	2750.11	0.95498	2750.11	0.93743
	2748.68	0.87197	2748.68	0.87763	2748.68	0.93261	2748.68	0.94963	2748.68	0.95042	2748.68	0.94932	2748.68	0.94567	2748.68	0.94936	2748.68	0.96068	2748.68	0.96126	2748.68	0.96099	2748.68	0.95514	2748.68	0.93765
	2747.25	0.87238	2747.25	0.87813	2747.25	0.93297	2747.25	0.94982	2747.25	0.9506	2747.25	0.94952	2747.25	0.94588	2747.25	0.94955	2747.25	0.96081	2747.25	0.96138	2747.25	0.96112	2747.25	0.95531	2747.25	0.93788
	2745.82	0.87279	2745.82	0.87862	2745.82	0.93336	2745.82	0.95001	2745.82	0.95077	2745.82	0.94973	2745.82	0.94609	2745.82	0.94975	2745.82	0.96094	2745.82	0.96151	2745.82	0.96125	2745.82	0.95548	2745.82	0.93811
	2744.39	0.87319	2744.39	0.87911	2744.39	0.93383	2744.39	0.95021	2744.39	0.95095	2744.39	0.94993	2744.39	0.94629	2744.39	0.94995	2744.39	0.96109	2744.39	0.96164	2744.39	0.96139	2744.39	0.95564	2744.39	0.93835
	2742.96	0.8736	2742.96	0.8796	2742.96	0.93432	2742.96	0.95041	2742.96	0.95114	2742.96	0.95013	2742.96	0.94649	2742.96	0.95015	2742.96	0.96124	2742.96	0.96176	2742.96	0.96153	2742.96	0.95581	2742.96	0.93859
	2741.53	0.874	2741.53	0.88009	2741.53	0.93482	2741.53	0.95059	2741.53	0.95134	2741.53	0.95032	2741.53	0.94669	2741.53	0.95034	2741.53	0.96139	2741.53	0.96189	2741.53	0.96167	2741.53	0.95597	2741.53	0.93882
	2740.1	0.87439	2740.1	0.88056	2740.1	0.93531	2740.1	0.95076	2740.1	0.95153	2740.1	0.95051	2740.1	0.94689	2740.1	0.95052	2740.1	0.96153	2740.1	0.96201	2740.1	0.9618	2740.1	0.95612	2740.1	0.93904
	2738.67	0.87477	2738.67	0.88103	2738.67	0.93581	2738.67	0.95092	2738.67	0.95171	2738.67	0.9507	2738.67	0.94708	2738.67	0.9507	2738.67	0.96166	2738.67	0.96213	2738.67	0.96193	2738.67	0.95626	2738.67	0.93925
	2737.24	0.87514	2737.24	0.8815	2737.24	0.93628	2737.24	0.95107	2737.24	0.95189	2737.24	0.95088	2737.24	0.94727	2737.24	0.95087	2737.24	0.96179	2737.24	0.96225	2737.24	0.96206	2737.24	0.95641	2737.24	0.93946
	2735.81	0.87551	2735.81	0.88198	2735.81	0.93667	2735.81	0.95122	2735.81	0.95207	2735.81	0.95105	2735.81	0.94745	2735.81	0.95104	2735.81	0.96192	2735.81	0.96238	2735.81	0.96219	2735.81	0.95655	2735.81	0.93967
	2734.38	0.87587	2734.38	0.88247	2734.38	0.93694	2734.38	0.95138	2734.38	0.95224	2734.38	0.95121	2734.38	0.94762	2734.38	0.95121	2734.38	0.96205	2734.38	0.96252	2734.38	0.96232	2734.38	0.9567	2734.38	0.93989
	2732.94	0.87623	2732.94	0.88295	2732.94	0.9371	2732.94	0.95153	2732.94	0.95242	2732.94	0.95137	2732.94	0.94779	2732.94	0.95137	2732.94	0.96217	2732.94	0.96265	2732.94	0.96245	2732.94	0.95685	2732.94	0.9401
	2731.51	0.87659	2731.51	0.88343	2731.51	0.9372	2731.51	0.95168	2731.51	0.95258	2731.51	0.95153	2731.51	0.94795	2731.51	0.95151	2731.51	0.96228	2731.51	0.96278	2731.51	0.96257	2731.51	0.957	2731.51	0.94032
	2730.08	0.87693	2730.08	0.8839	2730.08	0.93732	2730.08	0.95183	2730.08	0.95275	2730.08	0.95168	2730.08	0.9481	2730.08	0.95164	2730.08	0.9624	2730.08	0.9629	2730.08	0.96269	2730.08	0.95713	2730.08	0.94053
	2728.65	0.87727	2728.65	0.88438	2728.65	0.93747	2728.65	0.95198	2728.65	0.9529	2728.65	0.95182	2728.65	0.94825	2728.65	0.95176	2728.65	0.96251	2728.65	0.96302	2728.65	0.96281	2728.65	0.95727	2728.65	0.94073
	2727.22	0.87761	2727.22	0.88487	2727.22	0.93758	2727.22	0.95213	2727.22	0.95306	2727.22	0.95196	2727.22	0.9484	2727.22	0.95188	2727.22	0.96264	2727.22	0.96315	2727.22	0.96293	2727.22	0.95742	2727.22	0.94094
	2725.79	0.87796	2725.79	0.88538	2725.79	0.93765	2725.79	0.95228	2725.79	0.95321	2725.79	0.9521	2725.79	0.94854	2725.79	0.95202	2725.79	0.96277	2725.79	0.96328	2725.79	0.96306	2725.79	0.95757	2725.79	0.94115
	2724.36	0.87831	2724.36	0.88589	2724.36	0.93774	2724.36	0.95244	2724.36	0.95336	2724.36	0.95224	2724.36	0.94868	2724.36	0.95216	2724.36	0.96291	2724.36	0.9634	2724.36	0.96319	2724.36	0.95771	2724.36	0.94136
	2722.93	0.87867	2722.93	0.8864	2722.93	0.9379	2722.93	0.9526	2722.93	0.95351	2722.93	0.95238	2722.93	0.94882	2722.93	0.95231	2722.93	0.96305	2722.93	0.96353	2722.93	0.96332	2722.93	0.95786	2722.93	0.94157
	2721.5	0.87904	2721.5	0.88693	2721.5	0.93816	2721.5	0.95276	2721.5	0.95366	2721.5	0.95251	2721.5	0.94895	2721.5	0.95245	2721.5	0.96318	2721.5	0.96365	2721.5	0.96344	2721.5	0.95801	2721.5	0.94179
	2720.07	0.87941	2720.07	0.88745	2720.07	0.93854	2720.07	0.95291	2720.07	0.95381	2720.07	0.95264	2720.07	0.94908	2720.07	0.9526	2720.07	0.96331	2720.07	0.96378	2720.07	0.96357	2720.07	0.95817	2720.07	0.942
	2718.64	0.87979	2718.64	0.88797	2718.64	0.93902	2718.64	0.95307	2718.64	0.95396	2718.64	0.95275	2718.64	0.9492	2718.64	0.95273	2718.64	0.96344	2718.64	0.96392	2718.64	0.9637	2718.64	0.95833	2718.64	0.94221
	2717.21	0.88017	2717.21	0.88849	2717.21	0.93956	2717.21	0.95323	2717.21	0.9541	2717.21	0.95286	2717.21	0.94932	2717.21	0.95286	2717.21	0.96358	2717.21	0.96406	2717.21	0.96383	2717.21	0.95849	2717.21	0.94242
	2715.77	0.88055	2715.77	0.889	2715.77	0.94009	2715.77	0.95339	2715.77	0.95423	2715.77	0.95296	2715.77	0.94943	2715.77	0.95297	2715.77	0.96372	2715.77	0.9642	2715.77	0.96397	2715.77	0.95866	2715.77	0.94264
	2714.34	0.88092	2714.34	0.88951	2714.34	0.94056	2714.34	0.95355	2714.34	0.95436	2714.34	0.95304	2714.34	0.94953	2714.34	0.95308	2714.34	0.96387	2714.34	0.96434	2714.34	0.96411	2714.34	0.95883	2714.34	0.94285
	2712.91	0.88129	2712.91	0.89002	2712.91	0.94098	2712.91	0.9537	2712.91	0.95448	2712.91	0.95311	2712.91	0.94962	2712.91	0.95317	2712.91	0.96403	2712.91	0.96448	2712.91	0.96425	2712.91	0.959	2712.91	0.94307
	2711.48	0.88166	2711.48	0.89051	2711.48	0.94137	2711.48	0.95384	2711.48	0.95461	2711.48	0.95317	2711.48	0.9497	2711.48	0.95326	2711.48	0.96418	2711.48	0.96461	2711.48	0.96439	2711.48	0.95917	2711.48	0.94328
	2710.05	0.88202	2710.05	0.89099	2710.05	0.9417	2710.05	0.95397	2710.05	0.95473	2710.05	0.95322	2710.05	0.94977	2710.05	0.95333	2710.05	0.96433	2710.05	0.96474	2710.05	0.96453	2710.05	0.95933	2710.05	0.94349
	2708.62	0.88238	2708.62	0.89145	2708.62	0.9419	2708.62	0.95408	2708.62	0.95484	2708.62	0.95326	2708.62	0.94983	2708.62	0.95339	2708.62	0.96447	2708.62	0.96486	2708.62	0.96466	2708.62	0.95948	2708.62	0.94368
	2707.19	0.88272	2707.19	0.89189	2707.19	0.94193	2707.19	0.95417	2707.19	0.95494	2707.19	0.95329	2707.19	0.94988	2707.19	0.95344	2707.19	0.9646	2707.19	0.96498	2707.19	0.96477	2707.19	0.95962	2707.19	0.94385
	2705.76	0.88306	2705.76	0.89231	2705.76	0.94187	2705.76	0.95424	2705.76	0.95503	2705.76	0.95331	2705.76	0.94992	2705.76	0.95346	2705.76	0.96472	2705.76	0.9651	2705.76	0.96487	2705.76	0.95976	2705.76	0.94401
	2704.33	0.88339	2704.33	0.8927	2704.33	0.94183	2704.33	0.95431	2704.33	0.9551	2704.33	0.95332	2704.33	0.94995	2704.33	0.95347	2704.33	0.96483	2704.33	0.96521	2704.33	0.96498	2704.33	0.95989	2704.33	0.94417
	2702.9	0.88372	2702.9	0.89309	2702.9	0.94186	2702.9	0.95438	2702.9	0.95517	2702.9	0.95333	2702.9	0.94997	2702.9	0.95347	2702.9	0.96495	2702.9	0.96532	2702.9	0.96508	2702.9	0.96002	2702.9	0.94433
	2701.47	0.88406	2701.47	0.89346	2701.47	0.94191	2701.47	0.95444	2701.47	0.95523	2701.47	0.95333	2701.47	0.94998	2701.47	0.95346	2701.47	0.96506	2701.47	0.96543	2701.47	0.96519	2701.47	0.96016	2701.47	0.94449
	2700.03	0.8844	2700.03	0.89382	2700.03	0.9419	2700.03	0.95449	2700.03	0.9553	2700.03	0.95332	2700.03	0.94999	2700.03	0.95346	2700.03	0.96518	2700.03	0.96554	2700.03	0.9653	2700.03	0.9603	2700.03	0.94467
	2698.6	0.88474	2698.6	0.89418	2698.6	0.94186	2698.6	0.95455	2698.6	0.95537	2698.6	0.95332	2698.6	0.95	2698.6	0.95346	2698.6	0.96531	2698.6	0.96566	2698.6	0.96541	2698.6	0.96045	2698.6	0.94484
	2697.17	0.88509	2697.17	0.89452	2697.17	0.94187	2697.17	0.95461	2697.17	0.95544	2697.17	0.95332	2697.17	0.95	2697.17	0.95346	2697.17	0.96543	2697.17	0.96577	2697.17	0.96552	2697.17	0.96059	2697.17	0.94501
	2695.74	0.88544	2695.74	0.89484	2695.74	0.94202	2695.74	0.95467	2695.74	0.95552	2695.74	0.95332	2695.74	0.95001	2695.74	0.95347	2695.74	0.96555	2695.74	0.96588	2695.74	0.96562	2695.74	0.96072	2695.74	0.94517
	2694.31	0.88577	2694.31	0.89514	2694.31	0.94231	2694.31	0.95472	2694.31	0.95558	2694.31	0.95332	2694.31	0.95001	2694.31	0.95348	2694.31	0.96566	2694.31	0.96598	2694.31	0.96572	2694.31	0.96083	2694.31	0.94531
	2692.88	0.88608	2692.88	0.89541	2692.88	0.94265	2692.88	0.95478	2692.88	0.95563	2692.88	0.95334	2692.88	0.95002	2692.88	0.9535	2692.88	0.96575	2692.88	0.96606	2692.88	0.9658	2692.88	0.96092	2692.88	0.94543
	2691.45	0.88639	2691.45	0.89567	2691.45	0.94294	2691.45	0.95483	2691.45	0.95567	2691.45	0.95335	2691.45	0.95004	2691.45	0.95353	2691.45	0.96583	2691.45	0.96614	2691.45	0.96588	2691.45	0.961	2691.45	0.94554
	2690.02	0.88669	2690.02	0.8959	2690.02	0.94313	2690.02	0.95489	2690.02	0.95572	2690.02	0.95338	2690.02	0.95005	2690.02	0.95356	2690.02	0.96591	2690.02	0.96621	2690.02	0.96595	2690.02	0.96107	2690.02	0.94563
	2688.59	0.887	2688.59	0.89614	2688.59	0.94333	2688.59	0.95495	2688.59	0.95576	2688.59	0.95341	2688.59	0.95007	2688.59	0.9536	2688.59	0.96598	2688.59	0.96628	2688.59	0.96603	2688.59	0.96115	2688.59	0.94573
	2687.16	0.8873	2687.16	0.89637	2687.16	0.94368	2687.16	0.95502	2687.16	0.9558	2687.16	0.95344	2687.16	0.9501	2687.16	0.95364	2687.16	0.96606	2687.16	0.96636	2687.16	0.96611	2687.16	0.96122	2687.16	0.94584
	2685.73	0.88762	2685.73	0.8966	2685.73	0.94426	2685.73	0.9551	2685.73	0.95584	2685.73	0.95348	2685.73	0.95013	2685.73	0.95368	2685.73	0.96615	2685.73	0.96644	2685.73	0.9662	2685.73	0.96131	2685.73	0.94595
	2684.3	0.88794	2684.3	0.89683	2684.3	0.94496	2684.3	0.95519	2684.3	0.95589	2684.3	0.95352	2684.3	0.95016	2684.3	0.95373	2684.3	0.96625	2684.3	0.96653	2684.3	0.9663	2684.3	0.9614	2684.3	0.94607
	2682.86	0.88827	2682.86	0.89707	2682.86	0.9456	2682.86	0.95529	2682.86	0.95594	2682.86	0.95357	2682.86	0.9502	2682.86	0.9538	2682.86	0.96636	2682.86	0.96662	2682.86	0.96641	2682.86	0.96149	2682.86	0.9462
	2681.43	0.88861	2681.43	0.89732	2681.43	0.94604	2681.43	0.95539	2681.43	0.956	2681.43	0.95362	2681.43	0.95024	2681.43	0.95386	2681.43	0.96648	2681.43	0.96672	2681.43	0.96652	2681.43	0.96159	2681.43	0.94633
	2680	0.88896	2680	0.89758	2680	0.94624	2680	0.9555	2680	0.95608	2680	0.95368	2680	0.9503	2680	0.95393	2680	0.96659	2680	0.96681	2680	0.96663	2680	0.96169	2680	0.94648
	2678.57	0.88931	2678.57	0.89785	2678.57	0.94623	2678.57	0.9556	2678.57	0.95617	2678.57	0.95375	2678.57	0.95036	2678.57	0.95401	2678.57	0.96671	2678.57	0.9669	2678.57	0.96674	2678.57	0.9618	2678.57	0.94663
	2677.14	0.88966	2677.14	0.89813	2677.14	0.94612	2677.14	0.9557	2677.14	0.95626	2677.14	0.95384	2677.14	0.95043	2677.14	0.95409	2677.14	0.96683	2677.14	0.96699	2677.14	0.96684	2677.14	0.96191	2677.14	0.94679
	2675.71	0.89003	2675.71	0.89842	2675.71	0.94596	2675.71	0.95581	2675.71	0.95637	2675.71	0.95393	2675.71	0.95051	2675.71	0.95417	2675.71	0.96695	2675.71	0.96709	2675.71	0.96694	2675.71	0.96203	2675.71	0.94695
	2674.28	0.89041	2674.28	0.89871	2674.28	0.94574	2674.28	0.95593	2674.28	0.95648	2674.28	0.95404	2674.28	0.9506	2674.28	0.95425	2674.28	0.96706	2674.28	0.96719	2674.28	0.96703	2674.28	0.96214	2674.28	0.94711
	2672.85	0.89079	2672.85	0.89902	2672.85	0.94543	2672.85	0.95605	2672.85	0.9566	2672.85	0.95416	2672.85	0.9507	2672.85	0.95435	2672.85	0.96716	2672.85	0.96729	2672.85	0.96712	2672.85	0.96226	2672.85	0.94728
	2671.42	0.89119	2671.42	0.89934	2671.42	0.94507	2671.42	0.95616	2671.42	0.95673	2671.42	0.95429	2671.42	0.95082	2671.42	0.95445	2671.42	0.96726	2671.42	0.9674	2671.42	0.96722	2671.42	0.96238	2671.42	0.94745
	2669.99	0.89161	2669.99	0.89966	2669.99	0.9447	2669.99	0.95628	2669.99	0.95686	2669.99	0.95443	2669.99	0.95094	2669.99	0.95456	2669.99	0.96737	2669.99	0.9675	2669.99	0.96733	2669.99	0.9625	2669.99	0.94763
	2668.56	0.89205	2668.56	0.9	2668.56	0.9444	2668.56	0.95641	2668.56	0.957	2668.56	0.95459	2668.56	0.95108	2668.56	0.95467	2668.56	0.96748	2668.56	0.96761	2668.56	0.96743	2668.56	0.96263	2668.56	0.94782
	2667.12	0.89252	2667.12	0.90036	2667.12	0.94414	2667.12	0.95654	2667.12	0.95715	2667.12	0.95476	2667.12	0.95123	2667.12	0.9548	2667.12	0.96759	2667.12	0.96772	2667.12	0.96754	2667.12	0.96277	2667.12	0.94802
	2665.69	0.893	2665.69	0.90073	2665.69	0.94392	2665.69	0.95669	2665.69	0.9573	2665.69	0.95493	2665.69	0.9514	2665.69	0.95494	2665.69	0.96771	2665.69	0.96784	2665.69	0.96764	2665.69	0.96292	2665.69	0.94823
	2664.26	0.8935	2664.26	0.90112	2664.26	0.94373	2664.26	0.95684	2664.26	0.95747	2664.26	0.95511	2664.26	0.95157	2664.26	0.9551	2664.26	0.96782	2664.26	0.96796	2664.26	0.96775	2664.26	0.96306	2664.26	0.94844
	2662.83	0.89399	2662.83	0.90152	2662.83	0.94363	2662.83	0.95701	2662.83	0.95765	2662.83	0.9553	2662.83	0.95176	2662.83	0.95526	2662.83	0.96793	2662.83	0.96808	2662.83	0.96785	2662.83	0.9632	2662.83	0.94864
	2661.4	0.89449	2661.4	0.90193	2661.4	0.94363	2661.4	0.95717	2661.4	0.95782	2661.4	0.95549	2661.4	0.95195	2661.4	0.95541	2661.4	0.96803	2661.4	0.9682	2661.4	0.96796	2661.4	0.96333	2661.4	0.94885
	2659.97	0.895	2659.97	0.90235	2659.97	0.9437	2659.97	0.95735	2659.97	0.958	2659.97	0.95567	2659.97	0.95214	2659.97	0.95557	2659.97	0.96813	2659.97	0.96832	2659.97	0.96806	2659.97	0.96345	2659.97	0.94905
	2658.54	0.89553	2658.54	0.90279	2658.54	0.94376	2658.54	0.95752	2658.54	0.95818	2658.54	0.95586	2658.54	0.95234	2658.54	0.95574	2658.54	0.96823	2658.54	0.96845	2658.54	0.96818	2658.54	0.96359	2658.54	0.94925
	2657.11	0.89607	2657.11	0.90325	2657.11	0.94384	2657.11	0.9577	2657.11	0.95837	2657.11	0.95604	2657.11	0.95254	2657.11	0.95592	2657.11	0.96834	2657.11	0.96859	2657.11	0.96831	2657.11	0.96374	2657.11	0.94947
	2655.68	0.89663	2655.68	0.90372	2655.68	0.94404	2655.68	0.95787	2655.68	0.95855	2655.68	0.95621	2655.68	0.95274	2655.68	0.9561	2655.68	0.96846	2655.68	0.96874	2655.68	0.96844	2655.68	0.9639	2655.68	0.94968
	2654.25	0.89721	2654.25	0.90421	2654.25	0.94451	2654.25	0.95805	2654.25	0.95873	2654.25	0.95638	2654.25	0.95294	2654.25	0.95628	2654.25	0.96859	2654.25	0.96888	2654.25	0.96859	2654.25	0.96406	2654.25	0.94991
	2652.82	0.89779	2652.82	0.90469	2652.82	0.94527	2652.82	0.95824	2652.82	0.95891	2652.82	0.95654	2652.82	0.95313	2652.82	0.95645	2652.82	0.96874	2652.82	0.96903	2652.82	0.96874	2652.82	0.96422	2652.82	0.95014
	2651.39	0.89839	2651.39	0.90519	2651.39	0.94618	2651.39	0.95843	2651.39	0.95909	2651.39	0.95669	2651.39	0.95331	2651.39	0.95661	2651.39	0.9689	2651.39	0.9692	2651.39	0.96891	2651.39	0.96441	2651.39	0.95038
	2649.95	0.899	2649.95	0.9057	2649.95	0.94704	2649.95	0.95862	2649.95	0.95928	2649.95	0.95684	2649.95	0.95349	2649.95	0.95677	2649.95	0.96907	2649.95	0.96937	2649.95	0.96908	2649.95	0.9646	2649.95	0.95063
	2648.52	0.89962	2648.52	0.90622	2648.52	0.94773	2648.52	0.95881	2648.52	0.95948	2648.52	0.95698	2648.52	0.95367	2648.52	0.95693	2648.52	0.96926	2648.52	0.96956	2648.52	0.96927	2648.52	0.9648	2648.52	0.95088
	2647.09	0.90023	2647.09	0.90675	2647.09	0.94828	2647.09	0.959	2647.09	0.95968	2647.09	0.95712	2647.09	0.95384	2647.09	0.95708	2647.09	0.96945	2647.09	0.96975	2647.09	0.96946	2647.09	0.96501	2647.09	0.95114
	2645.66	0.90085	2645.66	0.90729	2645.66	0.94882	2645.66	0.9592	2645.66	0.9599	2645.66	0.95726	2645.66	0.95402	2645.66	0.95723	2645.66	0.96965	2645.66	0.96995	2645.66	0.96965	2645.66	0.96523	2645.66	0.95141
	2644.23	0.90146	2644.23	0.90783	2644.23	0.94948	2644.23	0.95941	2644.23	0.96012	2644.23	0.95741	2644.23	0.9542	2644.23	0.95738	2644.23	0.96985	2644.23	0.97015	2644.23	0.96984	2644.23	0.96545	2644.23	0.95169
	2642.8	0.90208	2642.8	0.90838	2642.8	0.95022	2642.8	0.95961	2642.8	0.96035	2642.8	0.95756	2642.8	0.95438	2642.8	0.95753	2642.8	0.97005	2642.8	0.97035	2642.8	0.97004	2642.8	0.96567	2642.8	0.95197
	2641.37	0.9027	2641.37	0.90893	2641.37	0.95091	2641.37	0.95982	2641.37	0.96057	2641.37	0.95772	2641.37	0.95456	2641.37	0.95769	2641.37	0.97025	2641.37	0.97055	2641.37	0.97023	2641.37	0.9659	2641.37	0.95224
	2639.94	0.90332	2639.94	0.90947	2639.94	0.9514	2639.94	0.96003	2639.94	0.96079	2639.94	0.95789	2639.94	0.95475	2639.94	0.95786	2639.94	0.97044	2639.94	0.97074	2639.94	0.97041	2639.94	0.96611	2639.94	0.95252
	2638.51	0.90393	2638.51	0.91002	2638.51	0.95168	2638.51	0.96022	2638.51	0.96101	2638.51	0.95807	2638.51	0.95495	2638.51	0.95803	2638.51	0.97064	2638.51	0.97092	2638.51	0.9706	2638.51	0.96632	2638.51	0.95279
	2637.08	0.90454	2637.08	0.91056	2637.08	0.95188	2637.08	0.96042	2637.08	0.96123	2637.08	0.95827	2637.08	0.95515	2637.08	0.95822	2637.08	0.97083	2637.08	0.9711	2637.08	0.97078	2637.08	0.96654	2637.08	0.95307
	2635.65	0.90516	2635.65	0.91111	2635.65	0.95218	2635.65	0.96064	2635.65	0.96144	2635.65	0.95848	2635.65	0.95537	2635.65	0.95843	2635.65	0.97102	2635.65	0.97129	2635.65	0.97098	2635.65	0.96676	2635.65	0.95336
	2634.22	0.90578	2634.22	0.91168	2634.22	0.95266	2634.22	0.96086	2634.22	0.96165	2634.22	0.9587	2634.22	0.95559	2634.22	0.95866	2634.22	0.97122	2634.22	0.97149	2634.22	0.97117	2634.22	0.96698	2634.22	0.95366
	2632.78	0.9064	2632.78	0.91225	2632.78	0.95327	2632.78	0.9611	2632.78	0.96187	2632.78	0.95893	2632.78	0.95582	2632.78	0.9589	2632.78	0.97142	2632.78	0.97169	2632.78	0.97136	2632.78	0.96722	2632.78	0.95397
	2631.35	0.90702	2631.35	0.91284	2631.35	0.95385	2631.35	0.96134	2631.35	0.9621	2631.35	0.95916	2631.35	0.95606	2631.35	0.95916	2631.35	0.97163	2631.35	0.9719	2631.35	0.97155	2631.35	0.96745	2631.35	0.95428
	2629.92	0.90764	2629.92	0.91344	2629.92	0.95426	2629.92	0.96157	2629.92	0.96231	2629.92	0.9594	2629.92	0.95631	2629.92	0.95942	2629.92	0.97184	2629.92	0.9721	2629.92	0.97174	2629.92	0.96769	2629.92	0.95459
	2628.49	0.90825	2628.49	0.91404	2628.49	0.95453	2628.49	0.96181	2628.49	0.96253	2628.49	0.95964	2628.49	0.95655	2628.49	0.95967	2628.49	0.97205	2628.49	0.97231	2628.49	0.97193	2628.49	0.96793	2628.49	0.95491
	2627.06	0.90886	2627.06	0.91465	2627.06	0.95476	2627.06	0.96205	2627.06	0.96274	2627.06	0.95988	2627.06	0.95681	2627.06	0.95992	2627.06	0.97225	2627.06	0.97252	2627.06	0.97212	2627.06	0.96817	2627.06	0.95523
	2625.63	0.90947	2625.63	0.91525	2625.63	0.95509	2625.63	0.96229	2625.63	0.96295	2625.63	0.96012	2625.63	0.95706	2625.63	0.96018	2625.63	0.97244	2625.63	0.97273	2625.63	0.97231	2625.63	0.9684	2625.63	0.95555
	2624.2	0.91008	2624.2	0.91585	2624.2	0.95553	2624.2	0.96252	2624.2	0.96317	2624.2	0.96037	2624.2	0.95732	2624.2	0.96044	2624.2	0.97263	2624.2	0.97294	2624.2	0.9725	2624.2	0.96863	2624.2	0.95587
	2622.77	0.91067	2622.77	0.91645	2622.77	0.95601	2622.77	0.96275	2622.77	0.96338	2622.77	0.96061	2622.77	0.95757	2622.77	0.96069	2622.77	0.97282	2622.77	0.97314	2622.77	0.97268	2622.77	0.96886	2622.77	0.95618
	2621.34	0.91124	2621.34	0.91702	2621.34	0.95642	2621.34	0.96299	2621.34	0.96359	2621.34	0.96085	2621.34	0.95783	2621.34	0.96093	2621.34	0.973	2621.34	0.97333	2621.34	0.97285	2621.34	0.96908	2621.34	0.95649
	2619.91	0.91179	2619.91	0.91758	2619.91	0.95672	2619.91	0.96322	2619.91	0.96379	2619.91	0.96108	2619.91	0.95808	2619.91	0.96116	2619.91	0.97318	2619.91	0.97351	2619.91	0.97303	2619.91	0.96929	2619.91	0.95678
	2618.48	0.91232	2618.48	0.91813	2618.48	0.95696	2618.48	0.96346	2618.48	0.96399	2618.48	0.96132	2618.48	0.95834	2618.48	0.96138	2618.48	0.97337	2618.48	0.97369	2618.48	0.97321	2618.48	0.9695	2618.48	0.95707
	2617.04	0.91283	2617.04	0.91867	2617.04	0.9573	2617.04	0.96371	2617.04	0.96421	2617.04	0.96155	2617.04	0.95859	2617.04	0.96161	2617.04	0.97354	2617.04	0.97387	2617.04	0.97339	2617.04	0.9697	2617.04	0.95735
	2615.61	0.91334	2615.61	0.9192	2615.61	0.95786	2615.61	0.96395	2615.61	0.96444	2615.61	0.96178	2615.61	0.95884	2615.61	0.96185	2615.61	0.97372	2615.61	0.97405	2615.61	0.97358	2615.61	0.96991	2615.61	0.95763
	2614.18	0.91384	2614.18	0.91974	2614.18	0.95868	2614.18	0.9642	2614.18	0.96468	2614.18	0.96201	2614.18	0.9591	2614.18	0.96207	2614.18	0.97389	2614.18	0.97424	2614.18	0.97376	2614.18	0.97012	2614.18	0.95791
	2612.75	0.91434	2612.75	0.92028	2612.75	0.95967	2612.75	0.96446	2612.75	0.96493	2612.75	0.96224	2612.75	0.95936	2612.75	0.96229	2612.75	0.97406	2612.75	0.97442	2612.75	0.97395	2612.75	0.97033	2612.75	0.9582
	2611.32	0.91484	2611.32	0.92081	2611.32	0.96068	2611.32	0.96474	2611.32	0.96518	2611.32	0.96247	2611.32	0.95961	2611.32	0.9625	2611.32	0.97423	2611.32	0.9746	2611.32	0.97413	2611.32	0.97053	2611.32	0.95847
	2609.89	0.91533	2609.89	0.92134	2609.89	0.96158	2609.89	0.96501	2609.89	0.96542	2609.89	0.9627	2609.89	0.95986	2609.89	0.96271	2609.89	0.97439	2609.89	0.97477	2609.89	0.9743	2609.89	0.97074	2609.89	0.95874
	2608.46	0.91581	2608.46	0.92186	2608.46	0.96229	2608.46	0.96527	2608.46	0.96565	2608.46	0.96293	2608.46	0.96011	2608.46	0.96293	2608.46	0.97455	2608.46	0.97493	2608.46	0.97446	2608.46	0.97093	2608.46	0.95898
	2607.03	0.91626	2607.03	0.92236	2607.03	0.96288	2607.03	0.96553	2607.03	0.96587	2607.03	0.96315	2607.03	0.96036	2607.03	0.96314	2607.03	0.9747	2607.03	0.97509	2607.03	0.97461	2607.03	0.9711	2607.03	0.95921
	2605.6	0.9167	2605.6	0.92284	2605.6	0.96347	2605.6	0.96576	2605.6	0.96608	2605.6	0.96338	2605.6	0.9606	2605.6	0.96336	2605.6	0.97485	2605.6	0.97525	2605.6	0.97476	2605.6	0.97126	2605.6	0.95942
	2604.17	0.91712	2604.17	0.92331	2604.17	0.96419	2604.17	0.96597	2604.17	0.96629	2604.17	0.9636	2604.17	0.96084	2604.17	0.96358	2604.17	0.975	2604.17	0.97541	2604.17	0.9749	2604.17	0.97141	2604.17	0.95963
	2602.74	0.91753	2602.74	0.92378	2602.74	0.96512	2602.74	0.96617	2602.74	0.96649	2602.74	0.96382	2602.74	0.96107	2602.74	0.96382	2602.74	0.97515	2602.74	0.97558	2602.74	0.97506	2602.74	0.97157	2602.74	0.95984
	2601.31	0.91793	2601.31	0.92425	2601.31	0.96632	2601.31	0.96636	2601.31	0.9667	2601.31	0.96404	2601.31	0.96129	2601.31	0.96405	2601.31	0.9753	2601.31	0.97574	2601.31	0.97521	2601.31	0.97173	2601.31	0.96004
	2599.87	0.91831	2599.87	0.92472	2599.87	0.96773	2599.87	0.96654	2599.87	0.96689	2599.87	0.96425	2599.87	0.96151	2599.87	0.96428	2599.87	0.97544	2599.87	0.9759	2599.87	0.97536	2599.87	0.9719	2599.87	0.96025
	2598.44	0.91867	2598.44	0.9252	2598.44	0.96921	2598.44	0.96671	2598.44	0.96707	2598.44	0.96445	2598.44	0.96171	2598.44	0.9645	2598.44	0.97557	2598.44	0.97605	2598.44	0.9755	2598.44	0.97207	2598.44	0.96046
	2597.01	0.91902	2597.01	0.92567	2597.01	0.97055	2597.01	0.96687	2597.01	0.96724	2597.01	0.96465	2597.01	0.96191	2597.01	0.9647	2597.01	0.9757	2597.01	0.97619	2597.01	0.97563	2597.01	0.97223	2597.01	0.96066
	2595.58	0.91936	2595.58	0.92612	2595.58	0.97167	2595.58	0.96702	2595.58	0.9674	2595.58	0.96484	2595.58	0.96211	2595.58	0.96488	2595.58	0.97582	2595.58	0.97632	2595.58	0.97575	2595.58	0.97239	2595.58	0.96086
	2594.15	0.91971	2594.15	0.92656	2594.15	0.97263	2594.15	0.96718	2594.15	0.96756	2594.15	0.96502	2594.15	0.96229	2594.15	0.96506	2594.15	0.97593	2594.15	0.97645	2594.15	0.97587	2594.15	0.97255	2594.15	0.96106
	2592.72	0.92005	2592.72	0.92697	2592.72	0.97352	2592.72	0.96732	2592.72	0.96772	2592.72	0.96521	2592.72	0.96247	2592.72	0.96522	2592.72	0.97604	2592.72	0.97656	2592.72	0.97598	2592.72	0.97269	2592.72	0.96126
	2591.29	0.92037	2591.29	0.92736	2591.29	0.97433	2591.29	0.96744	2591.29	0.96788	2591.29	0.96538	2591.29	0.96265	2591.29	0.96537	2591.29	0.97615	2591.29	0.97668	2591.29	0.97608	2591.29	0.97283	2591.29	0.96144
	2589.86	0.92069	2589.86	0.92773	2589.86	0.97496	2589.86	0.96756	2589.86	0.96803	2589.86	0.96556	2589.86	0.96281	2589.86	0.9655	2589.86	0.97626	2589.86	0.97679	2589.86	0.97618	2589.86	0.97296	2589.86	0.96162
	2588.43	0.92099	2588.43	0.92809	2588.43	0.97532	2588.43	0.96766	2588.43	0.96817	2588.43	0.96573	2588.43	0.96298	2588.43	0.96563	2588.43	0.97637	2588.43	0.97691	2588.43	0.97628	2588.43	0.97309	2588.43	0.96178
	2587	0.92128	2587	0.92844	2587	0.97544	2587	0.96777	2587	0.96831	2587	0.9659	2587	0.96313	2587	0.96575	2587	0.97648	2587	0.97702	2587	0.97638	2587	0.97322	2587	0.96193
	2585.57	0.92156	2585.57	0.9288	2585.57	0.97549	2585.57	0.96789	2585.57	0.96845	2585.57	0.96607	2585.57	0.96328	2585.57	0.96588	2585.57	0.9766	2585.57	0.97714	2585.57	0.97648	2585.57	0.97334	2585.57	0.96209
	2584.13	0.92185	2584.13	0.92916	2584.13	0.9757	2584.13	0.968	2584.13	0.9686	2584.13	0.96623	2584.13	0.96342	2584.13	0.966	2584.13	0.97671	2584.13	0.97724	2584.13	0.97659	2584.13	0.97346	2584.13	0.96224
	2582.7	0.92214	2582.7	0.92951	2582.7	0.97618	2582.7	0.96812	2582.7	0.96874	2582.7	0.96638	2582.7	0.96356	2582.7	0.96612	2582.7	0.97682	2582.7	0.97733	2582.7	0.9767	2582.7	0.97357	2582.7	0.9624
	2581.27	0.92245	2581.27	0.92985	2581.27	0.97679	2581.27	0.96823	2581.27	0.96887	2581.27	0.96652	2581.27	0.96369	2581.27	0.96624	2581.27	0.97693	2581.27	0.97742	2581.27	0.97682	2581.27	0.97367	2581.27	0.96255
	2579.84	0.92276	2579.84	0.93018	2579.84	0.97731	2579.84	0.96835	2579.84	0.96898	2579.84	0.96665	2579.84	0.96382	2579.84	0.96636	2579.84	0.97705	2579.84	0.97751	2579.84	0.97694	2579.84	0.97378	2579.84	0.96271
	2578.41	0.92309	2578.41	0.93052	2578.41	0.9775	2578.41	0.96847	2578.41	0.96907	2578.41	0.96677	2578.41	0.96394	2578.41	0.96648	2578.41	0.97717	2578.41	0.97759	2578.41	0.97705	2578.41	0.97389	2578.41	0.96287
	2576.98	0.92342	2576.98	0.93085	2576.98	0.97732	2576.98	0.96857	2576.98	0.96915	2576.98	0.96688	2576.98	0.96405	2576.98	0.96659	2576.98	0.97729	2576.98	0.97767	2576.98	0.97716	2576.98	0.974	2576.98	0.96302
	2575.55	0.92374	2575.55	0.93119	2575.55	0.97689	2575.55	0.96867	2575.55	0.9692	2575.55	0.96699	2575.55	0.96416	2575.55	0.96669	2575.55	0.97741	2575.55	0.97776	2575.55	0.97725	2575.55	0.97409	2575.55	0.96315
	2574.12	0.92406	2574.12	0.93151	2574.12	0.97641	2574.12	0.96874	2574.12	0.96926	2574.12	0.96708	2574.12	0.96426	2574.12	0.96677	2574.12	0.97752	2574.12	0.97787	2574.12	0.97733	2574.12	0.97417	2574.12	0.96328
	2572.69	0.92437	2572.69	0.93182	2572.69	0.97598	2572.69	0.9688	2572.69	0.96932	2572.69	0.96717	2572.69	0.96436	2572.69	0.96686	2572.69	0.97763	2572.69	0.97797	2572.69	0.97741	2572.69	0.97424	2572.69	0.9634
	2571.26	0.92466	2571.26	0.93213	2571.26	0.97556	2571.26	0.96884	2571.26	0.96939	2571.26	0.96725	2571.26	0.96445	2571.26	0.96694	2571.26	0.97774	2571.26	0.97806	2571.26	0.97749	2571.26	0.9743	2571.26	0.96354
	2569.83	0.92493	2569.83	0.93243	2569.83	0.97517	2569.83	0.96888	2569.83	0.96948	2569.83	0.96733	2569.83	0.96454	2569.83	0.96702	2569.83	0.97785	2569.83	0.97815	2569.83	0.97759	2569.83	0.97437	2569.83	0.96369
	2568.4	0.92518	2568.4	0.93274	2568.4	0.97495	2568.4	0.96894	2568.4	0.96956	2568.4	0.96741	2568.4	0.96462	2568.4	0.96712	2568.4	0.97795	2568.4	0.97823	2568.4	0.97768	2568.4	0.97446	2568.4	0.96385
	2566.96	0.92542	2566.96	0.93306	2566.96	0.97502	2566.96	0.96901	2566.96	0.96965	2566.96	0.9675	2566.96	0.96471	2566.96	0.96721	2566.96	0.97805	2566.96	0.97832	2566.96	0.97777	2566.96	0.97455	2566.96	0.96403
	2565.53	0.92566	2565.53	0.93337	2565.53	0.97528	2565.53	0.9691	2565.53	0.96975	2565.53	0.96759	2565.53	0.96481	2565.53	0.96732	2565.53	0.97815	2565.53	0.9784	2565.53	0.97786	2565.53	0.97466	2565.53	0.9642
	2564.1	0.92592	2564.1	0.93368	2564.1	0.97553	2564.1	0.9692	2564.1	0.96985	2564.1	0.96769	2564.1	0.96491	2564.1	0.96743	2564.1	0.97824	2564.1	0.97849	2564.1	0.97795	2564.1	0.97478	2564.1	0.96437
	2562.67	0.92619	2562.67	0.93398	2562.67	0.97565	2562.67	0.96932	2562.67	0.96997	2562.67	0.9678	2562.67	0.96502	2562.67	0.96754	2562.67	0.97832	2562.67	0.97857	2562.67	0.97804	2562.67	0.9749	2562.67	0.96453
	2561.24	0.92645	2561.24	0.93425	2561.24	0.97565	2561.24	0.96945	2561.24	0.97009	2561.24	0.96791	2561.24	0.96513	2561.24	0.96766	2561.24	0.97841	2561.24	0.97865	2561.24	0.97813	2561.24	0.97503	2561.24	0.96469
	2559.81	0.92671	2559.81	0.9345	2559.81	0.97554	2559.81	0.96958	2559.81	0.97022	2559.81	0.96804	2559.81	0.96526	2559.81	0.96778	2559.81	0.9785	2559.81	0.97872	2559.81	0.97822	2559.81	0.97516	2559.81	0.96484
	2558.38	0.92696	2558.38	0.93474	2558.38	0.97527	2558.38	0.96972	2558.38	0.97034	2558.38	0.96818	2558.38	0.96539	2558.38	0.96791	2558.38	0.97858	2558.38	0.97879	2558.38	0.97831	2558.38	0.97528	2558.38	0.96497
	2556.95	0.92721	2556.95	0.93497	2556.95	0.97479	2556.95	0.96987	2556.95	0.97046	2556.95	0.96833	2556.95	0.96553	2556.95	0.96804	2556.95	0.97866	2556.95	0.97887	2556.95	0.97839	2556.95	0.97539	2556.95	0.96509
	2555.52	0.92746	2555.52	0.93522	2555.52	0.97413	2555.52	0.97003	2555.52	0.97059	2555.52	0.96848	2555.52	0.96566	2555.52	0.96817	2555.52	0.97873	2555.52	0.97894	2555.52	0.97847	2555.52	0.97549	2555.52	0.96522
	2554.09	0.9277	2554.09	0.93548	2554.09	0.97331	2554.09	0.9702	2554.09	0.97072	2554.09	0.96864	2554.09	0.9658	2554.09	0.96829	2554.09	0.9788	2554.09	0.97901	2554.09	0.97854	2554.09	0.97559	2554.09	0.96535
	2552.66	0.92794	2552.66	0.93573	2552.66	0.97245	2552.66	0.97036	2552.66	0.97086	2552.66	0.9688	2552.66	0.96593	2552.66	0.9684	2552.66	0.97887	2552.66	0.97908	2552.66	0.97861	2552.66	0.97569	2552.66	0.96548
	2551.23	0.92819	2551.23	0.93597	2551.23	0.97169	2551.23	0.97052	2551.23	0.971	2551.23	0.96895	2551.23	0.96605	2551.23	0.96851	2551.23	0.97893	2551.23	0.97912	2551.23	0.97867	2551.23	0.97578	2551.23	0.96561
	2549.79	0.92844	2549.79	0.9362	2549.79	0.97105	2549.79	0.97066	2549.79	0.97112	2549.79	0.9691	2549.79	0.96617	2549.79	0.96861	2549.79	0.979	2549.79	0.97916	2549.79	0.97874	2549.79	0.97587	2549.79	0.96574
	2548.36	0.92869	2548.36	0.93642	2548.36	0.9705	2548.36	0.97079	2548.36	0.97121	2548.36	0.96924	2548.36	0.96628	2548.36	0.96871	2548.36	0.97906	2548.36	0.9792	2548.36	0.97882	2548.36	0.97596	2548.36	0.96586
	2546.93	0.92893	2546.93	0.93663	2546.93	0.97	2546.93	0.97092	2546.93	0.97129	2546.93	0.96937	2546.93	0.96639	2546.93	0.96881	2546.93	0.97912	2546.93	0.97924	2546.93	0.9789	2546.93	0.97606	2546.93	0.96598
	2545.5	0.92918	2545.5	0.93685	2545.5	0.96947	2545.5	0.97103	2545.5	0.97134	2545.5	0.96949	2545.5	0.96649	2545.5	0.9689	2545.5	0.97919	2545.5	0.9793	2545.5	0.97898	2545.5	0.97615	2545.5	0.9661
	2544.07	0.92943	2544.07	0.93708	2544.07	0.96883	2544.07	0.97111	2544.07	0.97137	2544.07	0.96961	2544.07	0.96659	2544.07	0.96897	2544.07	0.97926	2544.07	0.97937	2544.07	0.97906	2544.07	0.97623	2544.07	0.96621
	2542.64	0.92968	2542.64	0.9373	2542.64	0.96805	2542.64	0.97118	2542.64	0.9714	2542.64	0.96972	2542.64	0.96669	2542.64	0.96903	2542.64	0.97932	2542.64	0.97944	2542.64	0.97914	2542.64	0.97631	2542.64	0.96633
	2541.21	0.92994	2541.21	0.9375	2541.21	0.96728	2541.21	0.97123	2541.21	0.97144	2541.21	0.96983	2541.21	0.96679	2541.21	0.96908	2541.21	0.97939	2541.21	0.97951	2541.21	0.97921	2541.21	0.97638	2541.21	0.96643
	2539.78	0.93019	2539.78	0.9377	2539.78	0.96665	2539.78	0.97127	2539.78	0.97149	2539.78	0.96995	2539.78	0.96689	2539.78	0.96914	2539.78	0.97946	2539.78	0.97957	2539.78	0.97928	2539.78	0.97646	2539.78	0.96653
	2538.35	0.93044	2538.35	0.93788	2538.35	0.96616	2538.35	0.9713	2538.35	0.97156	2538.35	0.97007	2538.35	0.967	2538.35	0.96921	2538.35	0.97954	2538.35	0.97964	2538.35	0.97936	2538.35	0.97654	2538.35	0.96664
	2536.92	0.93068	2536.92	0.93805	2536.92	0.96578	2536.92	0.97134	2536.92	0.97164	2536.92	0.97019	2536.92	0.96711	2536.92	0.96929	2536.92	0.97962	2536.92	0.9797	2536.92	0.97944	2536.92	0.97661	2536.92	0.96677
	2535.49	0.93092	2535.49	0.9382	2535.49	0.96552	2535.49	0.9714	2535.49	0.97173	2535.49	0.97033	2535.49	0.96723	2535.49	0.96939	2535.49	0.97971	2535.49	0.97975	2535.49	0.97952	2535.49	0.97669	2535.49	0.9669
	2534.05	0.93117	2534.05	0.93835	2534.05	0.96542	2534.05	0.97148	2534.05	0.97183	2534.05	0.97048	2534.05	0.96736	2534.05	0.9695	2534.05	0.9798	2534.05	0.97981	2534.05	0.9796	2534.05	0.97678	2534.05	0.96703
	2532.62	0.93143	2532.62	0.9385	2532.62	0.96547	2532.62	0.97157	2532.62	0.97193	2532.62	0.97064	2532.62	0.9675	2532.62	0.96963	2532.62	0.97988	2532.62	0.97987	2532.62	0.97969	2532.62	0.97687	2532.62	0.96715
	2531.19	0.93168	2531.19	0.93865	2531.19	0.96558	2531.19	0.97168	2531.19	0.97205	2531.19	0.97081	2531.19	0.96766	2531.19	0.96979	2531.19	0.97994	2531.19	0.97994	2531.19	0.97977	2531.19	0.97697	2531.19	0.96727
	2529.76	0.93192	2529.76	0.93882	2529.76	0.96569	2529.76	0.97179	2529.76	0.97218	2529.76	0.97098	2529.76	0.96784	2529.76	0.96996	2529.76	0.97999	2529.76	0.98001	2529.76	0.97986	2529.76	0.97708	2529.76	0.96739
	2528.33	0.93216	2528.33	0.93901	2528.33	0.96578	2528.33	0.9719	2528.33	0.97231	2528.33	0.97117	2528.33	0.96803	2528.33	0.97015	2528.33	0.98006	2528.33	0.98008	2528.33	0.97997	2528.33	0.97719	2528.33	0.96751
	2526.9	0.93241	2526.9	0.9392	2526.9	0.96579	2526.9	0.97203	2526.9	0.97245	2526.9	0.97136	2526.9	0.96822	2526.9	0.97036	2526.9	0.98013	2526.9	0.98015	2526.9	0.98007	2526.9	0.9773	2526.9	0.96763
	2525.47	0.93268	2525.47	0.9394	2525.47	0.96564	2525.47	0.97216	2525.47	0.97258	2525.47	0.97156	2525.47	0.96842	2525.47	0.97058	2525.47	0.98019	2525.47	0.98022	2525.47	0.98018	2525.47	0.97741	2525.47	0.96774
	2524.04	0.93295	2524.04	0.9396	2524.04	0.96524	2524.04	0.97231	2524.04	0.97272	2524.04	0.97176	2524.04	0.96863	2524.04	0.9708	2524.04	0.98025	2524.04	0.98028	2524.04	0.98028	2524.04	0.9775	2524.04	0.96785
	2522.61	0.93323	2522.61	0.93981	2522.61	0.96466	2522.61	0.97245	2522.61	0.97287	2522.61	0.97196	2522.61	0.96883	2522.61	0.97101	2522.61	0.98031	2522.61	0.98035	2522.61	0.98037	2522.61	0.97759	2522.61	0.96797
	2521.18	0.93351	2521.18	0.94003	2521.18	0.96404	2521.18	0.97258	2521.18	0.97303	2521.18	0.97216	2521.18	0.96903	2521.18	0.97121	2521.18	0.98037	2521.18	0.98043	2521.18	0.98045	2521.18	0.97767	2521.18	0.96809
	2519.75	0.93379	2519.75	0.94026	2519.75	0.96356	2519.75	0.97271	2519.75	0.9732	2519.75	0.97236	2519.75	0.96923	2519.75	0.97138	2519.75	0.98042	2519.75	0.98051	2519.75	0.98052	2519.75	0.97776	2519.75	0.96823
	2518.32	0.93407	2518.32	0.94049	2518.32	0.96336	2518.32	0.97283	2518.32	0.97337	2518.32	0.97256	2518.32	0.96943	2518.32	0.97154	2518.32	0.98048	2518.32	0.9806	2518.32	0.98057	2518.32	0.97784	2518.32	0.96837
	2516.88	0.93435	2516.88	0.94073	2516.88	0.96345	2516.88	0.97296	2516.88	0.97353	2516.88	0.97275	2516.88	0.96964	2516.88	0.9717	2516.88	0.98054	2516.88	0.98069	2516.88	0.98063	2516.88	0.97793	2516.88	0.96851
	2515.45	0.93463	2515.45	0.94099	2515.45	0.96376	2515.45	0.9731	2515.45	0.97368	2515.45	0.97294	2515.45	0.96985	2515.45	0.97188	2515.45	0.98059	2515.45	0.98078	2515.45	0.98069	2515.45	0.97803	2515.45	0.96866
	2514.02	0.93491	2514.02	0.94126	2514.02	0.96423	2514.02	0.97324	2514.02	0.97382	2514.02	0.97313	2514.02	0.97006	2514.02	0.97206	2514.02	0.98065	2514.02	0.98088	2514.02	0.98077	2514.02	0.97812	2514.02	0.96881
	2512.59	0.93519	2512.59	0.94154	2512.59	0.96478	2512.59	0.97338	2512.59	0.97395	2512.59	0.97331	2512.59	0.97027	2512.59	0.97225	2512.59	0.98072	2512.59	0.98098	2512.59	0.98085	2512.59	0.97821	2512.59	0.96897
	2511.16	0.93546	2511.16	0.94181	2511.16	0.96534	2511.16	0.97352	2511.16	0.97409	2511.16	0.9735	2511.16	0.97048	2511.16	0.97244	2511.16	0.98079	2511.16	0.98108	2511.16	0.98093	2511.16	0.97829	2511.16	0.96913
	2509.73	0.93573	2509.73	0.94209	2509.73	0.96582	2509.73	0.97368	2509.73	0.97424	2509.73	0.97369	2509.73	0.9707	2509.73	0.97264	2509.73	0.98087	2509.73	0.98117	2509.73	0.981	2509.73	0.97838	2509.73	0.96929
	2508.3	0.93602	2508.3	0.94236	2508.3	0.96619	2508.3	0.97383	2508.3	0.97441	2508.3	0.97389	2508.3	0.97092	2508.3	0.97286	2508.3	0.98095	2508.3	0.98126	2508.3	0.98107	2508.3	0.97847	2508.3	0.96944
	2506.87	0.93632	2506.87	0.94261	2506.87	0.96648	2506.87	0.97399	2506.87	0.97459	2506.87	0.97409	2506.87	0.97115	2506.87	0.97308	2506.87	0.98103	2506.87	0.98135	2506.87	0.98113	2506.87	0.97856	2506.87	0.96959
	2505.44	0.93663	2505.44	0.94286	2505.44	0.96674	2505.44	0.97416	2505.44	0.97477	2505.44	0.97429	2505.44	0.97137	2505.44	0.97331	2505.44	0.98111	2505.44	0.98143	2505.44	0.9812	2505.44	0.97866	2505.44	0.96974
	2504.01	0.93694	2504.01	0.94308	2504.01	0.96696	2504.01	0.97433	2504.01	0.97495	2504.01	0.97449	2504.01	0.97159	2504.01	0.97353	2504.01	0.98118	2504.01	0.98149	2504.01	0.98128	2504.01	0.97874	2504.01	0.96988
	2502.58	0.93724	2502.58	0.94328	2502.58	0.96715	2502.58	0.97451	2502.58	0.97513	2502.58	0.97468	2502.58	0.97181	2502.58	0.97375	2502.58	0.98124	2502.58	0.98153	2502.58	0.98136	2502.58	0.97882	2502.58	0.97001
	2501.15	0.93753	2501.15	0.94347	2501.15	0.96732	2501.15	0.97469	2501.15	0.97529	2501.15	0.97487	2501.15	0.97203	2501.15	0.97395	2501.15	0.98129	2501.15	0.98156	2501.15	0.98143	2501.15	0.97891	2501.15	0.97013
	2499.71	0.93781	2499.71	0.94367	2499.71	0.96752	2499.71	0.97488	2499.71	0.97544	2499.71	0.97505	2499.71	0.97223	2499.71	0.97414	2499.71	0.98133	2499.71	0.98158	2499.71	0.98151	2499.71	0.979	2499.71	0.97025
	2498.28	0.93806	2498.28	0.94389	2498.28	0.96784	2498.28	0.97505	2498.28	0.97556	2498.28	0.97523	2498.28	0.97243	2498.28	0.97432	2498.28	0.98137	2498.28	0.9816	2498.28	0.98158	2498.28	0.97909	2498.28	0.97037
	2496.85	0.93831	2496.85	0.94413	2496.85	0.96825	2496.85	0.9752	2496.85	0.97567	2496.85	0.97539	2496.85	0.97261	2496.85	0.97449	2496.85	0.98143	2496.85	0.98163	2496.85	0.98164	2496.85	0.97918	2496.85	0.97048
	2495.42	0.93857	2495.42	0.94437	2495.42	0.96865	2495.42	0.97533	2495.42	0.97578	2495.42	0.97554	2495.42	0.97278	2495.42	0.97466	2495.42	0.98149	2495.42	0.98167	2495.42	0.98172	2495.42	0.97927	2495.42	0.97059
	2493.99	0.93884	2493.99	0.94463	2493.99	0.96895	2493.99	0.97546	2493.99	0.97587	2493.99	0.97569	2493.99	0.97294	2493.99	0.97481	2493.99	0.98155	2493.99	0.98171	2493.99	0.9818	2493.99	0.97935	2493.99	0.97069
	2492.56	0.93912	2492.56	0.94487	2492.56	0.96914	2492.56	0.97559	2492.56	0.97595	2492.56	0.97583	2492.56	0.97308	2492.56	0.97495	2492.56	0.98162	2492.56	0.98175	2492.56	0.98189	2492.56	0.97942	2492.56	0.97078
	2491.13	0.93938	2491.13	0.9451	2491.13	0.96922	2491.13	0.97569	2491.13	0.97604	2491.13	0.97596	2491.13	0.97321	2491.13	0.97507	2491.13	0.98167	2491.13	0.98179	2491.13	0.98197	2491.13	0.97949	2491.13	0.97086
	2489.7	0.93965	2489.7	0.94533	2489.7	0.96918	2489.7	0.97578	2489.7	0.97611	2489.7	0.97608	2489.7	0.97332	2489.7	0.97516	2489.7	0.98173	2489.7	0.98185	2489.7	0.98205	2489.7	0.97955	2489.7	0.97095
	2488.27	0.93994	2488.27	0.94556	2488.27	0.96905	2488.27	0.97586	2488.27	0.97619	2488.27	0.9762	2488.27	0.97343	2488.27	0.97524	2488.27	0.98179	2488.27	0.98192	2488.27	0.98212	2488.27	0.97962	2488.27	0.97103
	2486.84	0.94023	2486.84	0.94581	2486.84	0.96888	2486.84	0.97594	2486.84	0.97628	2486.84	0.97633	2486.84	0.97354	2486.84	0.9753	2486.84	0.98186	2486.84	0.982	2486.84	0.98218	2486.84	0.97969	2486.84	0.97113
	2485.41	0.94053	2485.41	0.94608	2485.41	0.9687	2485.41	0.97602	2485.41	0.97638	2485.41	0.97645	2485.41	0.97364	2485.41	0.97536	2485.41	0.98192	2485.41	0.98208	2485.41	0.98224	2485.41	0.97977	2485.41	0.97122
	2483.97	0.94083	2483.97	0.94636	2483.97	0.96852	2483.97	0.9761	2483.97	0.97648	2483.97	0.97658	2483.97	0.97375	2483.97	0.97544	2483.97	0.98199	2483.97	0.98215	2483.97	0.98229	2483.97	0.97984	2483.97	0.97132
	2482.54	0.94113	2482.54	0.94664	2482.54	0.96833	2482.54	0.9762	2482.54	0.97658	2482.54	0.97671	2482.54	0.97386	2482.54	0.97553	2482.54	0.98205	2482.54	0.98222	2482.54	0.98234	2482.54	0.97992	2482.54	0.97141
	2481.11	0.94143	2481.11	0.94692	2481.11	0.96819	2481.11	0.9763	2481.11	0.97667	2481.11	0.97684	2481.11	0.97397	2481.11	0.97564	2481.11	0.98212	2481.11	0.98228	2481.11	0.98238	2481.11	0.98	2481.11	0.9715
	2479.68	0.94175	2479.68	0.9472	2479.68	0.9682	2479.68	0.97639	2479.68	0.97676	2479.68	0.97698	2479.68	0.97408	2479.68	0.97575	2479.68	0.98218	2479.68	0.98236	2479.68	0.98242	2479.68	0.98006	2479.68	0.9716
	2478.25	0.94207	2478.25	0.94748	2478.25	0.96841	2478.25	0.97648	2478.25	0.97687	2478.25	0.97711	2478.25	0.9742	2478.25	0.97586	2478.25	0.98224	2478.25	0.98243	2478.25	0.98246	2478.25	0.98013	2478.25	0.9717
	2476.82	0.9424	2476.82	0.94776	2476.82	0.96869	2476.82	0.97658	2476.82	0.97699	2476.82	0.97726	2476.82	0.97432	2476.82	0.97598	2476.82	0.9823	2476.82	0.9825	2476.82	0.9825	2476.82	0.98019	2476.82	0.9718
	2475.39	0.94274	2475.39	0.94802	2475.39	0.96884	2475.39	0.97669	2475.39	0.97713	2475.39	0.9774	2475.39	0.97445	2475.39	0.97612	2475.39	0.98237	2475.39	0.98257	2475.39	0.98253	2475.39	0.98026	2475.39	0.97191
	2473.96	0.94309	2473.96	0.94827	2473.96	0.96869	2473.96	0.97679	2473.96	0.97726	2473.96	0.97755	2473.96	0.97458	2473.96	0.97626	2473.96	0.98243	2473.96	0.98262	2473.96	0.98257	2473.96	0.98034	2473.96	0.97202
	2472.53	0.94344	2472.53	0.9485	2472.53	0.96832	2472.53	0.9769	2472.53	0.97739	2472.53	0.97769	2472.53	0.97471	2472.53	0.9764	2472.53	0.98249	2472.53	0.98266	2472.53	0.98262	2472.53	0.98042	2472.53	0.97211
	2471.1	0.94377	2471.1	0.94872	2471.1	0.96796	2471.1	0.97701	2471.1	0.97751	2471.1	0.97783	2471.1	0.97483	2471.1	0.97652	2471.1	0.98255	2471.1	0.9827	2471.1	0.98267	2471.1	0.98049	2471.1	0.97219
	2469.67	0.94409	2469.67	0.94895	2469.67	0.96784	2469.67	0.97712	2469.67	0.97762	2469.67	0.97796	2469.67	0.97495	2469.67	0.97661	2469.67	0.9826	2469.67	0.98272	2469.67	0.98272	2469.67	0.98056	2469.67	0.97226
	2468.24	0.94442	2468.24	0.94918	2468.24	0.96806	2468.24	0.97722	2468.24	0.9777	2468.24	0.97808	2468.24	0.97506	2468.24	0.97667	2468.24	0.98265	2468.24	0.98275	2468.24	0.98277	2468.24	0.98062	2468.24	0.97232
	2466.8	0.94473	2466.8	0.94941	2466.8	0.96862	2466.8	0.97731	2466.8	0.97776	2466.8	0.97819	2466.8	0.97517	2466.8	0.97673	2466.8	0.9827	2466.8	0.98277	2466.8	0.98282	2466.8	0.98067	2466.8	0.97239
	2465.37	0.94503	2465.37	0.94965	2465.37	0.96946	2465.37	0.97739	2465.37	0.97781	2465.37	0.97829	2465.37	0.97528	2465.37	0.97678	2465.37	0.98275	2465.37	0.9828	2465.37	0.98287	2465.37	0.98072	2465.37	0.97246
	2463.94	0.94533	2463.94	0.9499	2463.94	0.9705	2463.94	0.97747	2463.94	0.97786	2463.94	0.97839	2463.94	0.97538	2463.94	0.97684	2463.94	0.98282	2463.94	0.98284	2463.94	0.98291	2463.94	0.98075	2463.94	0.97255
	2462.51	0.94562	2462.51	0.95016	2462.51	0.97153	2462.51	0.97756	2462.51	0.97792	2462.51	0.97849	2462.51	0.97549	2462.51	0.97692	2462.51	0.98288	2462.51	0.98287	2462.51	0.98296	2462.51	0.98079	2462.51	0.97265
	2461.08	0.94593	2461.08	0.95043	2461.08	0.97241	2461.08	0.97767	2461.08	0.97799	2461.08	0.97859	2461.08	0.97559	2461.08	0.97702	2461.08	0.98293	2461.08	0.98291	2461.08	0.98302	2461.08	0.98082	2461.08	0.97275
	2459.65	0.94624	2459.65	0.95071	2459.65	0.97312	2459.65	0.97778	2459.65	0.97807	2459.65	0.97868	2459.65	0.9757	2459.65	0.97713	2459.65	0.98299	2459.65	0.98295	2459.65	0.98308	2459.65	0.98087	2459.65	0.97285
	2458.22	0.94654	2458.22	0.95098	2458.22	0.9737	2458.22	0.97788	2458.22	0.97816	2458.22	0.97878	2458.22	0.97582	2458.22	0.97724	2458.22	0.98304	2458.22	0.98299	2458.22	0.98316	2458.22	0.98092	2458.22	0.97295
	2456.79	0.94685	2456.79	0.95125	2456.79	0.9741	2456.79	0.97798	2456.79	0.97824	2456.79	0.97888	2456.79	0.97595	2456.79	0.97736	2456.79	0.9831	2456.79	0.98303	2456.79	0.98324	2456.79	0.98098	2456.79	0.97306
	2455.36	0.94718	2455.36	0.95153	2455.36	0.9742	2455.36	0.97807	2455.36	0.97832	2455.36	0.97898	2455.36	0.97608	2455.36	0.97749	2455.36	0.98316	2455.36	0.98309	2455.36	0.98332	2455.36	0.98105	2455.36	0.97316
	2453.93	0.94751	2453.93	0.95181	2453.93	0.97391	2453.93	0.97817	2453.93	0.97842	2453.93	0.97909	2453.93	0.97622	2453.93	0.97764	2453.93	0.98322	2453.93	0.98315	2453.93	0.9834	2453.93	0.98112	2453.93	0.97327
	2452.5	0.94783	2452.5	0.95211	2452.5	0.97327	2452.5	0.97828	2452.5	0.97854	2452.5	0.9792	2452.5	0.97637	2452.5	0.97779	2452.5	0.98328	2452.5	0.98322	2452.5	0.98348	2452.5	0.98121	2452.5	0.97338
	2451.06	0.94815	2451.06	0.95239	2451.06	0.97248	2451.06	0.97841	2451.06	0.97867	2451.06	0.97932	2451.06	0.97654	2451.06	0.97795	2451.06	0.98334	2451.06	0.98329	2451.06	0.98356	2451.06	0.9813	2451.06	0.97351
	2449.63	0.94845	2449.63	0.95267	2449.63	0.97176	2449.63	0.97853	2449.63	0.97879	2449.63	0.97945	2449.63	0.9767	2449.63	0.97812	2449.63	0.9834	2449.63	0.98336	2449.63	0.98363	2449.63	0.98138	2449.63	0.97363
	2448.2	0.94876	2448.2	0.95292	2448.2	0.97128	2448.2	0.97864	2448.2	0.9789	2448.2	0.97957	2448.2	0.97688	2448.2	0.9783	2448.2	0.98344	2448.2	0.98344	2448.2	0.9837	2448.2	0.98147	2448.2	0.97377
	2446.77	0.94907	2446.77	0.95316	2446.77	0.97112	2446.77	0.97875	2446.77	0.979	2446.77	0.9797	2446.77	0.97705	2446.77	0.97847	2446.77	0.98349	2446.77	0.98351	2446.77	0.98378	2446.77	0.98155	2446.77	0.97391
	2445.34	0.94938	2445.34	0.95339	2445.34	0.97124	2445.34	0.97886	2445.34	0.97911	2445.34	0.97983	2445.34	0.97722	2445.34	0.97865	2445.34	0.98354	2445.34	0.98357	2445.34	0.98384	2445.34	0.98165	2445.34	0.97406
	2443.91	0.94971	2443.91	0.95362	2443.91	0.97142	2443.91	0.97898	2443.91	0.97923	2443.91	0.97996	2443.91	0.97739	2443.91	0.97883	2443.91	0.98361	2443.91	0.98364	2443.91	0.98391	2443.91	0.98176	2443.91	0.97422
	2442.48	0.95002	2442.48	0.95383	2442.48	0.97138	2442.48	0.97912	2442.48	0.97936	2442.48	0.98009	2442.48	0.97755	2442.48	0.97899	2442.48	0.9837	2442.48	0.9837	2442.48	0.98397	2442.48	0.98188	2442.48	0.97437
	2441.05	0.95033	2441.05	0.95403	2441.05	0.97102	2441.05	0.97925	2441.05	0.97948	2441.05	0.98022	2441.05	0.9777	2441.05	0.97914	2441.05	0.9838	2441.05	0.98377	2441.05	0.98403	2441.05	0.98201	2441.05	0.97452
	2439.62	0.95062	2439.62	0.95423	2439.62	0.97045	2439.62	0.97938	2439.62	0.97959	2439.62	0.98035	2439.62	0.97784	2439.62	0.97926	2439.62	0.9839	2439.62	0.98383	2439.62	0.98411	2439.62	0.98213	2439.62	0.97466
	2438.19	0.95091	2438.19	0.95442	2438.19	0.96989	2438.19	0.97951	2438.19	0.97969	2438.19	0.98048	2438.19	0.97797	2438.19	0.97934	2438.19	0.98399	2438.19	0.9839	2438.19	0.98418	2438.19	0.98223	2438.19	0.97479
	2436.76	0.95119	2436.76	0.95462	2436.76	0.96949	2436.76	0.97962	2436.76	0.97977	2436.76	0.9806	2436.76	0.97809	2436.76	0.97941	2436.76	0.98408	2436.76	0.98395	2436.76	0.98424	2436.76	0.98231	2436.76	0.97491
	2435.33	0.95148	2435.33	0.95482	2435.33	0.96931	2435.33	0.97973	2435.33	0.97984	2435.33	0.98072	2435.33	0.9782	2435.33	0.97947	2435.33	0.98415	2435.33	0.98401	2435.33	0.9843	2435.33	0.98239	2435.33	0.97503
	2433.89	0.95177	2433.89	0.95502	2433.89	0.96937	2433.89	0.97983	2433.89	0.97989	2433.89	0.98083	2433.89	0.9783	2433.89	0.97953	2433.89	0.98422	2433.89	0.98406	2433.89	0.98435	2433.89	0.98245	2433.89	0.97514
	2432.46	0.95205	2432.46	0.95521	2432.46	0.96969	2432.46	0.97993	2432.46	0.97996	2432.46	0.98095	2432.46	0.97839	2432.46	0.97961	2432.46	0.98428	2432.46	0.98412	2432.46	0.98441	2432.46	0.98251	2432.46	0.97525
	2431.03	0.95233	2431.03	0.95539	2431.03	0.9702	2431.03	0.98003	2431.03	0.98003	2431.03	0.98105	2431.03	0.97847	2431.03	0.9797	2431.03	0.98433	2431.03	0.98417	2431.03	0.98447	2431.03	0.98258	2431.03	0.97536
	2429.6	0.95262	2429.6	0.95558	2429.6	0.97078	2429.6	0.98015	2429.6	0.98011	2429.6	0.98116	2429.6	0.97855	2429.6	0.97981	2429.6	0.98439	2429.6	0.98423	2429.6	0.98452	2429.6	0.98263	2429.6	0.97546
	2428.17	0.95292	2428.17	0.95577	2428.17	0.97126	2428.17	0.98025	2428.17	0.98019	2428.17	0.98126	2428.17	0.97863	2428.17	0.97991	2428.17	0.98444	2428.17	0.98429	2428.17	0.98457	2428.17	0.98269	2428.17	0.97555
	2426.74	0.95321	2426.74	0.95597	2426.74	0.97156	2426.74	0.98034	2426.74	0.98026	2426.74	0.98136	2426.74	0.97871	2426.74	0.98001	2426.74	0.98449	2426.74	0.98434	2426.74	0.98463	2426.74	0.98274	2426.74	0.97563
	2425.31	0.95349	2425.31	0.95618	2425.31	0.97164	2425.31	0.98041	2425.31	0.98033	2425.31	0.98145	2425.31	0.97879	2425.31	0.9801	2425.31	0.98453	2425.31	0.98438	2425.31	0.98468	2425.31	0.98279	2425.31	0.9757
	2423.88	0.95376	2423.88	0.95639	2423.88	0.97148	2423.88	0.98047	2423.88	0.98039	2423.88	0.98153	2423.88	0.97887	2423.88	0.98021	2423.88	0.98457	2423.88	0.98442	2423.88	0.98474	2423.88	0.98285	2423.88	0.97577
	2422.45	0.95401	2422.45	0.95659	2422.45	0.97107	2422.45	0.98053	2422.45	0.98045	2422.45	0.98161	2422.45	0.97895	2422.45	0.98031	2422.45	0.98461	2422.45	0.98446	2422.45	0.98481	2422.45	0.9829	2422.45	0.97584
	2421.02	0.95426	2421.02	0.95679	2421.02	0.97049	2421.02	0.98059	2421.02	0.98054	2421.02	0.98169	2421.02	0.97902	2421.02	0.98042	2421.02	0.98465	2421.02	0.9845	2421.02	0.98487	2421.02	0.98297	2421.02	0.97591
	2419.59	0.95451	2419.59	0.95698	2419.59	0.96986	2419.59	0.98065	2419.59	0.98063	2419.59	0.98177	2419.59	0.97909	2419.59	0.98052	2419.59	0.98469	2419.59	0.98456	2419.59	0.98493	2419.59	0.98303	2419.59	0.976
	2418.16	0.95474	2418.16	0.95717	2418.16	0.96938	2418.16	0.9807	2418.16	0.98074	2418.16	0.98184	2418.16	0.97917	2418.16	0.98062	2418.16	0.98474	2418.16	0.98464	2418.16	0.98499	2418.16	0.98308	2418.16	0.9761
	2416.72	0.95498	2416.72	0.95737	2416.72	0.96918	2416.72	0.98075	2416.72	0.98084	2416.72	0.98191	2416.72	0.97923	2416.72	0.98073	2416.72	0.98479	2416.72	0.98471	2416.72	0.98506	2416.72	0.98314	2416.72	0.97621
	2415.29	0.95522	2415.29	0.95757	2415.29	0.96933	2415.29	0.98079	2415.29	0.98094	2415.29	0.98198	2415.29	0.9793	2415.29	0.98085	2415.29	0.98484	2415.29	0.98478	2415.29	0.98513	2415.29	0.9832	2415.29	0.97632
	2413.86	0.95545	2413.86	0.95778	2413.86	0.96977	2413.86	0.98082	2413.86	0.98103	2413.86	0.98203	2413.86	0.97936	2413.86	0.98095	2413.86	0.98489	2413.86	0.98483	2413.86	0.98519	2413.86	0.98326	2413.86	0.97642
	2412.43	0.95567	2412.43	0.95799	2412.43	0.97041	2412.43	0.98084	2412.43	0.98111	2412.43	0.98209	2412.43	0.97942	2412.43	0.98104	2412.43	0.98494	2412.43	0.98487	2412.43	0.98523	2412.43	0.98333	2412.43	0.97651
	2411	0.95588	2411	0.95819	2411	0.97115	2411	0.98086	2411	0.98119	2411	0.98215	2411	0.97949	2411	0.98111	2411	0.98498	2411	0.98491	2411	0.98527	2411	0.98341	2411	0.9766
	2409.57	0.95607	2409.57	0.95839	2409.57	0.97187	2409.57	0.98089	2409.57	0.98124	2409.57	0.98221	2409.57	0.97955	2409.57	0.98117	2409.57	0.98503	2409.57	0.98495	2409.57	0.9853	2409.57	0.98349	2409.57	0.97669
	2408.14	0.95625	2408.14	0.95858	2408.14	0.97244	2408.14	0.98092	2408.14	0.98128	2408.14	0.98227	2408.14	0.97962	2408.14	0.98121	2408.14	0.98508	2408.14	0.98499	2408.14	0.98534	2408.14	0.98356	2408.14	0.97677
	2406.71	0.95643	2406.71	0.95877	2406.71	0.97282	2406.71	0.98094	2406.71	0.98129	2406.71	0.98234	2406.71	0.97969	2406.71	0.98125	2406.71	0.98511	2406.71	0.98503	2406.71	0.98537	2406.71	0.98362	2406.71	0.97686
	2405.28	0.9566	2405.28	0.95895	2405.28	0.97298	2405.28	0.98095	2405.28	0.98129	2405.28	0.98241	2405.28	0.97977	2405.28	0.98128	2405.28	0.98514	2405.28	0.98506	2405.28	0.98541	2405.28	0.98367	2405.28	0.97693
	2403.85	0.95676	2403.85	0.95913	2403.85	0.97294	2403.85	0.98097	2403.85	0.98127	2403.85	0.9825	2403.85	0.97986	2403.85	0.98132	2403.85	0.98517	2403.85	0.98508	2403.85	0.98544	2403.85	0.98371	2403.85	0.97701
	2402.42	0.95694	2402.42	0.95929	2402.42	0.97278	2402.42	0.981	2402.42	0.98126	2402.42	0.98259	2402.42	0.97996	2402.42	0.98137	2402.42	0.98519	2402.42	0.98511	2402.42	0.98548	2402.42	0.98375	2402.42	0.97708
	2400.98	0.95715	2400.98	0.95944	2400.98	0.97262	2400.98	0.98104	2400.98	0.98131	2400.98	0.98269	2400.98	0.98006	2400.98	0.98144	2400.98	0.98523	2400.98	0.98513	2400.98	0.98552	2400.98	0.98379	2400.98	0.97713
	2399.55	0.95743	2399.55	0.95956	2399.55	0.97254	2399.55	0.9811	2399.55	0.98142	2399.55	0.98279	2399.55	0.98017	2399.55	0.98153	2399.55	0.98529	2399.55	0.98517	2399.55	0.98556	2399.55	0.98383	2399.55	0.97717
	2398.12	0.95774	2398.12	0.95965	2398.12	0.97257	2398.12	0.98118	2398.12	0.98158	2398.12	0.98287	2398.12	0.98026	2398.12	0.98163	2398.12	0.98536	2398.12	0.9852	2398.12	0.9856	2398.12	0.98387	2398.12	0.9772
	2396.69	0.95808	2396.69	0.95972	2396.69	0.97266	2396.69	0.98126	2396.69	0.98178	2396.69	0.98295	2396.69	0.98031	2396.69	0.98173	2396.69	0.98544	2396.69	0.98522	2396.69	0.98564	2396.69	0.98389	2396.69	0.97721
	2395.26	0.9584	2395.26	0.95978	2395.26	0.97269	2395.26	0.98133	2395.26	0.98196	2395.26	0.983	2395.26	0.98034	2395.26	0.98181	2395.26	0.98551	2395.26	0.98523	2395.26	0.98566	2395.26	0.9839	2395.26	0.97721
	2393.83	0.9587	2393.83	0.95986	2393.83	0.97259	2393.83	0.98139	2393.83	0.98213	2393.83	0.98301	2393.83	0.98032	2393.83	0.98188	2393.83	0.98558	2393.83	0.98523	2393.83	0.98568	2393.83	0.9839	2393.83	0.97721
	2392.4	0.95904	2392.4	0.95991	2392.4	0.97229	2392.4	0.98144	2392.4	0.98233	2392.4	0.98297	2392.4	0.98027	2392.4	0.98191	2392.4	0.98566	2392.4	0.98522	2392.4	0.9857	2392.4	0.98391	2392.4	0.9772
	2390.97	0.95935	2390.97	0.95996	2390.97	0.97188	2390.97	0.98148	2390.97	0.98252	2390.97	0.98286	2390.97	0.9802	2390.97	0.98191	2390.97	0.98572	2390.97	0.98519	2390.97	0.98571	2390.97	0.98394	2390.97	0.97716
	2389.54	0.95955	2389.54	0.95998	2389.54	0.97147	2389.54	0.98151	2389.54	0.98262	2389.54	0.98269	2389.54	0.98011	2389.54	0.98188	2389.54	0.98573	2389.54	0.98515	2389.54	0.98572	2389.54	0.98397	2389.54	0.97711
	2388.11	0.95963	2388.11	0.96	2388.11	0.97105	2388.11	0.98151	2388.11	0.98261	2388.11	0.98247	2388.11	0.98004	2388.11	0.98185	2388.11	0.98569	2388.11	0.98508	2388.11	0.98571	2388.11	0.98402	2388.11	0.97704
	2386.68	0.95974	2386.68	0.96001	2386.68	0.97044	2386.68	0.98146	2386.68	0.98259	2386.68	0.98224	2386.68	0.98003	2386.68	0.98182	2386.68	0.98564	2386.68	0.98501	2386.68	0.98567	2386.68	0.98408	2386.68	0.97695
	2385.25	0.95992	2385.25	0.96003	2385.25	0.9697	2385.25	0.98134	2385.25	0.9825	2385.25	0.98203	2385.25	0.98012	2385.25	0.98176	2385.25	0.98561	2385.25	0.98496	2385.25	0.9856	2385.25	0.98414	2385.25	0.97686
	2383.81	0.95993	2383.81	0.96017	2383.81	0.96962	2383.81	0.98114	2383.81	0.98212	2383.81	0.98188	2383.81	0.98034	2383.81	0.98163	2383.81	0.98553	2383.81	0.98495	2383.81	0.98552	2383.81	0.98421	2383.81	0.9768
	2382.38	0.95981	2382.38	0.9604	2382.38	0.97131	2382.38	0.98093	2382.38	0.98167	2382.38	0.9818	2382.38	0.98071	2382.38	0.98144	2382.38	0.98549	2382.38	0.98496	2382.38	0.98544	2382.38	0.98428	2382.38	0.97675
	2380.95	0.95979	2380.95	0.96065	2380.95	0.97511	2380.95	0.98084	2380.95	0.98156	2380.95	0.98179	2380.95	0.98125	2380.95	0.98127	2380.95	0.98559	2380.95	0.98497	2380.95	0.98538	2380.95	0.98437	2380.95	0.97666
	2379.52	0.95973	2379.52	0.96095	2379.52	0.97971	2379.52	0.98104	2379.52	0.98179	2379.52	0.98187	2379.52	0.98195	2379.52	0.98132	2379.52	0.98576	2379.52	0.98499	2379.52	0.98536	2379.52	0.98451	2379.52	0.97661
	2378.09	0.95958	2378.09	0.96136	2378.09	0.98287	2378.09	0.98165	2378.09	0.98222	2378.09	0.98207	2378.09	0.98283	2378.09	0.98173	2378.09	0.98591	2378.09	0.98506	2378.09	0.98544	2378.09	0.98474	2378.09	0.9767
	2376.66	0.95971	2376.66	0.96183	2376.66	0.98301	2376.66	0.98266	2376.66	0.9831	2376.66	0.9824	2376.66	0.98386	2376.66	0.9826	2376.66	0.98609	2376.66	0.98528	2376.66	0.98564	2376.66	0.98509	2376.66	0.97693
	2375.23	0.96045	2375.23	0.96235	2375.23	0.98016	2375.23	0.98394	2375.23	0.98459	2375.23	0.98285	2375.23	0.98503	2375.23	0.98388	2375.23	0.98639	2375.23	0.98568	2375.23	0.98595	2375.23	0.98556	2375.23	0.97728
	2373.8	0.96167	2373.8	0.96295	2373.8	0.97556	2373.8	0.98536	2373.8	0.9864	2373.8	0.98342	2373.8	0.98631	2373.8	0.98542	2373.8	0.98679	2373.8	0.98622	2373.8	0.98635	2373.8	0.98611	2373.8	0.97775
	2372.37	0.96316	2372.37	0.96362	2372.37	0.97047	2372.37	0.98683	2372.37	0.98823	2372.37	0.9841	2372.37	0.98766	2372.37	0.98702	2372.37	0.98724	2372.37	0.98683	2372.37	0.98679	2372.37	0.98673	2372.37	0.97829
	2370.94	0.96478	2370.94	0.96433	2370.94	0.96558	2370.94	0.98827	2370.94	0.99001	2370.94	0.98487	2370.94	0.98904	2370.94	0.98852	2370.94	0.98772	2370.94	0.98745	2370.94	0.98725	2370.94	0.98738	2370.94	0.97886
	2369.51	0.96618	2369.51	0.96507	2369.51	0.96109	2369.51	0.98958	2369.51	0.99139	2369.51	0.98569	2369.51	0.99039	2369.51	0.98983	2369.51	0.9881	2369.51	0.98804	2369.51	0.98769	2369.51	0.988	2369.51	0.97943
	2368.07	0.96679	2368.07	0.96588	2368.07	0.95714	2368.07	0.99067	2368.07	0.99185	2368.07	0.98655	2368.07	0.99166	2368.07	0.99092	2368.07	0.98821	2368.07	0.98856	2368.07	0.98809	2368.07	0.98856	2368.07	0.98003
	2366.64	0.96678	2366.64	0.96668	2366.64	0.95363	2366.64	0.99148	2366.64	0.99163	2366.64	0.98739	2366.64	0.99278	2366.64	0.99177	2366.64	0.98812	2366.64	0.98898	2366.64	0.98843	2366.64	0.98899	2366.64	0.98061
	2365.21	0.96728	2365.21	0.96715	2365.21	0.95021	2365.21	0.99201	2365.21	0.99194	2365.21	0.98817	2365.21	0.99367	2365.21	0.99238	2365.21	0.9882	2365.21	0.98929	2365.21	0.98869	2365.21	0.98929	2365.21	0.98095
	2363.78	0.96869	2363.78	0.96716	2363.78	0.94699	2363.78	0.99226	2363.78	0.99322	2363.78	0.98884	2363.78	0.99428	2363.78	0.99273	2363.78	0.9886	2363.78	0.98948	2363.78	0.98887	2363.78	0.98945	2363.78	0.981
	2362.35	0.97008	2362.35	0.96698	2362.35	0.94479	2362.35	0.99222	2362.35	0.99446	2362.35	0.98937	2362.35	0.99458	2362.35	0.99281	2362.35	0.989	2362.35	0.98955	2362.35	0.98895	2362.35	0.98948	2362.35	0.9809
	2360.92	0.97079	2360.92	0.96681	2360.92	0.94411	2360.92	0.99192	2360.92	0.9949	2360.92	0.98971	2360.92	0.99456	2360.92	0.99263	2360.92	0.98915	2360.92	0.98952	2360.92	0.98894	2360.92	0.98938	2360.92	0.98078
	2359.49	0.97102	2359.49	0.9666	2359.49	0.94439	2359.49	0.9914	2359.49	0.99473	2359.49	0.98981	2359.49	0.99424	2359.49	0.99218	2359.49	0.9891	2359.49	0.9894	2359.49	0.98884	2359.49	0.98918	2359.49	0.9806
	2358.06	0.97085	2358.06	0.96631	2358.06	0.94453	2358.06	0.9907	2358.06	0.99404	2358.06	0.98965	2358.06	0.99364	2358.06	0.99147	2358.06	0.9889	2358.06	0.98923	2358.06	0.98869	2358.06	0.98891	2358.06	0.98035
	2356.63	0.97026	2356.63	0.96599	2356.63	0.94369	2356.63	0.98985	2356.63	0.99284	2356.63	0.98926	2356.63	0.99281	2356.63	0.99054	2356.63	0.98854	2356.63	0.98901	2356.63	0.9885	2356.63	0.98857	2356.63	0.98005
	2355.2	0.9695	2355.2	0.96563	2355.2	0.94184	2355.2	0.98885	2355.2	0.99138	2355.2	0.98868	2355.2	0.99182	2355.2	0.9894	2355.2	0.98809	2355.2	0.98872	2355.2	0.98826	2355.2	0.98819	2355.2	0.97972
	2353.77	0.96885	2353.77	0.96522	2353.77	0.93972	2353.77	0.98769	2353.77	0.98994	2353.77	0.98799	2353.77	0.99074	2353.77	0.98811	2353.77	0.98763	2353.77	0.98837	2353.77	0.98796	2353.77	0.98775	2353.77	0.97937
	2352.34	0.96836	2352.34	0.96479	2352.34	0.93844	2352.34	0.9864	2352.34	0.98858	2352.34	0.98724	2352.34	0.98965	2352.34	0.98671	2352.34	0.98722	2352.34	0.98797	2352.34	0.9876	2352.34	0.98726	2352.34	0.97899
	2350.9	0.96779	2350.9	0.96443	2350.9	0.93897	2350.9	0.98505	2350.9	0.98715	2350.9	0.98648	2350.9	0.98862	2350.9	0.98526	2350.9	0.98682	2350.9	0.98755	2350.9	0.98721	2350.9	0.98674	2350.9	0.97863
	2349.47	0.96708	2349.47	0.96417	2349.47	0.94173	2349.47	0.98378	2349.47	0.98579	2349.47	0.98572	2349.47	0.98768	2349.47	0.98386	2349.47	0.98649	2349.47	0.98711	2349.47	0.98682	2349.47	0.98624	2349.47	0.97828
	2348.04	0.96648	2348.04	0.96396	2348.04	0.94611	2348.04	0.98275	2348.04	0.98493	2348.04	0.98496	2348.04	0.98684	2348.04	0.98266	2348.04	0.98631	2348.04	0.98667	2348.04	0.9865	2348.04	0.9858	2348.04	0.97793
	2346.61	0.96607	2346.61	0.96381	2346.61	0.95044	2346.61	0.98211	2346.61	0.98465	2346.61	0.98423	2346.61	0.98613	2346.61	0.98183	2346.61	0.98625	2346.61	0.98627	2346.61	0.98627	2346.61	0.98546	2346.61	0.97766
	2345.18	0.96581	2345.18	0.96376	2345.18	0.95285	2345.18	0.98188	2345.18	0.9847	2345.18	0.98359	2345.18	0.98558	2345.18	0.98148	2345.18	0.98621	2345.18	0.986	2345.18	0.98618	2345.18	0.98528	2345.18	0.97755
	2343.75	0.96576	2343.75	0.96382	2343.75	0.95276	2343.75	0.98198	2343.75	0.98494	2343.75	0.98306	2343.75	0.9852	2343.75	0.98157	2343.75	0.98618	2343.75	0.98592	2343.75	0.98621	2343.75	0.98526	2343.75	0.97763
	2342.32	0.96622	2342.32	0.96391	2342.32	0.9511	2342.32	0.98226	2342.32	0.98555	2342.32	0.98264	2342.32	0.98497	2342.32	0.98198	2342.32	0.98625	2342.32	0.98602	2342.32	0.98633	2342.32	0.98534	2342.32	0.97779
	2340.89	0.96703	2340.89	0.96405	2340.89	0.94938	2340.89	0.98258	2340.89	0.98636	2340.89	0.98234	2340.89	0.98487	2340.89	0.98253	2340.89	0.9864	2340.89	0.98621	2340.89	0.98646	2340.89	0.9855	2340.89	0.97798
	2339.46	0.96776	2339.46	0.96428	2339.46	0.94854	2339.46	0.98287	2339.46	0.98698	2339.46	0.98216	2339.46	0.98489	2339.46	0.98303	2339.46	0.98652	2339.46	0.98639	2339.46	0.98656	2339.46	0.98568	2339.46	0.97815
	2338.03	0.96828	2338.03	0.96454	2338.03	0.94837	2338.03	0.98314	2338.03	0.98735	2338.03	0.98207	2338.03	0.985	2338.03	0.9834	2338.03	0.98657	2338.03	0.9865	2338.03	0.9866	2338.03	0.98587	2338.03	0.97828
	2336.6	0.96839	2336.6	0.96485	2336.6	0.94836	2336.6	0.98334	2336.6	0.9873	2336.6	0.98209	2336.6	0.98517	2336.6	0.98364	2336.6	0.98648	2336.6	0.98656	2336.6	0.98661	2336.6	0.98603	2336.6	0.97836
	2335.17	0.96782	2335.17	0.96521	2335.17	0.94836	2335.17	0.98344	2335.17	0.98659	2335.17	0.98218	2335.17	0.98535	2335.17	0.98378	2335.17	0.98618	2335.17	0.98655	2335.17	0.98658	2335.17	0.98612	2335.17	0.97843
	2333.73	0.96692	2333.73	0.96555	2333.73	0.94861	2333.73	0.98343	2333.73	0.9856	2333.73	0.98233	2333.73	0.98551	2333.73	0.98385	2333.73	0.98581	2333.73	0.9865	2333.73	0.98651	2333.73	0.98614	2333.73	0.97845
	2332.3	0.96665	2332.3	0.96565	2332.3	0.94922	2332.3	0.98333	2332.3	0.98533	2332.3	0.98251	2332.3	0.98561	2332.3	0.98388	2332.3	0.98569	2332.3	0.98642	2332.3	0.98641	2332.3	0.98611	2332.3	0.97829
	2330.87	0.96744	2330.87	0.9654	2330.87	0.95033	2330.87	0.98317	2330.87	0.98624	2330.87	0.98271	2330.87	0.98564	2330.87	0.98387	2330.87	0.98595	2330.87	0.9863	2330.87	0.98627	2330.87	0.98604	2330.87	0.97791
	2329.44	0.96832	2329.44	0.96511	2329.44	0.95234	2329.44	0.98301	2329.44	0.98725	2329.44	0.98289	2329.44	0.98559	2329.44	0.98384	2329.44	0.98626	2329.44	0.98618	2329.44	0.98612	2329.44	0.98595	2329.44	0.97751
	2328.01	0.9683	2328.01	0.96507	2328.01	0.95524	2328.01	0.98286	2328.01	0.98725	2328.01	0.98305	2328.01	0.98548	2328.01	0.98378	2328.01	0.98625	2328.01	0.98607	2328.01	0.98597	2328.01	0.98583	2328.01	0.97726
	2326.58	0.96767	2326.58	0.9652	2326.58	0.95804	2326.58	0.98275	2326.58	0.98656	2326.58	0.98317	2326.58	0.98532	2326.58	0.98369	2326.58	0.98605	2326.58	0.98597	2326.58	0.98586	2326.58	0.9857	2326.58	0.97714
	2325.15	0.96705	2325.15	0.96532	2325.15	0.95948	2325.15	0.98272	2325.15	0.98583	2325.15	0.98325	2325.15	0.98511	2325.15	0.98358	2325.15	0.98586	2325.15	0.98592	2325.15	0.98579	2325.15	0.98557	2325.15	0.97705
	2323.72	0.96651	2323.72	0.96545	2323.72	0.95915	2323.72	0.98276	2323.72	0.98516	2323.72	0.9833	2323.72	0.98487	2323.72	0.98344	2323.72	0.98572	2323.72	0.98589	2323.72	0.98579	2323.72	0.98546	2323.72	0.97701
	2322.29	0.96613	2322.29	0.96561	2322.29	0.9577	2322.29	0.98283	2322.29	0.98463	2322.29	0.98335	2322.29	0.98462	2322.29	0.9833	2322.29	0.98562	2322.29	0.98587	2322.29	0.98584	2322.29	0.98537	2322.29	0.97702
	2320.86	0.96607	2320.86	0.96576	2320.86	0.95624	2320.86	0.98291	2320.86	0.9844	2320.86	0.98341	2320.86	0.98438	2320.86	0.98318	2320.86	0.98559	2320.86	0.98585	2320.86	0.9859	2320.86	0.98529	2320.86	0.97707
	2319.43	0.96629	2319.43	0.96591	2319.43	0.95559	2319.43	0.98299	2319.43	0.98443	2319.43	0.98351	2319.43	0.98416	2319.43	0.98312	2319.43	0.98563	2319.43	0.98583	2319.43	0.98596	2319.43	0.98521	2319.43	0.97715
	2317.99	0.96658	2317.99	0.96608	2317.99	0.95582	2317.99	0.98309	2317.99	0.98452	2317.99	0.98364	2317.99	0.98399	2317.99	0.98313	2317.99	0.98571	2317.99	0.9858	2317.99	0.98602	2317.99	0.98515	2317.99	0.97725
	2316.56	0.96682	2316.56	0.96631	2316.56	0.95658	2316.56	0.98319	2316.56	0.98458	2316.56	0.98379	2316.56	0.98386	2316.56	0.98321	2316.56	0.9858	2316.56	0.98579	2316.56	0.98609	2316.56	0.98511	2316.56	0.97738
	2315.13	0.96707	2315.13	0.96655	2315.13	0.95752	2315.13	0.98331	2315.13	0.98468	2315.13	0.98394	2315.13	0.98377	2315.13	0.98334	2315.13	0.98595	2315.13	0.9858	2315.13	0.98618	2315.13	0.98512	2315.13	0.97754
	2313.7	0.9673	2313.7	0.96681	2313.7	0.95865	2313.7	0.98344	2313.7	0.98478	2313.7	0.98409	2313.7	0.98371	2313.7	0.98348	2313.7	0.98611	2313.7	0.98584	2313.7	0.98629	2313.7	0.98516	2313.7	0.97775
	2312.27	0.96755	2312.27	0.96705	2312.27	0.96	2312.27	0.98357	2312.27	0.98488	2312.27	0.98427	2312.27	0.98369	2312.27	0.98363	2312.27	0.98627	2312.27	0.98593	2312.27	0.98643	2312.27	0.98523	2312.27	0.97799
	2310.84	0.9678	2310.84	0.96726	2310.84	0.96148	2310.84	0.98372	2310.84	0.98495	2310.84	0.98446	2310.84	0.98371	2310.84	0.9838	2310.84	0.98644	2310.84	0.98605	2310.84	0.98658	2310.84	0.98531	2310.84	0.97825
	2309.41	0.96793	2309.41	0.96747	2309.41	0.96284	2309.41	0.98386	2309.41	0.98491	2309.41	0.98467	2309.41	0.98377	2309.41	0.98397	2309.41	0.98655	2309.41	0.98618	2309.41	0.98672	2309.41	0.98537	2309.41	0.9785
	2307.98	0.96805	2307.98	0.96764	2307.98	0.96367	2307.98	0.98398	2307.98	0.98492	2307.98	0.98489	2307.98	0.98384	2307.98	0.98416	2307.98	0.98664	2307.98	0.98628	2307.98	0.98683	2307.98	0.9854	2307.98	0.97872
	2306.55	0.9682	2306.55	0.96779	2306.55	0.96373	2306.55	0.98409	2306.55	0.98504	2306.55	0.9851	2306.55	0.98392	2306.55	0.98433	2306.55	0.9867	2306.55	0.98635	2306.55	0.9869	2306.55	0.98543	2306.55	0.97888
	2305.12	0.96832	2305.12	0.96795	2305.12	0.96301	2305.12	0.9842	2305.12	0.98518	2305.12	0.98531	2305.12	0.98402	2305.12	0.98449	2305.12	0.98672	2305.12	0.98637	2305.12	0.98693	2305.12	0.98545	2305.12	0.97902
	2303.69	0.96839	2303.69	0.96813	2303.69	0.96169	2303.69	0.98431	2303.69	0.98525	2303.69	0.98551	2303.69	0.98412	2303.69	0.98462	2303.69	0.9867	2303.69	0.98638	2303.69	0.98695	2303.69	0.98546	2303.69	0.97914
	2302.26	0.96829	2302.26	0.96836	2302.26	0.96019	2302.26	0.98444	2302.26	0.98511	2302.26	0.9857	2302.26	0.98422	2302.26	0.98472	2302.26	0.98662	2302.26	0.98639	2302.26	0.98695	2302.26	0.98546	2302.26	0.97927
	2300.82	0.96811	2300.82	0.96864	2300.82	0.95898	2300.82	0.98455	2300.82	0.9849	2300.82	0.98588	2300.82	0.98432	2300.82	0.9848	2300.82	0.98651	2300.82	0.98639	2300.82	0.98694	2300.82	0.98545	2300.82	0.97939
	2299.39	0.96806	2299.39	0.96888	2299.39	0.95833	2299.39	0.98463	2299.39	0.98485	2299.39	0.98605	2299.39	0.98441	2299.39	0.98487	2299.39	0.98645	2299.39	0.9864	2299.39	0.98692	2299.39	0.98544	2299.39	0.97948
	2297.96	0.96815	2297.96	0.96909	2297.96	0.95824	2297.96	0.9847	2297.96	0.98495	2297.96	0.9862	2297.96	0.9845	2297.96	0.98494	2297.96	0.98644	2297.96	0.9864	2297.96	0.9869	2297.96	0.98542	2297.96	0.97955
	2296.53	0.9683	2296.53	0.96931	2296.53	0.95842	2296.53	0.98477	2296.53	0.98511	2296.53	0.98634	2296.53	0.98459	2296.53	0.98501	2296.53	0.98643	2296.53	0.9864	2296.53	0.98688	2296.53	0.98541	2296.53	0.97962
	2295.1	0.96845	2295.1	0.96956	2295.1	0.95857	2295.1	0.98484	2295.1	0.98525	2295.1	0.98646	2295.1	0.98468	2295.1	0.98506	2295.1	0.98642	2295.1	0.98641	2295.1	0.98688	2295.1	0.9854	2295.1	0.97969
	2293.67	0.96856	2293.67	0.96983	2293.67	0.95853	2293.67	0.9849	2293.67	0.98532	2293.67	0.98657	2293.67	0.98477	2293.67	0.98509	2293.67	0.98641	2293.67	0.98641	2293.67	0.98691	2293.67	0.98539	2293.67	0.97978
	2292.24	0.96861	2292.24	0.97014	2292.24	0.95837	2292.24	0.98496	2292.24	0.98533	2292.24	0.98666	2292.24	0.98486	2292.24	0.98511	2292.24	0.9864	2292.24	0.98642	2292.24	0.98695	2292.24	0.9854	2292.24	0.97987
	2290.81	0.96867	2290.81	0.97045	2290.81	0.95823	2290.81	0.98501	2290.81	0.98532	2290.81	0.98675	2290.81	0.98494	2290.81	0.98513	2290.81	0.9864	2290.81	0.98644	2290.81	0.98701	2290.81	0.98541	2290.81	0.97996
	2289.38	0.96876	2289.38	0.97076	2289.38	0.95823	2289.38	0.98507	2289.38	0.98533	2289.38	0.98682	2289.38	0.98501	2289.38	0.98518	2289.38	0.98643	2289.38	0.98649	2289.38	0.98708	2289.38	0.98544	2289.38	0.98005
	2287.95	0.96889	2287.95	0.97106	2287.95	0.9584	2287.95	0.98515	2287.95	0.98536	2287.95	0.98688	2287.95	0.98507	2287.95	0.98525	2287.95	0.98648	2287.95	0.98657	2287.95	0.98714	2287.95	0.9855	2287.95	0.98013
	2286.52	0.96907	2286.52	0.97135	2286.52	0.95863	2286.52	0.98523	2286.52	0.98542	2286.52	0.98694	2286.52	0.98513	2286.52	0.98535	2286.52	0.98655	2286.52	0.98667	2286.52	0.9872	2286.52	0.98557	2286.52	0.98021
	2285.09	0.96929	2285.09	0.97162	2285.09	0.9589	2285.09	0.98533	2285.09	0.98554	2285.09	0.98701	2285.09	0.98518	2285.09	0.98545	2285.09	0.98664	2285.09	0.98678	2285.09	0.98724	2285.09	0.98566	2285.09	0.98029
	2283.65	0.96949	2283.65	0.97187	2283.65	0.95927	2283.65	0.98542	2283.65	0.98563	2283.65	0.98706	2283.65	0.98524	2283.65	0.98556	2283.65	0.98673	2283.65	0.98688	2283.65	0.98728	2283.65	0.98575	2283.65	0.98038
	2282.22	0.96965	2282.22	0.97213	2282.22	0.95988	2282.22	0.9855	2282.22	0.9857	2282.22	0.98712	2282.22	0.9853	2282.22	0.98568	2282.22	0.98683	2282.22	0.98699	2282.22	0.98733	2282.22	0.98585	2282.22	0.9805
	2280.79	0.9698	2280.79	0.97237	2280.79	0.9608	2280.79	0.98558	2280.79	0.98577	2280.79	0.98718	2280.79	0.98537	2280.79	0.9858	2280.79	0.98693	2280.79	0.98712	2280.79	0.98739	2280.79	0.98594	2280.79	0.98065
	2279.36	0.96998	2279.36	0.9726	2279.36	0.96194	2279.36	0.98566	2279.36	0.98588	2279.36	0.98724	2279.36	0.98545	2279.36	0.98592	2279.36	0.98705	2279.36	0.98726	2279.36	0.98747	2279.36	0.98604	2279.36	0.98081
	2277.93	0.9702	2277.93	0.97282	2277.93	0.96312	2277.93	0.98574	2277.93	0.986	2277.93	0.98731	2277.93	0.98553	2277.93	0.98605	2277.93	0.98717	2277.93	0.98741	2277.93	0.98757	2277.93	0.98615	2277.93	0.981
	2276.5	0.97043	2276.5	0.97304	2276.5	0.9642	2276.5	0.98582	2276.5	0.98611	2276.5	0.98738	2276.5	0.98563	2276.5	0.98618	2276.5	0.98729	2276.5	0.98754	2276.5	0.98771	2276.5	0.98628	2276.5	0.98119
	2275.07	0.97067	2275.07	0.97324	2275.07	0.96517	2275.07	0.98592	2275.07	0.98623	2275.07	0.98746	2275.07	0.98574	2275.07	0.9863	2275.07	0.98741	2275.07	0.98767	2275.07	0.98785	2275.07	0.98641	2275.07	0.98138
	2273.64	0.97092	2273.64	0.97343	2273.64	0.966	2273.64	0.98603	2273.64	0.98636	2273.64	0.98756	2273.64	0.98586	2273.64	0.98641	2273.64	0.9875	2273.64	0.98778	2273.64	0.988	2273.64	0.98654	2273.64	0.98155
	2272.21	0.97115	2272.21	0.9736	2272.21	0.96668	2272.21	0.98615	2272.21	0.9865	2272.21	0.98766	2272.21	0.98598	2272.21	0.98651	2272.21	0.98759	2272.21	0.98788	2272.21	0.98814	2272.21	0.98666	2272.21	0.98171
	2270.78	0.97137	2270.78	0.97378	2270.78	0.9672	2270.78	0.98629	2270.78	0.98665	2270.78	0.98776	2270.78	0.98612	2270.78	0.98662	2270.78	0.98765	2270.78	0.98798	2270.78	0.98826	2270.78	0.98677	2270.78	0.98186
	2269.35	0.97156	2269.35	0.97398	2269.35	0.96758	2269.35	0.98643	2269.35	0.98679	2269.35	0.98788	2269.35	0.98627	2269.35	0.98673	2269.35	0.98771	2269.35	0.98806	2269.35	0.98839	2269.35	0.98688	2269.35	0.98201
	2267.91	0.97174	2267.91	0.97418	2267.91	0.96791	2267.91	0.98659	2267.91	0.98694	2267.91	0.988	2267.91	0.98643	2267.91	0.98688	2267.91	0.98778	2267.91	0.98813	2267.91	0.98851	2267.91	0.98699	2267.91	0.98217
	2266.48	0.97194	2266.48	0.97436	2266.48	0.96827	2266.48	0.98675	2266.48	0.98712	2266.48	0.98812	2266.48	0.9866	2266.48	0.98705	2266.48	0.98785	2266.48	0.98821	2266.48	0.98863	2266.48	0.98709	2266.48	0.98233
	2265.05	0.97217	2265.05	0.97452	2265.05	0.96872	2265.05	0.98691	2265.05	0.9873	2265.05	0.98825	2265.05	0.98678	2265.05	0.98725	2265.05	0.98793	2265.05	0.9883	2265.05	0.98873	2265.05	0.98719	2265.05	0.98247
	2263.62	0.97244	2263.62	0.97468	2263.62	0.96927	2263.62	0.98707	2263.62	0.98749	2263.62	0.98839	2263.62	0.98696	2263.62	0.98747	2263.62	0.98801	2263.62	0.98839	2263.62	0.98882	2263.62	0.98729	2263.62	0.9826
	2262.19	0.97273	2262.19	0.97488	2262.19	0.96984	2262.19	0.98722	2262.19	0.98767	2262.19	0.98853	2262.19	0.98715	2262.19	0.98768	2262.19	0.9881	2262.19	0.98849	2262.19	0.98889	2262.19	0.98738	2262.19	0.98273
	2260.76	0.97303	2260.76	0.97512	2260.76	0.97031	2260.76	0.98738	2260.76	0.98785	2260.76	0.98867	2260.76	0.98733	2260.76	0.98789	2260.76	0.98819	2260.76	0.98858	2260.76	0.98896	2260.76	0.98747	2260.76	0.98286
	2259.33	0.9733	2259.33	0.97539	2259.33	0.97056	2259.33	0.98753	2259.33	0.98803	2259.33	0.9888	2259.33	0.9875	2259.33	0.9881	2259.33	0.9883	2259.33	0.98866	2259.33	0.98903	2259.33	0.98756	2259.33	0.98298
	2257.9	0.97354	2257.9	0.97566	2257.9	0.97056	2257.9	0.9877	2257.9	0.98819	2257.9	0.98894	2257.9	0.98767	2257.9	0.98831	2257.9	0.98841	2257.9	0.98872	2257.9	0.9891	2257.9	0.98765	2257.9	0.9831
	2256.47	0.97376	2256.47	0.97593	2256.47	0.97029	2256.47	0.98787	2256.47	0.98835	2256.47	0.98907	2256.47	0.98783	2256.47	0.98852	2256.47	0.98852	2256.47	0.98876	2256.47	0.98915	2256.47	0.98774	2256.47	0.9832
	2255.04	0.97397	2255.04	0.97618	2255.04	0.96968	2255.04	0.98803	2255.04	0.9885	2255.04	0.98919	2255.04	0.98797	2255.04	0.98871	2255.04	0.98863	2255.04	0.98879	2255.04	0.98919	2255.04	0.98784	2255.04	0.98329
	2253.61	0.97416	2253.61	0.97642	2253.61	0.96869	2253.61	0.98817	2253.61	0.98862	2253.61	0.98931	2253.61	0.98809	2253.61	0.98886	2253.61	0.98872	2253.61	0.98882	2253.61	0.98923	2253.61	0.98795	2253.61	0.98338
	2252.18	0.97435	2252.18	0.97667	2252.18	0.96747	2252.18	0.98828	2252.18	0.98871	2252.18	0.98943	2252.18	0.98821	2252.18	0.98898	2252.18	0.98879	2252.18	0.98886	2252.18	0.98926	2252.18	0.98806	2252.18	0.98349
	2250.74	0.97452	2250.74	0.97693	2250.74	0.96624	2250.74	0.98836	2250.74	0.98878	2250.74	0.98954	2250.74	0.9883	2250.74	0.98906	2250.74	0.98887	2250.74	0.98892	2250.74	0.9893	2250.74	0.98815	2250.74	0.9836
	2249.31	0.97466	2249.31	0.9772	2249.31	0.96516	2249.31	0.98842	2249.31	0.98886	2249.31	0.98964	2249.31	0.98838	2249.31	0.98911	2249.31	0.98895	2249.31	0.98901	2249.31	0.98934	2249.31	0.98823	2249.31	0.98374
	2247.88	0.97478	2247.88	0.97748	2247.88	0.96432	2247.88	0.98847	2247.88	0.98894	2247.88	0.98973	2247.88	0.98845	2247.88	0.98915	2247.88	0.98902	2247.88	0.9891	2247.88	0.98939	2247.88	0.98828	2247.88	0.98388
	2246.45	0.97491	2246.45	0.97777	2246.45	0.9637	2246.45	0.98854	2246.45	0.98904	2246.45	0.98981	2246.45	0.9885	2246.45	0.98919	2246.45	0.98906	2246.45	0.98919	2246.45	0.98945	2246.45	0.98834	2246.45	0.984
	2245.02	0.97505	2245.02	0.97805	2245.02	0.96323	2245.02	0.98862	2245.02	0.98914	2245.02	0.98989	2245.02	0.98855	2245.02	0.98925	2245.02	0.98909	2245.02	0.98927	2245.02	0.98951	2245.02	0.98841	2245.02	0.9841
	2243.59	0.97524	2243.59	0.97832	2243.59	0.96271	2243.59	0.98871	2243.59	0.98923	2243.59	0.98997	2243.59	0.98858	2243.59	0.98932	2243.59	0.9891	2243.59	0.98933	2243.59	0.98958	2243.59	0.9885	2243.59	0.98417
	2242.16	0.97542	2242.16	0.97858	2242.16	0.96207	2242.16	0.98879	2242.16	0.9893	2242.16	0.99005	2242.16	0.9886	2242.16	0.98938	2242.16	0.98909	2242.16	0.98938	2242.16	0.98965	2242.16	0.98858	2242.16	0.98422
	2240.73	0.97559	2240.73	0.97883	2240.73	0.96131	2240.73	0.98886	2240.73	0.98935	2240.73	0.99013	2240.73	0.98863	2240.73	0.98944	2240.73	0.98908	2240.73	0.98944	2240.73	0.98972	2240.73	0.98866	2240.73	0.98425
	2239.3	0.97572	2239.3	0.97905	2239.3	0.96051	2239.3	0.98892	2239.3	0.98941	2239.3	0.99021	2239.3	0.98866	2239.3	0.98947	2239.3	0.98906	2239.3	0.98952	2239.3	0.98979	2239.3	0.98873	2239.3	0.98428
	2237.87	0.97584	2237.87	0.97925	2237.87	0.95973	2237.87	0.98897	2237.87	0.98948	2237.87	0.99029	2237.87	0.98869	2237.87	0.98948	2237.87	0.98906	2237.87	0.98962	2237.87	0.98987	2237.87	0.9888	2237.87	0.98433
	2236.44	0.97595	2236.44	0.97945	2236.44	0.95903	2236.44	0.98902	2236.44	0.98957	2236.44	0.99036	2236.44	0.98874	2236.44	0.9895	2236.44	0.98908	2236.44	0.98973	2236.44	0.98995	2236.44	0.98887	2236.44	0.98441
	2235	0.97607	2235	0.97964	2235	0.95847	2235	0.98909	2235	0.98967	2235	0.99044	2235	0.98881	2235	0.98956	2235	0.98911	2235	0.98986	2235	0.99004	2235	0.98896	2235	0.98452
	2233.57	0.97619	2233.57	0.97981	2233.57	0.95814	2233.57	0.98917	2233.57	0.98977	2233.57	0.99052	2233.57	0.98889	2233.57	0.98966	2233.57	0.98916	2233.57	0.98998	2233.57	0.99012	2233.57	0.98903	2233.57	0.98464
	2232.14	0.97632	2232.14	0.97998	2232.14	0.9581	2232.14	0.98926	2232.14	0.98986	2232.14	0.99061	2232.14	0.98899	2232.14	0.9898	2232.14	0.98922	2232.14	0.99009	2232.14	0.99018	2232.14	0.9891	2232.14	0.98476
	2230.71	0.97645	2230.71	0.98017	2230.71	0.95839	2230.71	0.98936	2230.71	0.98994	2230.71	0.9907	2230.71	0.9891	2230.71	0.98998	2230.71	0.98928	2230.71	0.99018	2230.71	0.99022	2230.71	0.98915	2230.71	0.98487
	2229.28	0.97658	2229.28	0.98039	2229.28	0.95892	2229.28	0.98942	2229.28	0.99001	2229.28	0.99079	2229.28	0.98921	2229.28	0.99015	2229.28	0.98934	2229.28	0.99027	2229.28	0.99026	2229.28	0.98917	2229.28	0.98497
	2227.85	0.9767	2227.85	0.98062	2227.85	0.95949	2227.85	0.98947	2227.85	0.99009	2227.85	0.99089	2227.85	0.98933	2227.85	0.99031	2227.85	0.98939	2227.85	0.99034	2227.85	0.99031	2227.85	0.98919	2227.85	0.98508
	2226.42	0.97683	2226.42	0.98084	2226.42	0.95988	2226.42	0.98951	2226.42	0.99017	2226.42	0.99099	2226.42	0.98945	2226.42	0.99044	2226.42	0.98945	2226.42	0.9904	2226.42	0.99037	2226.42	0.98919	2226.42	0.98518
	2224.99	0.97696	2224.99	0.98103	2224.99	0.95989	2224.99	0.98956	2224.99	0.99023	2224.99	0.99109	2224.99	0.98958	2224.99	0.99056	2224.99	0.9895	2224.99	0.99041	2224.99	0.99041	2224.99	0.98918	2224.99	0.98529
	2223.56	0.97711	2223.56	0.98118	2223.56	0.95947	2223.56	0.98962	2223.56	0.9903	2223.56	0.99119	2223.56	0.9897	2223.56	0.99065	2223.56	0.98955	2223.56	0.99039	2223.56	0.99045	2223.56	0.98918	2223.56	0.98539
	2222.13	0.97727	2222.13	0.9813	2222.13	0.95861	2222.13	0.9897	2222.13	0.99037	2222.13	0.99129	2222.13	0.98982	2222.13	0.99074	2222.13	0.9896	2222.13	0.99036	2222.13	0.99048	2222.13	0.9892	2222.13	0.98548
	2220.7	0.97742	2220.7	0.98143	2220.7	0.95734	2220.7	0.9898	2220.7	0.99043	2220.7	0.99139	2220.7	0.98995	2220.7	0.99082	2220.7	0.98964	2220.7	0.99035	2220.7	0.99052	2220.7	0.98924	2220.7	0.98557
	2219.27	0.97756	2219.27	0.98157	2219.27	0.95589	2219.27	0.98989	2219.27	0.99048	2219.27	0.99148	2219.27	0.99006	2219.27	0.99089	2219.27	0.98968	2219.27	0.99038	2219.27	0.99058	2219.27	0.9893	2219.27	0.98566
	2217.83	0.9777	2217.83	0.98173	2217.83	0.95465	2217.83	0.98999	2217.83	0.99053	2217.83	0.99156	2217.83	0.99017	2217.83	0.99095	2217.83	0.98974	2217.83	0.99044	2217.83	0.99066	2217.83	0.98936	2217.83	0.98576
	2216.4	0.97783	2216.4	0.98192	2216.4	0.95382	2216.4	0.9901	2216.4	0.99059	2216.4	0.99163	2216.4	0.99025	2216.4	0.99099	2216.4	0.98981	2216.4	0.9905	2216.4	0.99075	2216.4	0.98942	2216.4	0.98585
	2214.97	0.97794	2214.97	0.98212	2214.97	0.95331	2214.97	0.99024	2214.97	0.99068	2214.97	0.9917	2214.97	0.99033	2214.97	0.99102	2214.97	0.98987	2214.97	0.99053	2214.97	0.99085	2214.97	0.98948	2214.97	0.98592
	2213.54	0.97806	2213.54	0.98232	2213.54	0.95292	2213.54	0.99039	2213.54	0.99078	2213.54	0.99176	2213.54	0.99039	2213.54	0.99107	2213.54	0.98992	2213.54	0.99054	2213.54	0.99094	2213.54	0.98955	2213.54	0.98594
	2212.11	0.97822	2212.11	0.98253	2212.11	0.95241	2212.11	0.99053	2212.11	0.99086	2212.11	0.99183	2212.11	0.99044	2212.11	0.99111	2212.11	0.98996	2212.11	0.99054	2212.11	0.99102	2212.11	0.98965	2212.11	0.98593
	2210.68	0.97841	2210.68	0.98273	2210.68	0.95142	2210.68	0.99064	2210.68	0.9909	2210.68	0.9919	2210.68	0.99048	2210.68	0.99113	2210.68	0.99001	2210.68	0.99056	2210.68	0.99111	2210.68	0.98976	2210.68	0.98591
	2209.25	0.97862	2209.25	0.98293	2209.25	0.94957	2209.25	0.99074	2209.25	0.99092	2209.25	0.99197	2209.25	0.99052	2209.25	0.99111	2209.25	0.99007	2209.25	0.99058	2209.25	0.99122	2209.25	0.98986	2209.25	0.98591
	2207.82	0.97883	2207.82	0.98312	2207.82	0.94687	2207.82	0.99083	2207.82	0.99092	2207.82	0.99204	2207.82	0.99056	2207.82	0.99107	2207.82	0.99015	2207.82	0.99062	2207.82	0.99133	2207.82	0.98995	2207.82	0.98592
	2206.39	0.97903	2206.39	0.98332	2206.39	0.94385	2206.39	0.99093	2206.39	0.99092	2206.39	0.99211	2206.39	0.99062	2206.39	0.99102	2206.39	0.99022	2206.39	0.99067	2206.39	0.99144	2206.39	0.99005	2206.39	0.98595
	2204.96	0.97924	2204.96	0.98352	2204.96	0.94133	2204.96	0.99104	2204.96	0.9909	2204.96	0.99217	2204.96	0.99069	2204.96	0.99099	2204.96	0.9903	2204.96	0.99073	2204.96	0.99152	2204.96	0.99017	2204.96	0.98599
	2203.53	0.97946	2203.53	0.98373	2203.53	0.93991	2203.53	0.99115	2203.53	0.99088	2203.53	0.99223	2203.53	0.99079	2203.53	0.99099	2203.53	0.99038	2203.53	0.9908	2203.53	0.99157	2203.53	0.99033	2203.53	0.98604
	2202.1	0.97968	2202.1	0.98394	2202.1	0.93963	2202.1	0.99126	2202.1	0.99087	2202.1	0.99229	2202.1	0.99091	2202.1	0.99102	2202.1	0.99045	2202.1	0.99088	2202.1	0.99159	2202.1	0.99047	2202.1	0.9861
	2200.66	0.97988	2200.66	0.98414	2200.66	0.9401	2200.66	0.99139	2200.66	0.99087	2200.66	0.99234	2200.66	0.99105	2200.66	0.99107	2200.66	0.9905	2200.66	0.99098	2200.66	0.99159	2200.66	0.9906	2200.66	0.98616
	2199.23	0.98007	2199.23	0.98432	2199.23	0.94091	2199.23	0.99154	2199.23	0.9909	2199.23	0.9924	2199.23	0.99121	2199.23	0.99116	2199.23	0.99053	2199.23	0.99109	2199.23	0.99158	2199.23	0.99068	2199.23	0.98622
	2197.8	0.98023	2197.8	0.98448	2197.8	0.94194	2197.8	0.99168	2197.8	0.99098	2197.8	0.99246	2197.8	0.99139	2197.8	0.99127	2197.8	0.99055	2197.8	0.99122	2197.8	0.99158	2197.8	0.99075	2197.8	0.98629
	2196.37	0.98039	2196.37	0.98465	2196.37	0.94318	2196.37	0.99182	2196.37	0.99111	2196.37	0.99252	2196.37	0.99159	2196.37	0.99138	2196.37	0.99056	2196.37	0.99137	2196.37	0.9916	2196.37	0.99081	2196.37	0.9864
	2194.94	0.98056	2194.94	0.9848	2194.94	0.94444	2194.94	0.99193	2194.94	0.99127	2194.94	0.99259	2194.94	0.99179	2194.94	0.99148	2194.94	0.99057	2194.94	0.99153	2194.94	0.99165	2194.94	0.99084	2194.94	0.98655
	2193.51	0.98077	2193.51	0.98494	2193.51	0.94527	2193.51	0.99202	2193.51	0.99145	2193.51	0.99266	2193.51	0.99199	2193.51	0.99157	2193.51	0.99058	2193.51	0.99168	2193.51	0.9917	2193.51	0.99085	2193.51	0.98675
	2192.08	0.98103	2192.08	0.98508	2192.08	0.94533	2192.08	0.99209	2192.08	0.99163	2192.08	0.99273	2192.08	0.9922	2192.08	0.99168	2192.08	0.99059	2192.08	0.99182	2192.08	0.99174	2192.08	0.99084	2192.08	0.98699
	2190.65	0.9813	2190.65	0.98522	2190.65	0.94469	2190.65	0.99216	2190.65	0.99181	2190.65	0.9928	2190.65	0.99241	2190.65	0.99183	2190.65	0.99064	2190.65	0.99195	2190.65	0.99179	2190.65	0.99085	2190.65	0.98724
	2189.22	0.98156	2189.22	0.9854	2189.22	0.94374	2189.22	0.99224	2189.22	0.99202	2189.22	0.99286	2189.22	0.9926	2189.22	0.99201	2189.22	0.99073	2189.22	0.99207	2189.22	0.99187	2189.22	0.99089	2189.22	0.98749
	2187.79	0.9818	2187.79	0.9856	2187.79	0.94292	2187.79	0.99231	2187.79	0.99222	2187.79	0.99292	2187.79	0.99278	2187.79	0.99221	2187.79	0.99084	2187.79	0.9922	2187.79	0.992	2187.79	0.99093	2187.79	0.98775
	2186.36	0.98203	2186.36	0.98583	2186.36	0.94254	2186.36	0.99238	2186.36	0.9924	2186.36	0.99298	2186.36	0.99293	2186.36	0.99242	2186.36	0.99095	2186.36	0.99236	2186.36	0.99218	2186.36	0.99097	2186.36	0.988
	2184.92	0.98224	2184.92	0.98611	2184.92	0.94267	2184.92	0.99244	2184.92	0.99257	2184.92	0.99304	2184.92	0.99306	2184.92	0.99259	2184.92	0.99103	2184.92	0.99252	2184.92	0.99239	2184.92	0.99098	2184.92	0.98824
	2183.49	0.9824	2183.49	0.98641	2183.49	0.94322	2183.49	0.99252	2183.49	0.99275	2183.49	0.9931	2183.49	0.99318	2183.49	0.9927	2183.49	0.99111	2183.49	0.99265	2183.49	0.99258	2183.49	0.99098	2183.49	0.98846
	2182.06	0.98249	2182.06	0.98669	2182.06	0.94394	2182.06	0.99261	2182.06	0.99295	2182.06	0.99317	2182.06	0.99327	2182.06	0.99279	2182.06	0.99117	2182.06	0.99273	2182.06	0.99274	2182.06	0.99099	2182.06	0.98865
	2180.63	0.98251	2180.63	0.98694	2180.63	0.94463	2180.63	0.99267	2180.63	0.99313	2180.63	0.99326	2180.63	0.99336	2180.63	0.99287	2180.63	0.99121	2180.63	0.9928	2180.63	0.99284	2180.63	0.99101	2180.63	0.98876
	2179.2	0.98246	2179.2	0.98713	2179.2	0.94499	2179.2	0.99269	2179.2	0.99325	2179.2	0.99336	2179.2	0.99345	2179.2	0.99295	2179.2	0.99121	2179.2	0.99283	2179.2	0.9929	2179.2	0.99102	2179.2	0.98879
	2177.77	0.98236	2177.77	0.98727	2177.77	0.94453	2177.77	0.99269	2177.77	0.99331	2177.77	0.99348	2177.77	0.99355	2177.77	0.99299	2177.77	0.99114	2177.77	0.9928	2177.77	0.99291	2177.77	0.99096	2177.77	0.98874
	2176.34	0.98227	2176.34	0.98738	2176.34	0.94289	2176.34	0.99267	2176.34	0.99331	2176.34	0.99363	2176.34	0.99366	2176.34	0.99303	2176.34	0.99102	2176.34	0.9927	2176.34	0.99292	2176.34	0.99082	2176.34	0.98865
	2174.91	0.98226	2174.91	0.98753	2174.91	0.94038	2174.91	0.99267	2174.91	0.9933	2174.91	0.99378	2174.91	0.99379	2174.91	0.99313	2174.91	0.99093	2174.91	0.99256	2174.91	0.99296	2174.91	0.9907	2174.91	0.98861
	2173.48	0.98241	2173.48	0.98777	2173.48	0.93794	2173.48	0.99274	2173.48	0.99332	2173.48	0.99395	2173.48	0.99395	2173.48	0.99333	2173.48	0.99094	2173.48	0.99248	2173.48	0.99308	2173.48	0.9907	2173.48	0.98868
	2172.05	0.98269	2172.05	0.9881	2172.05	0.93651	2172.05	0.99291	2172.05	0.9934	2172.05	0.99412	2172.05	0.99414	2172.05	0.99362	2172.05	0.9911	2172.05	0.99248	2172.05	0.99326	2172.05	0.99088	2172.05	0.98887
	2170.62	0.98305	2170.62	0.98845	2170.62	0.93647	2170.62	0.99318	2170.62	0.99355	2170.62	0.99429	2170.62	0.99436	2170.62	0.99394	2170.62	0.99135	2170.62	0.99258	2170.62	0.9935	2170.62	0.99121	2170.62	0.98914
	2169.19	0.98342	2169.19	0.98874	2169.19	0.93761	2169.19	0.99347	2169.19	0.99375	2169.19	0.99447	2169.19	0.9946	2169.19	0.99425	2169.19	0.99166	2169.19	0.99277	2169.19	0.99376	2169.19	0.9916	2169.19	0.98947
	2167.75	0.98378	2167.75	0.98896	2167.75	0.9395	2167.75	0.99376	2167.75	0.994	2167.75	0.99465	2167.75	0.99486	2167.75	0.99451	2167.75	0.99199	2167.75	0.99302	2167.75	0.99401	2167.75	0.99201	2167.75	0.98982
	2166.32	0.98412	2166.32	0.98909	2166.32	0.94184	2166.32	0.99404	2166.32	0.99425	2166.32	0.99483	2166.32	0.99512	2166.32	0.99473	2166.32	0.9923	2166.32	0.99332	2166.32	0.99424	2166.32	0.9924	2166.32	0.99018
	2164.89	0.98443	2164.89	0.98918	2164.89	0.94452	2164.89	0.9943	2164.89	0.99452	2164.89	0.995	2164.89	0.99539	2164.89	0.99493	2164.89	0.99262	2164.89	0.99363	2164.89	0.99446	2164.89	0.99278	2164.89	0.99054
	2163.46	0.9847	2163.46	0.98924	2163.46	0.94734	2163.46	0.99455	2163.46	0.99478	2163.46	0.99516	2163.46	0.99566	2163.46	0.99511	2163.46	0.99296	2163.46	0.99392	2163.46	0.99467	2163.46	0.99316	2163.46	0.99088
	2162.03	0.98495	2162.03	0.98927	2162.03	0.94993	2162.03	0.99476	2162.03	0.99501	2162.03	0.99529	2162.03	0.99591	2162.03	0.99527	2162.03	0.9933	2162.03	0.9942	2162.03	0.99488	2162.03	0.99354	2162.03	0.99121
	2160.6	0.98519	2160.6	0.98924	2160.6	0.95181	2160.6	0.99492	2160.6	0.99521	2160.6	0.9954	2160.6	0.99612	2160.6	0.9954	2160.6	0.99363	2160.6	0.99447	2160.6	0.99507	2160.6	0.99389	2160.6	0.99151
	2159.17	0.98538	2159.17	0.98917	2159.17	0.95271	2159.17	0.99499	2159.17	0.99536	2159.17	0.99548	2159.17	0.99628	2159.17	0.99551	2159.17	0.99392	2159.17	0.99471	2159.17	0.99525	2159.17	0.9942	2159.17	0.99178
	2157.74	0.98552	2157.74	0.98908	2157.74	0.95285	2157.74	0.99498	2157.74	0.99548	2157.74	0.99551	2157.74	0.99639	2157.74	0.9956	2157.74	0.99418	2157.74	0.99492	2157.74	0.9954	2157.74	0.99445	2157.74	0.992
	2156.31	0.98557	2156.31	0.98897	2156.31	0.9528	2156.31	0.99492	2156.31	0.99552	2156.31	0.9955	2156.31	0.99643	2156.31	0.99564	2156.31	0.99441	2156.31	0.9951	2156.31	0.99553	2156.31	0.99464	2156.31	0.99215
	2154.88	0.98554	2154.88	0.98885	2154.88	0.95316	2154.88	0.99482	2154.88	0.99548	2154.88	0.99544	2154.88	0.9964	2154.88	0.99564	2154.88	0.9946	2154.88	0.99523	2154.88	0.99563	2154.88	0.99474	2154.88	0.9922
	2153.45	0.98542	2153.45	0.98867	2153.45	0.95411	2153.45	0.99468	2153.45	0.99536	2153.45	0.99534	2153.45	0.9963	2153.45	0.99559	2153.45	0.9947	2153.45	0.99531	2153.45	0.99568	2153.45	0.99475	2153.45	0.99218
	2152.01	0.98521	2152.01	0.98846	2152.01	0.95551	2152.01	0.99453	2152.01	0.99516	2152.01	0.99521	2152.01	0.99614	2152.01	0.99547	2152.01	0.99471	2152.01	0.99533	2152.01	0.99567	2152.01	0.99467	2152.01	0.99208
	2150.58	0.98488	2150.58	0.98821	2150.58	0.95714	2150.58	0.99436	2150.58	0.99491	2150.58	0.99504	2150.58	0.99592	2150.58	0.99527	2150.58	0.99464	2150.58	0.99529	2150.58	0.99557	2150.58	0.99453	2150.58	0.99191
	2149.15	0.98443	2149.15	0.98793	2149.15	0.95882	2149.15	0.99417	2149.15	0.9946	2149.15	0.99484	2149.15	0.99566	2149.15	0.99503	2149.15	0.99451	2149.15	0.9952	2149.15	0.99539	2149.15	0.99435	2149.15	0.99167
	2147.72	0.98387	2147.72	0.98762	2147.72	0.96036	2147.72	0.99393	2147.72	0.99422	2147.72	0.99463	2147.72	0.99537	2147.72	0.99475	2147.72	0.99434	2147.72	0.99506	2147.72	0.99513	2147.72	0.99411	2147.72	0.99132
	2146.29	0.98323	2146.29	0.9873	2146.29	0.96144	2146.29	0.99363	2146.29	0.99378	2146.29	0.9944	2146.29	0.99504	2146.29	0.99445	2146.29	0.99409	2146.29	0.99485	2146.29	0.99483	2146.29	0.99379	2146.29	0.99087
	2144.86	0.98256	2144.86	0.98696	2144.86	0.9617	2144.86	0.99327	2144.86	0.99331	2144.86	0.99416	2144.86	0.99469	2144.86	0.99413	2144.86	0.99377	2144.86	0.99457	2144.86	0.9945	2144.86	0.99339	2144.86	0.99035
	2143.43	0.98192	2143.43	0.98662	2143.43	0.96094	2143.43	0.99289	2143.43	0.99283	2143.43	0.99391	2143.43	0.99432	2143.43	0.9938	2143.43	0.99341	2143.43	0.99422	2143.43	0.99417	2143.43	0.99291	2143.43	0.98981
	2142	0.98139	2142	0.98633	2142	0.95946	2142	0.99253	2142	0.9924	2142	0.99365	2142	0.99395	2142	0.99349	2142	0.99308	2142	0.99386	2142	0.9939	2142	0.99246	2142	0.98936
	2140.57	0.98099	2140.57	0.98613	2140.57	0.95787	2140.57	0.99223	2140.57	0.99204	2140.57	0.99339	2140.57	0.99357	2140.57	0.99324	2140.57	0.99285	2140.57	0.99356	2140.57	0.99371	2140.57	0.99211	2140.57	0.98904
	2139.14	0.9807	2139.14	0.986	2139.14	0.95666	2139.14	0.992	2139.14	0.99176	2139.14	0.99313	2139.14	0.9932	2139.14	0.99302	2139.14	0.99271	2139.14	0.99333	2139.14	0.99359	2139.14	0.99189	2139.14	0.98881
	2137.71	0.98042	2137.71	0.98589	2137.71	0.956	2137.71	0.99183	2137.71	0.99153	2137.71	0.99288	2137.71	0.99282	2137.71	0.99278	2137.71	0.99259	2137.71	0.99312	2137.71	0.99349	2137.71	0.99173	2137.71	0.98863
	2136.28	0.98011	2136.28	0.98575	2136.28	0.95592	2136.28	0.99164	2136.28	0.99132	2136.28	0.99263	2136.28	0.99245	2136.28	0.9925	2136.28	0.99244	2136.28	0.99292	2136.28	0.99338	2136.28	0.99157	2136.28	0.98843
	2134.84	0.97975	2134.84	0.98556	2134.84	0.95642	2134.84	0.9914	2134.84	0.9911	2134.84	0.9924	2134.84	0.99209	2134.84	0.99218	2134.84	0.99225	2134.84	0.9927	2134.84	0.99323	2134.84	0.9914	2134.84	0.98821
	2133.41	0.97935	2133.41	0.98534	2133.41	0.95744	2133.41	0.99112	2133.41	0.99088	2133.41	0.99218	2133.41	0.99174	2133.41	0.99185	2133.41	0.99202	2133.41	0.99246	2133.41	0.99304	2133.41	0.99121	2133.41	0.98795
	2131.98	0.97894	2131.98	0.98512	2131.98	0.95875	2131.98	0.99086	2131.98	0.99066	2131.98	0.99198	2131.98	0.99141	2131.98	0.99153	2131.98	0.99177	2131.98	0.99221	2131.98	0.99282	2131.98	0.991	2131.98	0.98765
	2130.55	0.97852	2130.55	0.98492	2130.55	0.95995	2130.55	0.99064	2130.55	0.99045	2130.55	0.99179	2130.55	0.9911	2130.55	0.99123	2130.55	0.9915	2130.55	0.99195	2130.55	0.99257	2130.55	0.99078	2130.55	0.98731
	2129.12	0.9781	2129.12	0.98472	2129.12	0.96069	2129.12	0.99044	2129.12	0.99026	2129.12	0.99162	2129.12	0.99081	2129.12	0.99098	2129.12	0.99122	2129.12	0.99168	2129.12	0.99231	2129.12	0.99056	2129.12	0.98695
	2127.69	0.97771	2127.69	0.9845	2127.69	0.96081	2127.69	0.99026	2127.69	0.99012	2127.69	0.99146	2127.69	0.99054	2127.69	0.99077	2127.69	0.99091	2127.69	0.99142	2127.69	0.99206	2127.69	0.99033	2127.69	0.98659
	2126.26	0.97733	2126.26	0.98428	2126.26	0.96034	2126.26	0.99009	2126.26	0.99003	2126.26	0.99131	2126.26	0.99029	2126.26	0.9906	2126.26	0.99058	2126.26	0.99115	2126.26	0.99181	2126.26	0.99009	2126.26	0.98626
	2124.83	0.97698	2124.83	0.98409	2124.83	0.95936	2124.83	0.98992	2124.83	0.98998	2124.83	0.99117	2124.83	0.99006	2124.83	0.99044	2124.83	0.99023	2124.83	0.99089	2124.83	0.99157	2124.83	0.98984	2124.83	0.98593
	2123.4	0.97668	2123.4	0.98397	2123.4	0.95815	2123.4	0.98979	2123.4	0.98992	2123.4	0.99104	2123.4	0.98985	2123.4	0.99031	2123.4	0.98989	2123.4	0.99065	2123.4	0.99135	2123.4	0.98958	2123.4	0.98561
	2121.97	0.97641	2121.97	0.98389	2121.97	0.95717	2121.97	0.98968	2121.97	0.98983	2121.97	0.99093	2121.97	0.98967	2121.97	0.99021	2121.97	0.98958	2121.97	0.99041	2121.97	0.99113	2121.97	0.98933	2121.97	0.9853
	2120.54	0.97618	2120.54	0.98385	2120.54	0.95673	2120.54	0.9896	2120.54	0.98972	2120.54	0.99084	2120.54	0.98952	2120.54	0.99015	2120.54	0.98932	2120.54	0.99021	2120.54	0.99092	2120.54	0.98911	2120.54	0.98504
	2119.11	0.97598	2119.11	0.98384	2119.11	0.95689	2119.11	0.98955	2119.11	0.98962	2119.11	0.99075	2119.11	0.9894	2119.11	0.99013	2119.11	0.98909	2119.11	0.99004	2119.11	0.99073	2119.11	0.98893	2119.11	0.98484
	2117.67	0.97583	2117.67	0.98389	2117.67	0.95748	2117.67	0.98953	2117.67	0.98955	2117.67	0.99068	2117.67	0.98932	2117.67	0.99012	2117.67	0.98892	2117.67	0.98991	2117.67	0.99057	2117.67	0.98879	2117.67	0.9847
	2116.24	0.97574	2116.24	0.98402	2116.24	0.95822	2116.24	0.98954	2116.24	0.9895	2116.24	0.99063	2116.24	0.98928	2116.24	0.99013	2116.24	0.9888	2116.24	0.98982	2116.24	0.99045	2116.24	0.9887	2116.24	0.9846
	2114.81	0.9757	2114.81	0.98423	2114.81	0.95872	2114.81	0.98956	2114.81	0.98946	2114.81	0.99059	2114.81	0.98926	2114.81	0.99013	2114.81	0.98873	2114.81	0.98975	2114.81	0.99035	2114.81	0.98864	2114.81	0.98452
	2113.38	0.97571	2113.38	0.98447	2113.38	0.95864	2113.38	0.98956	2113.38	0.98944	2113.38	0.99057	2113.38	0.98928	2113.38	0.99013	2113.38	0.98871	2113.38	0.98971	2113.38	0.99028	2113.38	0.98861	2113.38	0.98447
	2111.95	0.97575	2111.95	0.98473	2111.95	0.95796	2111.95	0.98954	2111.95	0.98945	2111.95	0.99055	2111.95	0.98932	2111.95	0.99016	2111.95	0.98871	2111.95	0.98968	2111.95	0.99023	2111.95	0.98859	2111.95	0.98445
	2110.52	0.97585	2110.52	0.98498	2110.52	0.9569	2110.52	0.98953	2110.52	0.98947	2110.52	0.99055	2110.52	0.98938	2110.52	0.99019	2110.52	0.98875	2110.52	0.98968	2110.52	0.99023	2110.52	0.9886	2110.52	0.98447
	2109.09	0.97601	2109.09	0.98521	2109.09	0.95575	2109.09	0.98953	2109.09	0.98952	2109.09	0.99056	2109.09	0.98945	2109.09	0.99024	2109.09	0.98881	2109.09	0.98971	2109.09	0.99027	2109.09	0.98862	2109.09	0.98454
	2107.66	0.97622	2107.66	0.98543	2107.66	0.95467	2107.66	0.98954	2107.66	0.98958	2107.66	0.99057	2107.66	0.98953	2107.66	0.99029	2107.66	0.98891	2107.66	0.98976	2107.66	0.99034	2107.66	0.98868	2107.66	0.98464
	2106.23	0.97648	2106.23	0.98565	2106.23	0.9539	2106.23	0.98955	2106.23	0.98966	2106.23	0.99059	2106.23	0.9896	2106.23	0.99036	2106.23	0.98902	2106.23	0.98983	2106.23	0.99043	2106.23	0.98877	2106.23	0.98475
	2104.8	0.97675	2104.8	0.98587	2104.8	0.95373	2104.8	0.98956	2104.8	0.98972	2104.8	0.99062	2104.8	0.98968	2104.8	0.99043	2104.8	0.98914	2104.8	0.98989	2104.8	0.99051	2104.8	0.98886	2104.8	0.98487
	2103.37	0.977	2103.37	0.98608	2103.37	0.95432	2103.37	0.98958	2103.37	0.98977	2103.37	0.99065	2103.37	0.98974	2103.37	0.99046	2103.37	0.98928	2103.37	0.98995	2103.37	0.99061	2103.37	0.98897	2103.37	0.98501
	2101.93	0.9772	2101.93	0.98624	2101.93	0.95556	2101.93	0.9896	2101.93	0.98981	2101.93	0.99069	2101.93	0.9898	2101.93	0.99047	2101.93	0.98942	2101.93	0.99002	2101.93	0.99072	2101.93	0.98908	2101.93	0.98515
	2100.5	0.97736	2100.5	0.98634	2100.5	0.95715	2100.5	0.98964	2100.5	0.98985	2100.5	0.99073	2100.5	0.98985	2100.5	0.99047	2100.5	0.98957	2100.5	0.99008	2100.5	0.99082	2100.5	0.98918	2100.5	0.98528
	2099.07	0.97748	2099.07	0.98639	2099.07	0.95878	2099.07	0.9897	2099.07	0.98989	2099.07	0.99077	2099.07	0.98988	2099.07	0.99049	2099.07	0.98971	2099.07	0.99012	2099.07	0.99091	2099.07	0.98926	2099.07	0.98539
	2097.64	0.97759	2097.64	0.98641	2097.64	0.96012	2097.64	0.98977	2097.64	0.98993	2097.64	0.99082	2097.64	0.98991	2097.64	0.99053	2097.64	0.98982	2097.64	0.99016	2097.64	0.99096	2097.64	0.98932	2097.64	0.98548
	2096.21	0.9777	2096.21	0.98642	2096.21	0.96097	2096.21	0.98986	2096.21	0.98995	2096.21	0.99086	2096.21	0.98993	2096.21	0.99056	2096.21	0.98992	2096.21	0.99018	2096.21	0.99098	2096.21	0.98934	2096.21	0.98556
	2094.78	0.97779	2094.78	0.98642	2094.78	0.9612	2094.78	0.98994	2094.78	0.98997	2094.78	0.99092	2094.78	0.98994	2094.78	0.99058	2094.78	0.98999	2094.78	0.9902	2094.78	0.99098	2094.78	0.98935	2094.78	0.98562
	2093.35	0.97788	2093.35	0.9864	2093.35	0.96091	2093.35	0.99001	2093.35	0.99001	2093.35	0.99097	2093.35	0.98995	2093.35	0.9906	2093.35	0.99005	2093.35	0.99021	2093.35	0.99098	2093.35	0.98935	2093.35	0.98568
	2091.92	0.97796	2091.92	0.98638	2091.92	0.96037	2091.92	0.99009	2091.92	0.99007	2091.92	0.99103	2091.92	0.98995	2091.92	0.99063	2091.92	0.99009	2091.92	0.99021	2091.92	0.991	2091.92	0.98936	2091.92	0.98574
	2090.49	0.97803	2090.49	0.98638	2090.49	0.95991	2090.49	0.99015	2090.49	0.99015	2090.49	0.9911	2090.49	0.98995	2090.49	0.99067	2090.49	0.99013	2090.49	0.99022	2090.49	0.99104	2090.49	0.98937	2090.49	0.9858
	2089.06	0.9781	2089.06	0.98641	2089.06	0.95974	2089.06	0.9902	2089.06	0.99022	2089.06	0.99116	2089.06	0.98996	2089.06	0.99074	2089.06	0.99017	2089.06	0.99023	2089.06	0.99108	2089.06	0.98938	2089.06	0.98587
	2087.63	0.97816	2087.63	0.98646	2087.63	0.96004	2087.63	0.99024	2087.63	0.99028	2087.63	0.99124	2087.63	0.98998	2087.63	0.99083	2087.63	0.99022	2087.63	0.99025	2087.63	0.99113	2087.63	0.9894	2087.63	0.98592
	2086.2	0.97821	2086.2	0.98653	2086.2	0.96091	2086.2	0.99027	2086.2	0.99035	2086.2	0.99132	2086.2	0.99002	2086.2	0.99094	2086.2	0.99027	2086.2	0.99028	2086.2	0.99115	2086.2	0.98942	2086.2	0.98596
	2084.76	0.97826	2084.76	0.98659	2084.76	0.96229	2084.76	0.99032	2084.76	0.99046	2084.76	0.9914	2084.76	0.99009	2084.76	0.99105	2084.76	0.9903	2084.76	0.99031	2084.76	0.99118	2084.76	0.98944	2084.76	0.98599
	2083.33	0.97832	2083.33	0.98669	2083.33	0.9638	2083.33	0.99039	2083.33	0.99058	2083.33	0.99149	2083.33	0.99017	2083.33	0.99114	2083.33	0.99033	2083.33	0.99033	2083.33	0.99122	2083.33	0.98946	2083.33	0.98604
	2081.9	0.97841	2081.9	0.98682	2081.9	0.96482	2081.9	0.99047	2081.9	0.99071	2081.9	0.99158	2081.9	0.99029	2081.9	0.99123	2081.9	0.99036	2081.9	0.99033	2081.9	0.99126	2081.9	0.9895	2081.9	0.98609
	2080.47	0.97856	2080.47	0.98699	2080.47	0.96491	2080.47	0.99053	2080.47	0.99083	2080.47	0.99167	2080.47	0.99043	2080.47	0.99137	2080.47	0.9904	2080.47	0.99034	2080.47	0.9913	2080.47	0.98956	2080.47	0.98615
	2079.04	0.97877	2079.04	0.98719	2079.04	0.96414	2079.04	0.99059	2079.04	0.99096	2079.04	0.99177	2079.04	0.99059	2079.04	0.99154	2079.04	0.99045	2079.04	0.99038	2079.04	0.99134	2079.04	0.98965	2079.04	0.98623
	2077.61	0.97903	2077.61	0.98742	2077.61	0.96295	2077.61	0.99069	2077.61	0.99111	2077.61	0.99187	2077.61	0.99077	2077.61	0.99173	2077.61	0.99052	2077.61	0.99049	2077.61	0.99141	2077.61	0.98977	2077.61	0.98635
	2076.18	0.97933	2076.18	0.98768	2076.18	0.96172	2076.18	0.99086	2076.18	0.99127	2076.18	0.99197	2076.18	0.99097	2076.18	0.9919	2076.18	0.99061	2076.18	0.99065	2076.18	0.99154	2076.18	0.98993	2076.18	0.98652
	2074.75	0.97967	2074.75	0.98796	2074.75	0.96059	2074.75	0.99108	2074.75	0.99145	2074.75	0.99208	2074.75	0.99118	2074.75	0.99207	2074.75	0.99071	2074.75	0.99085	2074.75	0.9917	2074.75	0.99011	2074.75	0.98671
	2073.32	0.98006	2073.32	0.98826	2073.32	0.95963	2073.32	0.99132	2073.32	0.99163	2073.32	0.99219	2073.32	0.99141	2073.32	0.99222	2073.32	0.99082	2073.32	0.99107	2073.32	0.99188	2073.32	0.99029	2073.32	0.98692
	2071.89	0.98048	2071.89	0.98856	2071.89	0.95904	2071.89	0.99156	2071.89	0.9918	2071.89	0.99231	2071.89	0.99163	2071.89	0.99237	2071.89	0.99093	2071.89	0.9913	2071.89	0.99206	2071.89	0.99048	2071.89	0.98714
	2070.46	0.98093	2070.46	0.98886	2070.46	0.95904	2070.46	0.99177	2070.46	0.99195	2070.46	0.99244	2070.46	0.99186	2070.46	0.99251	2070.46	0.99105	2070.46	0.99153	2070.46	0.99226	2070.46	0.99068	2070.46	0.98739
	2069.03	0.98138	2069.03	0.98914	2069.03	0.95969	2069.03	0.99198	2069.03	0.99208	2069.03	0.99258	2069.03	0.99208	2069.03	0.99264	2069.03	0.99119	2069.03	0.99175	2069.03	0.99246	2069.03	0.99087	2069.03	0.98765
	2067.59	0.98178	2067.59	0.98939	2067.59	0.96082	2067.59	0.99216	2067.59	0.9922	2067.59	0.99272	2067.59	0.99229	2067.59	0.99276	2067.59	0.9913	2067.59	0.99194	2067.59	0.99264	2067.59	0.99106	2067.59	0.98788
	2066.16	0.98214	2066.16	0.98964	2066.16	0.96194	2066.16	0.99233	2066.16	0.99231	2066.16	0.99287	2066.16	0.99249	2066.16	0.99285	2066.16	0.99136	2066.16	0.99206	2066.16	0.99275	2066.16	0.9912	2066.16	0.98807
	2064.73	0.98246	2064.73	0.98989	2064.73	0.96254	2064.73	0.99247	2064.73	0.99241	2064.73	0.99302	2064.73	0.99267	2064.73	0.99292	2064.73	0.99138	2064.73	0.99215	2064.73	0.9928	2064.73	0.99132	2064.73	0.98823
	2063.3	0.98279	2063.3	0.99017	2063.3	0.96229	2063.3	0.9926	2063.3	0.99248	2063.3	0.99317	2063.3	0.99283	2063.3	0.99297	2063.3	0.99138	2063.3	0.99224	2063.3	0.99281	2063.3	0.99143	2063.3	0.98837
	2061.87	0.98314	2061.87	0.99047	2061.87	0.96127	2061.87	0.99272	2061.87	0.99254	2061.87	0.99334	2061.87	0.99298	2061.87	0.99302	2061.87	0.99139	2061.87	0.99234	2061.87	0.99283	2061.87	0.99156	2061.87	0.98854
	2060.44	0.98352	2060.44	0.99076	2060.44	0.9599	2060.44	0.99285	2060.44	0.99263	2060.44	0.99352	2060.44	0.99312	2060.44	0.99308	2060.44	0.99143	2060.44	0.99246	2060.44	0.9929	2060.44	0.99173	2060.44	0.98875
	2059.01	0.98391	2059.01	0.99104	2059.01	0.95873	2059.01	0.99298	2059.01	0.99279	2059.01	0.99371	2059.01	0.99325	2059.01	0.99314	2059.01	0.9915	2059.01	0.99261	2059.01	0.99303	2059.01	0.99192	2059.01	0.98901
	2057.58	0.9843	2057.58	0.99134	2057.58	0.95813	2057.58	0.99311	2057.58	0.99301	2057.58	0.99392	2057.58	0.99339	2057.58	0.99324	2057.58	0.99161	2057.58	0.99281	2057.58	0.9932	2057.58	0.99214	2057.58	0.98928
	2056.15	0.98472	2056.15	0.99168	2056.15	0.95821	2056.15	0.99322	2056.15	0.99328	2056.15	0.99414	2056.15	0.99354	2056.15	0.9934	2056.15	0.99177	2056.15	0.99304	2056.15	0.99338	2056.15	0.99236	2056.15	0.98954
	2054.72	0.98517	2054.72	0.99202	2054.72	0.9588	2054.72	0.99333	2054.72	0.99357	2054.72	0.99439	2054.72	0.99371	2054.72	0.99358	2054.72	0.99196	2054.72	0.99328	2054.72	0.99355	2054.72	0.99259	2054.72	0.9898
	2053.29	0.98566	2053.29	0.99236	2053.29	0.9597	2053.29	0.99343	2053.29	0.99387	2053.29	0.99465	2053.29	0.99392	2053.29	0.99377	2053.29	0.99218	2053.29	0.9935	2053.29	0.99371	2053.29	0.99281	2053.29	0.99009
	2051.85	0.98617	2051.85	0.9927	2051.85	0.96069	2051.85	0.99357	2051.85	0.99419	2051.85	0.99494	2051.85	0.99415	2051.85	0.99397	2051.85	0.99241	2051.85	0.9937	2051.85	0.99387	2051.85	0.99306	2051.85	0.99042
	2050.42	0.98672	2050.42	0.99308	2050.42	0.96139	2050.42	0.99374	2050.42	0.99453	2050.42	0.99524	2050.42	0.99443	2050.42	0.99419	2050.42	0.99267	2050.42	0.9939	2050.42	0.99404	2050.42	0.99334	2050.42	0.99081
	2048.99	0.98729	2048.99	0.99353	2048.99	0.96127	2048.99	0.99398	2048.99	0.99487	2048.99	0.99556	2048.99	0.99473	2048.99	0.99446	2048.99	0.99296	2048.99	0.9941	2048.99	0.99422	2048.99	0.99367	2048.99	0.99125
	2047.56	0.9879	2047.56	0.99403	2047.56	0.96003	2047.56	0.99428	2047.56	0.99523	2047.56	0.99588	2047.56	0.99507	2047.56	0.99479	2047.56	0.9933	2047.56	0.99433	2047.56	0.9944	2047.56	0.99405	2047.56	0.99172
	2046.13	0.98852	2046.13	0.99454	2046.13	0.95789	2046.13	0.99465	2046.13	0.99559	2046.13	0.99621	2046.13	0.99543	2046.13	0.99517	2046.13	0.99368	2046.13	0.9946	2046.13	0.99461	2046.13	0.99446	2046.13	0.9922
	2044.7	0.98913	2044.7	0.99503	2044.7	0.95538	2044.7	0.99506	2044.7	0.99596	2044.7	0.99654	2044.7	0.99582	2044.7	0.99557	2044.7	0.9941	2044.7	0.99491	2044.7	0.99486	2044.7	0.99488	2044.7	0.99272
	2043.27	0.98972	2043.27	0.99551	2043.27	0.95295	2043.27	0.99551	2043.27	0.99634	2043.27	0.99688	2043.27	0.99621	2043.27	0.99599	2043.27	0.99453	2043.27	0.99527	2043.27	0.99516	2043.27	0.99529	2043.27	0.99327
	2041.84	0.99029	2041.84	0.99598	2041.84	0.95091	2041.84	0.99597	2041.84	0.99672	2041.84	0.99721	2041.84	0.99661	2041.84	0.9964	2041.84	0.99497	2041.84	0.99566	2041.84	0.99552	2041.84	0.99567	2041.84	0.99384
	2040.41	0.99085	2040.41	0.99642	2040.41	0.94955	2040.41	0.9964	2040.41	0.99712	2040.41	0.99754	2040.41	0.99701	2040.41	0.99682	2040.41	0.99539	2040.41	0.99605	2040.41	0.99592	2040.41	0.99602	2040.41	0.99439
	2038.98	0.99139	2038.98	0.9968	2038.98	0.94901	2038.98	0.99678	2038.98	0.9975	2038.98	0.99786	2038.98	0.9974	2038.98	0.99723	2038.98	0.9958	2038.98	0.99644	2038.98	0.99635	2038.98	0.99634	2038.98	0.9949
	2037.55	0.9919	2037.55	0.99713	2037.55	0.94919	2037.55	0.9971	2037.55	0.99785	2037.55	0.99817	2037.55	0.99777	2037.55	0.99762	2037.55	0.99617	2037.55	0.99679	2037.55	0.99677	2037.55	0.99663	2037.55	0.99537
	2036.12	0.99237	2036.12	0.99742	2036.12	0.94965	2036.12	0.99739	2036.12	0.99816	2036.12	0.99845	2036.12	0.99812	2036.12	0.99796	2036.12	0.99651	2036.12	0.99711	2036.12	0.99718	2036.12	0.99687	2036.12	0.99581
	2034.68	0.99277	2034.68	0.99769	2034.68	0.9498	2034.68	0.99767	2034.68	0.99842	2034.68	0.99871	2034.68	0.99844	2034.68	0.99823	2034.68	0.9968	2034.68	0.99739	2034.68	0.99753	2034.68	0.99707	2034.68	0.9962
	2033.25	0.99311	2033.25	0.99793	2033.25	0.94914	2033.25	0.99793	2033.25	0.99863	2033.25	0.99893	2033.25	0.99871	2033.25	0.99846	2033.25	0.99705	2033.25	0.99763	2033.25	0.99781	2033.25	0.99722	2033.25	0.99652
	2031.82	0.99341	2031.82	0.99813	2031.82	0.94747	2031.82	0.99818	2031.82	0.99882	2031.82	0.99911	2031.82	0.99894	2031.82	0.99869	2031.82	0.99725	2031.82	0.99785	2031.82	0.99804	2031.82	0.99736	2031.82	0.99678
	2030.39	0.9937	2030.39	0.99827	2030.39	0.9449	2030.39	0.99843	2030.39	0.99897	2030.39	0.99925	2030.39	0.99913	2030.39	0.9989	2030.39	0.99745	2030.39	0.99809	2030.39	0.99829	2030.39	0.99751	2030.39	0.99703
	2028.96	0.99401	2028.96	0.99834	2028.96	0.94191	2028.96	0.99868	2028.96	0.99911	2028.96	0.99936	2028.96	0.99927	2028.96	0.99908	2028.96	0.99764	2028.96	0.99835	2028.96	0.9986	2028.96	0.99769	2028.96	0.99729
	2027.53	0.99433	2027.53	0.99836	2027.53	0.93914	2027.53	0.99892	2027.53	0.99924	2027.53	0.99945	2027.53	0.99938	2027.53	0.9992	2027.53	0.99782	2027.53	0.99862	2027.53	0.99894	2027.53	0.99788	2027.53	0.99753
	2026.1	0.99463	2026.1	0.99833	2026.1	0.93708	2026.1	0.99911	2026.1	0.99938	2026.1	0.99951	2026.1	0.99946	2026.1	0.99926	2026.1	0.99799	2026.1	0.99888	2026.1	0.99922	2026.1	0.99805	2026.1	0.99774
	2024.67	0.9949	2024.67	0.99827	2024.67	0.93573	2024.67	0.99924	2024.67	0.99954	2024.67	0.99955	2024.67	0.99951	2024.67	0.9993	2024.67	0.99812	2024.67	0.99912	2024.67	0.99941	2024.67	0.9982	2024.67	0.99789
	2023.24	0.99514	2023.24	0.99816	2023.24	0.93468	2023.24	0.99931	2023.24	0.99969	2023.24	0.99956	2023.24	0.99954	2023.24	0.99935	2023.24	0.99824	2023.24	0.99934	2023.24	0.99949	2023.24	0.99831	2023.24	0.99798
	2021.81	0.99539	2021.81	0.99798	2021.81	0.93368	2021.81	0.99934	2021.81	0.99981	2021.81	0.99955	2021.81	0.99955	2021.81	0.99941	2021.81	0.99834	2021.81	0.9995	2021.81	0.9995	2021.81	0.99841	2021.81	0.99806
	2020.38	0.99564	2020.38	0.99773	2020.38	0.93282	2020.38	0.99935	2020.38	0.99989	2020.38	0.99953	2020.38	0.99956	2020.38	0.99948	2020.38	0.99842	2020.38	0.99962	2020.38	0.99948	2020.38	0.9985	2020.38	0.99815
	2018.94	0.99589	2018.94	0.99748	2018.94	0.93243	2018.94	0.99934	2018.94	0.99991	2018.94	0.99949	2018.94	0.99955	2018.94	0.99953	2018.94	0.99848	2018.94	0.99968	2018.94	0.99944	2018.94	0.9986	2018.94	0.99825
	2017.51	0.99613	2017.51	0.9973	2017.51	0.93248	2017.51	0.99931	2017.51	0.99989	2017.51	0.99943	2017.51	0.99954	2017.51	0.99954	2017.51	0.99852	2017.51	0.9997	2017.51	0.99938	2017.51	0.9987	2017.51	0.99832
	2016.08	0.99634	2016.08	0.99721	2016.08	0.93251	2016.08	0.99927	2016.08	0.99984	2016.08	0.99936	2016.08	0.99951	2016.08	0.99952	2016.08	0.99855	2016.08	0.99971	2016.08	0.9993	2016.08	0.99881	2016.08	0.99837
	2014.65	0.99652	2014.65	0.99718	2014.65	0.93196	2014.65	0.99924	2014.65	0.99978	2014.65	0.99927	2014.65	0.99948	2014.65	0.99947	2014.65	0.99858	2014.65	0.9997	2014.65	0.99919	2014.65	0.99891	2014.65	0.99836
	2013.22	0.99665	2013.22	0.99715	2013.22	0.9307	2013.22	0.99919	2013.22	0.9997	2013.22	0.99917	2013.22	0.99944	2013.22	0.99937	2013.22	0.99859	2013.22	0.99966	2013.22	0.99905	2013.22	0.99896	2013.22	0.99831
	2011.79	0.9967	2011.79	0.99709	2011.79	0.92921	2011.79	0.9991	2011.79	0.99958	2011.79	0.99907	2011.79	0.99938	2011.79	0.99923	2011.79	0.99856	2011.79	0.99958	2011.79	0.99891	2011.79	0.99893	2011.79	0.99823
	2010.36	0.99669	2010.36	0.99702	2010.36	0.92823	2010.36	0.99895	2010.36	0.99945	2010.36	0.99897	2010.36	0.99931	2010.36	0.99905	2010.36	0.99848	2010.36	0.99947	2010.36	0.99882	2010.36	0.99884	2010.36	0.99816
	2008.93	0.99663	2008.93	0.99695	2008.93	0.92846	2008.93	0.99878	2008.93	0.99935	2008.93	0.99887	2008.93	0.99922	2008.93	0.99889	2008.93	0.99836	2008.93	0.99934	2008.93	0.99877	2008.93	0.9987	2008.93	0.99809
	2007.5	0.99654	2007.5	0.99687	2007.5	0.93017	2007.5	0.99861	2007.5	0.99928	2007.5	0.99877	2007.5	0.99911	2007.5	0.9988	2007.5	0.99822	2007.5	0.99921	2007.5	0.99873	2007.5	0.99855	2007.5	0.99798
	2006.07	0.99645	2006.07	0.9968	2006.07	0.93301	2006.07	0.99846	2006.07	0.99923	2006.07	0.99866	2006.07	0.99901	2006.07	0.99876	2006.07	0.99809	2006.07	0.99907	2006.07	0.9987	2006.07	0.9984	2006.07	0.99784
	2004.64	0.99637	2004.64	0.99674	2004.64	0.9361	2004.64	0.99831	2004.64	0.99915	2004.64	0.99855	2004.64	0.99889	2004.64	0.99873	2004.64	0.99798	2004.64	0.99892	2004.64	0.99867	2004.64	0.99825	2004.64	0.99772
	2003.21	0.99633	2003.21	0.99672	2003.21	0.93862	2003.21	0.99818	2003.21	0.99904	2003.21	0.99844	2003.21	0.99878	2003.21	0.99868	2003.21	0.99789	2003.21	0.99876	2003.21	0.99864	2003.21	0.99809	2003.21	0.99761
	2001.77	0.99633	2001.77	0.99675	2001.77	0.94018	2001.77	0.99807	2001.77	0.99893	2001.77	0.99834	2001.77	0.99867	2001.77	0.99862	2001.77	0.9978	2001.77	0.99861	2001.77	0.99862	2001.77	0.99796	2001.77	0.99751
	2000.34	0.99633	2000.34	0.9968	2000.34	0.94088	2000.34	0.998	2000.34	0.99883	2000.34	0.99824	2000.34	0.99856	2000.34	0.99857	2000.34	0.99773	2000.34	0.99847	2000.34	0.99861	2000.34	0.99787	2000.34	0.99741
	1998.91	0.99628	1998.91	0.99684	1998.91	0.94097	1998.91	0.99794	1998.91	0.99873	1998.91	0.99816	1998.91	0.99846	1998.91	0.99854	1998.91	0.99766	1998.91	0.99834	1998.91	0.99862	1998.91	0.99783	1998.91	0.99727
	1997.48	0.9962	1997.48	0.99685	1997.48	0.94051	1997.48	0.99786	1997.48	0.99861	1997.48	0.99809	1997.48	0.99837	1997.48	0.99852	1997.48	0.99757	1997.48	0.9982	1997.48	0.99864	1997.48	0.9978	1997.48	0.99708
	1996.05	0.99611	1996.05	0.99684	1996.05	0.93939	1996.05	0.99777	1996.05	0.99847	1996.05	0.99804	1996.05	0.99831	1996.05	0.99847	1996.05	0.99745	1996.05	0.99804	1996.05	0.99865	1996.05	0.99774	1996.05	0.99685
	1994.62	0.99603	1994.62	0.99684	1994.62	0.93765	1994.62	0.99767	1994.62	0.99831	1994.62	0.99802	1994.62	0.99828	1994.62	0.99841	1994.62	0.9973	1994.62	0.99788	1994.62	0.99858	1994.62	0.99762	1994.62	0.9966
	1993.19	0.996	1993.19	0.99688	1993.19	0.93547	1993.19	0.9976	1993.19	0.99816	1993.19	0.99803	1993.19	0.99827	1993.19	0.99838	1993.19	0.99718	1993.19	0.99776	1993.19	0.99845	1993.19	0.99747	1993.19	0.9964
	1991.76	0.99603	1991.76	0.99697	1991.76	0.93305	1991.76	0.99758	1991.76	0.99806	1991.76	0.99806	1991.76	0.99829	1991.76	0.99842	1991.76	0.99711	1991.76	0.9977	1991.76	0.9983	1991.76	0.99733	1991.76	0.99629
	1990.33	0.99614	1990.33	0.99709	1990.33	0.93055	1990.33	0.99763	1990.33	0.99802	1990.33	0.99812	1990.33	0.99832	1990.33	0.99851	1990.33	0.99712	1990.33	0.99771	1990.33	0.99816	1990.33	0.99727	1990.33	0.9963
	1988.9	0.99633	1988.9	0.99725	1988.9	0.92833	1988.9	0.99774	1988.9	0.99803	1988.9	0.9982	1988.9	0.99838	1988.9	0.99868	1988.9	0.9972	1988.9	0.99777	1988.9	0.99807	1988.9	0.99729	1988.9	0.99639
	1987.47	0.99657	1987.47	0.99743	1987.47	0.92691	1987.47	0.99787	1987.47	0.99806	1987.47	0.99829	1987.47	0.99845	1987.47	0.99888	1987.47	0.99733	1987.47	0.99787	1987.47	0.99803	1987.47	0.99739	1987.47	0.99654
	1986.04	0.99685	1986.04	0.99764	1986.04	0.92647	1986.04	0.998	1986.04	0.99811	1986.04	0.9984	1986.04	0.99853	1986.04	0.99905	1986.04	0.99751	1986.04	0.99799	1986.04	0.99804	1986.04	0.99753	1986.04	0.99673
	1984.6	0.99713	1984.6	0.99788	1984.6	0.92653	1984.6	0.9981	1984.6	0.99819	1984.6	0.99853	1984.6	0.99864	1984.6	0.99916	1984.6	0.99772	1984.6	0.99814	1984.6	0.9981	1984.6	0.99767	1984.6	0.99696
	1983.17	0.99742	1983.17	0.99813	1983.17	0.92621	1983.17	0.99817	1983.17	0.9983	1983.17	0.99866	1983.17	0.99875	1983.17	0.99923	1983.17	0.99795	1983.17	0.99832	1983.17	0.99816	1983.17	0.99783	1983.17	0.99715
	1981.74	0.99773	1981.74	0.99836	1981.74	0.92498	1981.74	0.99826	1981.74	0.99846	1981.74	0.99879	1981.74	0.99887	1981.74	0.9993	1981.74	0.99819	1981.74	0.99853	1981.74	0.99821	1981.74	0.998	1981.74	0.99731
	1980.31	0.99803	1980.31	0.99852	1980.31	0.92303	1980.31	0.99839	1980.31	0.99862	1980.31	0.99893	1980.31	0.99898	1980.31	0.99934	1980.31	0.9984	1980.31	0.99873	1980.31	0.99827	1980.31	0.99815	1980.31	0.99746
	1978.88	0.9983	1978.88	0.99863	1978.88	0.92114	1978.88	0.99855	1978.88	0.99876	1978.88	0.99906	1978.88	0.99908	1978.88	0.99933	1978.88	0.99858	1978.88	0.99891	1978.88	0.99839	1978.88	0.99829	1978.88	0.99764
	1977.45	0.99851	1977.45	0.9987	1977.45	0.92002	1977.45	0.99872	1977.45	0.99889	1977.45	0.99918	1977.45	0.99916	1977.45	0.9993	1977.45	0.99872	1977.45	0.99907	1977.45	0.99858	1977.45	0.9984	1977.45	0.99786
	1976.02	0.9987	1976.02	0.99871	1976.02	0.92005	1976.02	0.99889	1976.02	0.99902	1976.02	0.99928	1976.02	0.99921	1976.02	0.9993	1976.02	0.99885	1976.02	0.99923	1976.02	0.9988	1976.02	0.99853	1976.02	0.99809
	1974.59	0.9989	1974.59	0.9987	1974.59	0.92118	1974.59	0.99905	1974.59	0.99916	1974.59	0.99936	1974.59	0.99924	1974.59	0.99939	1974.59	0.999	1974.59	0.9994	1974.59	0.99902	1974.59	0.99869	1974.59	0.9983
	1973.16	0.99911	1973.16	0.99865	1973.16	0.92309	1973.16	0.99921	1973.16	0.99931	1973.16	0.9994	1973.16	0.99923	1973.16	0.99951	1973.16	0.99915	1973.16	0.99958	1973.16	0.99921	1973.16	0.99888	1973.16	0.9985
	1971.73	0.99934	1971.73	0.99857	1971.73	0.92541	1971.73	0.99933	1971.73	0.99943	1971.73	0.9994	1971.73	0.9992	1971.73	0.99961	1971.73	0.99928	1971.73	0.99975	1971.73	0.99938	1971.73	0.99908	1971.73	0.99867
	1970.3	0.99955	1970.3	0.99844	1970.3	0.92792	1970.3	0.99939	1970.3	0.99952	1970.3	0.99937	1970.3	0.99915	1970.3	0.99967	1970.3	0.99937	1970.3	0.99989	1970.3	0.99951	1970.3	0.99924	1970.3	0.99881
	1968.86	0.99972	1968.86	0.99825	1968.86	0.93054	1968.86	0.99938	1968.86	0.99957	1968.86	0.99931	1968.86	0.99907	1968.86	0.99968	1968.86	0.99941	1968.86	0.99997	1968.86	0.99959	1968.86	0.99936	1968.86	0.99886
	1967.43	0.9998	1967.43	0.99798	1967.43	0.93321	1967.43	0.99932	1967.43	0.99958	1967.43	0.99923	1967.43	0.99897	1967.43	0.99966	1967.43	0.99939	1967.43	1	1967.43	0.99964	1967.43	0.99943	1967.43	0.99882
	1966	0.99976	1966	0.9976	1966	0.93563	1966	0.99918	1966	0.99952	1966	0.99912	1966	0.99886	1966	0.99958	1966	0.99929	1966	0.99995	1966	0.99962	1966	0.99944	1966	0.99869
	1964.57	0.99962	1964.57	0.99714	1964.57	0.9375	1964.57	0.99898	1964.57	0.99939	1964.57	0.99899	1964.57	0.99874	1964.57	0.99946	1964.57	0.99911	1964.57	0.99981	1964.57	0.99952	1964.57	0.99936	1964.57	0.99845
	1963.14	0.99941	1963.14	0.99664	1963.14	0.9387	1963.14	0.99873	1963.14	0.99919	1963.14	0.99886	1963.14	0.99862	1963.14	0.99929	1963.14	0.99887	1963.14	0.99961	1963.14	0.99935	1963.14	0.99917	1963.14	0.99813
	1961.71	0.99918	1961.71	0.99616	1961.71	0.93945	1961.71	0.99848	1961.71	0.99894	1961.71	0.99872	1961.71	0.99849	1961.71	0.99908	1961.71	0.9986	1961.71	0.99937	1961.71	0.99914	1961.71	0.9989	1961.71	0.99782
	1960.28	0.99897	1960.28	0.99575	1960.28	0.94009	1960.28	0.99828	1960.28	0.99869	1960.28	0.99857	1960.28	0.99836	1960.28	0.99885	1960.28	0.99836	1960.28	0.99915	1960.28	0.99896	1960.28	0.99861	1960.28	0.99757
	1958.85	0.99879	1958.85	0.99545	1958.85	0.94093	1958.85	0.99815	1958.85	0.99848	1958.85	0.99843	1958.85	0.99822	1958.85	0.99868	1958.85	0.99817	1958.85	0.99895	1958.85	0.99878	1958.85	0.99835	1958.85	0.99737
	1957.42	0.99863	1957.42	0.99524	1957.42	0.94226	1957.42	0.99805	1957.42	0.99829	1957.42	0.99829	1957.42	0.99809	1957.42	0.99859	1957.42	0.99805	1957.42	0.99878	1957.42	0.99859	1957.42	0.99817	1957.42	0.99718
	1955.99	0.99847	1955.99	0.9951	1955.99	0.94424	1955.99	0.99795	1955.99	0.99813	1955.99	0.99815	1955.99	0.99795	1955.99	0.99852	1955.99	0.99795	1955.99	0.99861	1955.99	0.99837	1955.99	0.99805	1955.99	0.99699
	1954.56	0.99829	1954.56	0.99499	1954.56	0.94679	1954.56	0.99783	1954.56	0.99795	1954.56	0.99803	1954.56	0.99781	1954.56	0.99844	1954.56	0.99786	1954.56	0.99844	1954.56	0.99817	1954.56	0.99796	1954.56	0.9968
	1953.13	0.99809	1953.13	0.9949	1953.13	0.94953	1953.13	0.99766	1953.13	0.99776	1953.13	0.99792	1953.13	0.99768	1953.13	0.99832	1953.13	0.99776	1953.13	0.99825	1953.13	0.99801	1953.13	0.99786	1953.13	0.99663
	1951.69	0.99788	1951.69	0.99481	1951.69	0.952	1951.69	0.99748	1951.69	0.99759	1951.69	0.99782	1951.69	0.99757	1951.69	0.99818	1951.69	0.99766	1951.69	0.99808	1951.69	0.99787	1951.69	0.99775	1951.69	0.99648
	1950.26	0.99768	1950.26	0.99472	1950.26	0.95398	1950.26	0.9973	1950.26	0.99745	1950.26	0.99773	1950.26	0.99747	1950.26	0.99806	1950.26	0.99756	1950.26	0.99792	1950.26	0.99773	1950.26	0.99763	1950.26	0.99633
	1948.83	0.99752	1948.83	0.99467	1948.83	0.95555	1948.83	0.99716	1948.83	0.99734	1948.83	0.99766	1948.83	0.99738	1948.83	0.99798	1948.83	0.99747	1948.83	0.99779	1948.83	0.99757	1948.83	0.99753	1948.83	0.99614
	1947.4	0.99737	1947.4	0.99466	1947.4	0.95702	1947.4	0.99705	1947.4	0.99723	1947.4	0.9976	1947.4	0.9973	1947.4	0.99791	1947.4	0.99736	1947.4	0.99766	1947.4	0.99743	1947.4	0.99745	1947.4	0.99596
	1945.97	0.99722	1945.97	0.99469	1945.97	0.95858	1945.97	0.99697	1945.97	0.99711	1945.97	0.99755	1945.97	0.99723	1945.97	0.99782	1945.97	0.99725	1945.97	0.99754	1945.97	0.99732	1945.97	0.99736	1945.97	0.99582
	1944.54	0.99705	1944.54	0.99474	1944.54	0.96024	1944.54	0.9969	1944.54	0.99699	1944.54	0.99751	1944.54	0.99716	1944.54	0.99773	1944.54	0.99713	1944.54	0.99743	1944.54	0.99723	1944.54	0.99728	1944.54	0.99569
	1943.11	0.99688	1943.11	0.99481	1943.11	0.96196	1943.11	0.99683	1943.11	0.99687	1943.11	0.99747	1943.11	0.99709	1943.11	0.99765	1943.11	0.99701	1943.11	0.99733	1943.11	0.99717	1943.11	0.99719	1943.11	0.99559
	1941.68	0.99672	1941.68	0.99487	1941.68	0.96378	1941.68	0.99675	1941.68	0.99677	1941.68	0.99743	1941.68	0.99702	1941.68	0.99754	1941.68	0.9969	1941.68	0.99725	1941.68	0.99715	1941.68	0.99711	1941.68	0.99553
	1940.25	0.99661	1940.25	0.99493	1940.25	0.9658	1940.25	0.99668	1940.25	0.99671	1940.25	0.99738	1940.25	0.99696	1940.25	0.99743	1940.25	0.99681	1940.25	0.99719	1940.25	0.99716	1940.25	0.99703	1940.25	0.99551
	1938.82	0.99654	1938.82	0.99499	1938.82	0.96801	1938.82	0.9966	1938.82	0.99668	1938.82	0.99733	1938.82	0.9969	1938.82	0.99736	1938.82	0.99673	1938.82	0.99714	1938.82	0.99714	1938.82	0.99696	1938.82	0.99545
	1937.39	0.99652	1937.39	0.99502	1937.39	0.97025	1937.39	0.99653	1937.39	0.99668	1937.39	0.99728	1937.39	0.99685	1937.39	0.99732	1937.39	0.99667	1937.39	0.99711	1937.39	0.99709	1937.39	0.99688	1937.39	0.99539
	1935.95	0.99653	1935.95	0.99502	1935.95	0.9723	1935.95	0.99646	1935.95	0.99669	1935.95	0.99723	1935.95	0.9968	1935.95	0.99725	1935.95	0.99662	1935.95	0.9971	1935.95	0.99707	1935.95	0.99679	1935.95	0.99536
	1934.52	0.99655	1934.52	0.99498	1934.52	0.97388	1934.52	0.9964	1934.52	0.99671	1934.52	0.99718	1934.52	0.99677	1934.52	0.99719	1934.52	0.99658	1934.52	0.99708	1934.52	0.99708	1934.52	0.99669	1934.52	0.99536
	1933.09	0.99658	1933.09	0.9949	1933.09	0.97484	1933.09	0.99635	1933.09	0.99673	1933.09	0.99714	1933.09	0.99675	1933.09	0.99716	1933.09	0.99655	1933.09	0.99706	1933.09	0.99705	1933.09	0.9966	1933.09	0.99533
	1931.66	0.99661	1931.66	0.99479	1931.66	0.97523	1931.66	0.99632	1931.66	0.99674	1931.66	0.9971	1931.66	0.99675	1931.66	0.99714	1931.66	0.99652	1931.66	0.99703	1931.66	0.99698	1931.66	0.99654	1931.66	0.99528
	1930.23	0.99663	1930.23	0.99467	1930.23	0.97529	1930.23	0.99632	1930.23	0.99674	1930.23	0.99708	1930.23	0.99675	1930.23	0.99706	1930.23	0.99649	1930.23	0.99699	1930.23	0.99694	1930.23	0.99649	1930.23	0.99526
	1928.8	0.99665	1928.8	0.99457	1928.8	0.97521	1928.8	0.99633	1928.8	0.99673	1928.8	0.99706	1928.8	0.99676	1928.8	0.99691	1928.8	0.99647	1928.8	0.99694	1928.8	0.99697	1928.8	0.99645	1928.8	0.9953
	1927.37	0.99667	1927.37	0.9945	1927.37	0.97501	1927.37	0.99637	1927.37	0.99674	1927.37	0.99704	1927.37	0.99678	1927.37	0.99674	1927.37	0.99647	1927.37	0.9969	1927.37	0.99706	1927.37	0.99643	1927.37	0.99538
	1925.94	0.99669	1925.94	0.99446	1925.94	0.97462	1925.94	0.99643	1925.94	0.99675	1925.94	0.99703	1925.94	0.9968	1925.94	0.99662	1925.94	0.99651	1925.94	0.99687	1925.94	0.99713	1925.94	0.99643	1925.94	0.99543
	1924.51	0.99671	1924.51	0.99442	1924.51	0.97404	1924.51	0.9965	1924.51	0.99678	1924.51	0.99702	1924.51	0.99682	1924.51	0.99662	1924.51	0.99656	1924.51	0.99687	1924.51	0.99713	1924.51	0.99645	1924.51	0.99541
	1923.08	0.99671	1923.08	0.99437	1923.08	0.97347	1923.08	0.99656	1923.08	0.99681	1923.08	0.99701	1923.08	0.99683	1923.08	0.99665	1923.08	0.99662	1923.08	0.99688	1923.08	0.9971	1923.08	0.99649	1923.08	0.99536
	1921.65	0.9967	1921.65	0.9943	1921.65	0.97307	1921.65	0.99661	1921.65	0.99683	1921.65	0.997	1921.65	0.99685	1921.65	0.99664	1921.65	0.99666	1921.65	0.9969	1921.65	0.9971	1921.65	0.99655	1921.65	0.99535
	1920.22	0.99668	1920.22	0.99425	1920.22	0.9729	1920.22	0.99664	1920.22	0.99684	1920.22	0.99698	1920.22	0.99687	1920.22	0.99657	1920.22	0.99668	1920.22	0.99693	1920.22	0.99711	1920.22	0.99662	1920.22	0.99537
	1918.78	0.99667	1918.78	0.99421	1918.78	0.97293	1918.78	0.99666	1918.78	0.99686	1918.78	0.99697	1918.78	0.99688	1918.78	0.99648	1918.78	0.9967	1918.78	0.99695	1918.78	0.99711	1918.78	0.9967	1918.78	0.99537
	1917.35	0.99664	1917.35	0.99419	1917.35	0.97317	1917.35	0.99667	1917.35	0.99688	1917.35	0.99696	1917.35	0.9969	1917.35	0.9964	1917.35	0.99671	1917.35	0.99698	1917.35	0.99706	1917.35	0.99676	1917.35	0.99534
	1915.92	0.99661	1915.92	0.99418	1915.92	0.97359	1915.92	0.99667	1915.92	0.9969	1915.92	0.99695	1915.92	0.99692	1915.92	0.99632	1915.92	0.99673	1915.92	0.99701	1915.92	0.99699	1915.92	0.99682	1915.92	0.99528
	1914.49	0.99657	1914.49	0.99418	1914.49	0.97407	1914.49	0.99666	1914.49	0.99692	1914.49	0.99694	1914.49	0.99693	1914.49	0.99623	1914.49	0.99676	1914.49	0.99706	1914.49	0.99692	1914.49	0.99686	1914.49	0.99523
	1913.06	0.99653	1913.06	0.99416	1913.06	0.97445	1913.06	0.99665	1913.06	0.99693	1913.06	0.99694	1913.06	0.99694	1913.06	0.99615	1913.06	0.99678	1913.06	0.99711	1913.06	0.99685	1913.06	0.99689	1913.06	0.99518
	1911.63	0.99649	1911.63	0.99415	1911.63	0.97468	1911.63	0.99663	1911.63	0.99694	1911.63	0.99694	1911.63	0.99694	1911.63	0.99609	1911.63	0.99679	1911.63	0.99715	1911.63	0.99677	1911.63	0.99691	1911.63	0.99512
	1910.2	0.99645	1910.2	0.99414	1910.2	0.97487	1910.2	0.99661	1910.2	0.99693	1910.2	0.99695	1910.2	0.99695	1910.2	0.99606	1910.2	0.99678	1910.2	0.99717	1910.2	0.99669	1910.2	0.99692	1910.2	0.99504
	1908.77	0.99642	1908.77	0.99416	1908.77	0.97518	1908.77	0.99659	1908.77	0.99692	1908.77	0.99695	1908.77	0.99695	1908.77	0.996	1908.77	0.99677	1908.77	0.99719	1908.77	0.99667	1908.77	0.99691	1908.77	0.99502
	1907.34	0.99641	1907.34	0.9942	1907.34	0.97564	1907.34	0.99657	1907.34	0.99691	1907.34	0.99697	1907.34	0.99695	1907.34	0.9959	1907.34	0.99677	1907.34	0.9972	1907.34	0.99671	1907.34	0.99689	1907.34	0.99506
	1905.91	0.99643	1905.91	0.99427	1905.91	0.97611	1905.91	0.99657	1905.91	0.99692	1905.91	0.99699	1905.91	0.99696	1905.91	0.99586	1905.91	0.9968	1905.91	0.99723	1905.91	0.99673	1905.91	0.99689	1905.91	0.99507
	1904.48	0.9965	1904.48	0.99438	1904.48	0.97648	1904.48	0.99659	1904.48	0.99695	1904.48	0.99701	1904.48	0.99698	1904.48	0.99592	1904.48	0.99685	1904.48	0.99729	1904.48	0.99669	1904.48	0.99692	1904.48	0.99501
	1903.05	0.99662	1903.05	0.99451	1903.05	0.97678	1903.05	0.99664	1903.05	0.99699	1903.05	0.99705	1903.05	0.99701	1903.05	0.99599	1903.05	0.99692	1903.05	0.99736	1903.05	0.99667	1903.05	0.99698	1903.05	0.99499
	1901.61	0.99677	1901.61	0.99464	1901.61	0.9771	1901.61	0.99671	1901.61	0.99705	1901.61	0.99709	1901.61	0.99704	1901.61	0.99606	1901.61	0.99699	1901.61	0.99743	1901.61	0.99672	1901.61	0.99706	1901.61	0.99503
	1900.18	0.99692	1900.18	0.99479	1900.18	0.97751	1900.18	0.9968	1900.18	0.99711	1900.18	0.99714	1900.18	0.99709	1900.18	0.99616	1900.18	0.99708	1900.18	0.99751	1900.18	0.99675	1900.18	0.99717	1900.18	0.99507
	1898.75	0.99708	1898.75	0.99492	1898.75	0.97807	1898.75	0.9969	1898.75	0.99718	1898.75	0.99721	1898.75	0.99714	1898.75	0.9963	1898.75	0.99716	1898.75	0.99758	1898.75	0.99676	1898.75	0.99728	1898.75	0.99509
	1897.32	0.99723	1897.32	0.99504	1897.32	0.97878	1897.32	0.997	1897.32	0.99726	1897.32	0.99728	1897.32	0.9972	1897.32	0.9964	1897.32	0.99724	1897.32	0.99762	1897.32	0.99679	1897.32	0.99738	1897.32	0.99515
	1895.89	0.99736	1895.89	0.99515	1895.89	0.97958	1895.89	0.99709	1895.89	0.99733	1895.89	0.99736	1895.89	0.99727	1895.89	0.99644	1895.89	0.99731	1895.89	0.99764	1895.89	0.99688	1895.89	0.99747	1895.89	0.99527
	1894.46	0.99749	1894.46	0.99524	1894.46	0.98034	1894.46	0.99718	1894.46	0.9974	1894.46	0.99744	1894.46	0.99735	1894.46	0.99648	1894.46	0.99736	1894.46	0.99765	1894.46	0.99698	1894.46	0.99755	1894.46	0.99539
	1893.03	0.9976	1893.03	0.99532	1893.03	0.98102	1893.03	0.99728	1893.03	0.99747	1893.03	0.99754	1893.03	0.99743	1893.03	0.99658	1893.03	0.9974	1893.03	0.99767	1893.03	0.99702	1893.03	0.99761	1893.03	0.99544
	1891.6	0.99768	1891.6	0.99539	1891.6	0.98171	1891.6	0.99739	1891.6	0.99753	1891.6	0.99763	1891.6	0.99751	1891.6	0.99674	1891.6	0.99744	1891.6	0.99769	1891.6	0.99699	1891.6	0.99768	1891.6	0.9954
	1890.17	0.99774	1890.17	0.99544	1890.17	0.98256	1890.17	0.99751	1890.17	0.9976	1890.17	0.99772	1890.17	0.99761	1890.17	0.99691	1890.17	0.99748	1890.17	0.99771	1890.17	0.99691	1890.17	0.99775	1890.17	0.99534
	1888.74	0.99776	1888.74	0.99549	1888.74	0.9837	1888.74	0.99761	1888.74	0.99767	1888.74	0.99782	1888.74	0.9977	1888.74	0.99698	1888.74	0.99751	1888.74	0.99773	1888.74	0.9969	1888.74	0.99781	1888.74	0.99534
	1887.31	0.99778	1887.31	0.99554	1887.31	0.98504	1887.31	0.99771	1887.31	0.99773	1887.31	0.99792	1887.31	0.9978	1887.31	0.99692	1887.31	0.99753	1887.31	0.99776	1887.31	0.997	1887.31	0.99785	1887.31	0.99546
	1885.87	0.99781	1885.87	0.99561	1885.87	0.98638	1885.87	0.99782	1885.87	0.9978	1885.87	0.99802	1885.87	0.9979	1885.87	0.99681	1885.87	0.99757	1885.87	0.9978	1885.87	0.99713	1885.87	0.9979	1885.87	0.99563
	1884.44	0.99785	1884.44	0.99569	1884.44	0.98749	1884.44	0.99795	1884.44	0.99787	1884.44	0.99812	1884.44	0.99801	1884.44	0.99681	1884.44	0.99763	1884.44	0.99785	1884.44	0.99716	1884.44	0.99795	1884.44	0.99571
	1883.01	0.99792	1883.01	0.99578	1883.01	0.98827	1883.01	0.99811	1883.01	0.99795	1883.01	0.99823	1883.01	0.99811	1883.01	0.99693	1883.01	0.99771	1883.01	0.9979	1883.01	0.99708	1883.01	0.99801	1883.01	0.99571
	1881.58	0.998	1881.58	0.99588	1881.58	0.98876	1881.58	0.99828	1881.58	0.99804	1881.58	0.99834	1881.58	0.99821	1881.58	0.99707	1881.58	0.99781	1881.58	0.99795	1881.58	0.99699	1881.58	0.99808	1881.58	0.99572
	1880.15	0.99809	1880.15	0.99599	1880.15	0.98897	1880.15	0.99841	1880.15	0.99812	1880.15	0.99844	1880.15	0.99831	1880.15	0.99715	1880.15	0.9979	1880.15	0.99799	1880.15	0.99697	1880.15	0.99814	1880.15	0.99579
	1878.72	0.99819	1878.72	0.99611	1878.72	0.98894	1878.72	0.99852	1878.72	0.9982	1878.72	0.99855	1878.72	0.9984	1878.72	0.99718	1878.72	0.99798	1878.72	0.99802	1878.72	0.997	1878.72	0.9982	1878.72	0.99591
	1877.29	0.99828	1877.29	0.99626	1877.29	0.98869	1877.29	0.9986	1877.29	0.99828	1877.29	0.99864	1877.29	0.99849	1877.29	0.99719	1877.29	0.99805	1877.29	0.99805	1877.29	0.99705	1877.29	0.99826	1877.29	0.99603
	1875.86	0.99837	1875.86	0.99642	1875.86	0.9883	1875.86	0.99866	1875.86	0.99835	1875.86	0.99873	1875.86	0.99857	1875.86	0.99719	1875.86	0.99811	1875.86	0.99809	1875.86	0.99711	1875.86	0.99832	1875.86	0.99615
	1874.43	0.99844	1874.43	0.99661	1874.43	0.98783	1874.43	0.99872	1874.43	0.99843	1874.43	0.99882	1874.43	0.99865	1874.43	0.99718	1874.43	0.99817	1874.43	0.99814	1874.43	0.99721	1874.43	0.99837	1874.43	0.99629
	1873	0.99853	1873	0.99681	1873	0.98731	1873	0.99878	1873	0.99852	1873	0.9989	1873	0.99872	1873	0.99721	1873	0.99823	1873	0.99821	1873	0.99729	1873	0.99843	1873	0.99641
	1871.57	0.99862	1871.57	0.99702	1871.57	0.98687	1871.57	0.99885	1871.57	0.99862	1871.57	0.99896	1871.57	0.99879	1871.57	0.9973	1871.57	0.9983	1871.57	0.99828	1871.57	0.99731	1871.57	0.99849	1871.57	0.99648
	1870.14	0.99872	1870.14	0.99722	1870.14	0.98667	1870.14	0.99892	1870.14	0.99872	1870.14	0.99902	1870.14	0.99885	1870.14	0.99742	1870.14	0.99836	1870.14	0.99836	1870.14	0.9973	1870.14	0.99856	1870.14	0.9965
	1868.7	0.99882	1868.7	0.99739	1868.7	0.98684	1868.7	0.99899	1868.7	0.99882	1868.7	0.99907	1868.7	0.9989	1868.7	0.99751	1868.7	0.99842	1868.7	0.99843	1868.7	0.99731	1868.7	0.99863	1868.7	0.99655
	1867.27	0.99891	1867.27	0.99755	1867.27	0.98739	1867.27	0.99905	1867.27	0.99891	1867.27	0.9991	1867.27	0.99895	1867.27	0.99758	1867.27	0.99846	1867.27	0.99849	1867.27	0.99735	1867.27	0.99869	1867.27	0.99661
	1865.84	0.99899	1865.84	0.99769	1865.84	0.98819	1865.84	0.9991	1865.84	0.99899	1865.84	0.99914	1865.84	0.99898	1865.84	0.99764	1865.84	0.99848	1865.84	0.99853	1865.84	0.99738	1865.84	0.99873	1865.84	0.99665
	1864.41	0.99903	1864.41	0.99781	1864.41	0.9891	1864.41	0.99912	1864.41	0.99906	1864.41	0.99916	1864.41	0.99902	1864.41	0.99769	1864.41	0.99849	1864.41	0.99857	1864.41	0.99742	1864.41	0.99877	1864.41	0.9967
	1862.98	0.99905	1862.98	0.99791	1862.98	0.99	1862.98	0.99913	1862.98	0.99912	1862.98	0.99919	1862.98	0.99905	1862.98	0.99768	1862.98	0.9985	1862.98	0.9986	1862.98	0.99751	1862.98	0.99881	1862.98	0.99679
	1861.55	0.99907	1861.55	0.99801	1861.55	0.99081	1861.55	0.99914	1861.55	0.99917	1861.55	0.99922	1861.55	0.99908	1861.55	0.99766	1861.55	0.99852	1861.55	0.99863	1861.55	0.99761	1861.55	0.99885	1861.55	0.99691
	1860.12	0.99909	1860.12	0.99812	1860.12	0.99148	1860.12	0.99918	1860.12	0.99922	1860.12	0.99925	1860.12	0.99911	1860.12	0.99774	1860.12	0.99853	1860.12	0.99867	1860.12	0.99761	1860.12	0.9989	1860.12	0.99694
	1858.69	0.99912	1858.69	0.99826	1858.69	0.99203	1858.69	0.99923	1858.69	0.99926	1858.69	0.99928	1858.69	0.99915	1858.69	0.99792	1858.69	0.99856	1858.69	0.99872	1858.69	0.99751	1858.69	0.99896	1858.69	0.99685
	1857.26	0.99914	1857.26	0.9984	1857.26	0.99254	1857.26	0.99928	1857.26	0.99928	1857.26	0.99932	1857.26	0.99919	1857.26	0.99809	1857.26	0.99859	1857.26	0.99877	1857.26	0.99742	1857.26	0.99902	1857.26	0.99678
	1855.83	0.99916	1855.83	0.99853	1855.83	0.99304	1855.83	0.99934	1855.83	0.9993	1855.83	0.99936	1855.83	0.99923	1855.83	0.99812	1855.83	0.99862	1855.83	0.99883	1855.83	0.99746	1855.83	0.99906	1855.83	0.99684
	1854.4	0.99919	1854.4	0.99865	1854.4	0.99341	1854.4	0.99939	1854.4	0.99932	1854.4	0.99941	1854.4	0.99927	1854.4	0.99805	1854.4	0.99868	1854.4	0.9989	1854.4	0.99762	1854.4	0.99911	1854.4	0.99701
	1852.96	0.99925	1852.96	0.99876	1852.96	0.99352	1852.96	0.99947	1852.96	0.99935	1852.96	0.99947	1852.96	0.99932	1852.96	0.99802	1852.96	0.99875	1852.96	0.99897	1852.96	0.99774	1852.96	0.99917	1852.96	0.99716
	1851.53	0.99932	1851.53	0.99887	1851.53	0.99338	1851.53	0.99957	1851.53	0.99939	1851.53	0.99954	1851.53	0.99937	1851.53	0.99813	1851.53	0.99884	1851.53	0.99906	1851.53	0.99771	1851.53	0.99924	1851.53	0.99718
	1850.1	0.99941	1850.1	0.99896	1850.1	0.99318	1850.1	0.99968	1850.1	0.99945	1850.1	0.99961	1850.1	0.99942	1850.1	0.99833	1850.1	0.99895	1850.1	0.99914	1850.1	0.9976	1850.1	0.99934	1850.1	0.99713
	1848.67	0.99949	1848.67	0.99904	1848.67	0.99319	1848.67	0.99977	1848.67	0.99951	1848.67	0.99968	1848.67	0.99947	1848.67	0.99842	1848.67	0.99905	1848.67	0.99921	1848.67	0.9976	1848.67	0.99943	1848.67	0.99717
	1847.24	0.99956	1847.24	0.9991	1847.24	0.99342	1847.24	0.99982	1847.24	0.99956	1847.24	0.99976	1847.24	0.99952	1847.24	0.99836	1847.24	0.99914	1847.24	0.99927	1847.24	0.99774	1847.24	0.99952	1847.24	0.99734
	1845.81	0.99961	1845.81	0.99914	1845.81	0.99365	1845.81	0.99986	1845.81	0.99961	1845.81	0.99983	1845.81	0.99957	1845.81	0.9983	1845.81	0.99922	1845.81	0.99931	1845.81	0.99786	1845.81	0.9996	1845.81	0.9975
	1844.38	0.99966	1844.38	0.99918	1844.38	0.99367	1844.38	0.99988	1844.38	0.99968	1844.38	0.9999	1844.38	0.99961	1844.38	0.9983	1844.38	0.9993	1844.38	0.99936	1844.38	0.99792	1844.38	0.99968	1844.38	0.99758
	1842.95	0.9997	1842.95	0.99924	1842.95	0.99338	1842.95	0.99992	1842.95	0.99976	1842.95	0.99996	1842.95	0.99964	1842.95	0.99832	1842.95	0.99939	1842.95	0.9994	1842.95	0.99797	1842.95	0.99976	1842.95	0.99766
	1841.52	0.99974	1841.52	0.99931	1841.52	0.99285	1841.52	0.99997	1841.52	0.99985	1841.52	1.00001	1841.52	0.99967	1841.52	0.99834	1841.52	0.99947	1841.52	0.99945	1841.52	0.99803	1841.52	0.99983	1841.52	0.99774
	1840.09	0.99977	1840.09	0.99938	1840.09	0.99221	1840.09	1.00004	1840.09	0.99994	1840.09	1.00005	1840.09	0.9997	1840.09	0.9984	1840.09	0.99954	1840.09	0.9995	1840.09	0.99804	1840.09	0.99989	1840.09	0.99778
	1838.66	0.99977	1838.66	0.99944	1838.66	0.99163	1838.66	1.00011	1838.66	1.00003	1838.66	1.00009	1838.66	0.99972	1838.66	0.99849	1838.66	0.9996	1838.66	0.99954	1838.66	0.99801	1838.66	0.99994	1838.66	0.99779
	1837.23	0.99975	1837.23	0.9995	1837.23	0.99126	1837.23	1.00016	1837.23	1.00009	1837.23	1.00011	1837.23	0.99973	1837.23	0.99854	1837.23	0.99963	1837.23	0.99957	1837.23	0.998	1837.23	0.99998	1837.23	0.99779
	1835.79	0.99971	1835.79	0.99954	1835.79	0.99116	1835.79	1.0002	1835.79	1.00013	1835.79	1.00013	1835.79	0.99973	1835.79	0.99856	1835.79	0.99965	1835.79	0.99958	1835.79	0.99801	1835.79	1	1835.79	0.9978
	1834.36	0.99967	1834.36	0.99957	1834.36	0.99129	1834.36	1.00022	1834.36	1.00016	1834.36	1.00013	1834.36	0.99973	1834.36	0.99856	1834.36	0.99965	1834.36	0.99958	1834.36	0.99803	1834.36	1	1834.36	0.9978
	1832.93	0.99963	1832.93	0.9996	1832.93	0.99159	1832.93	1.00022	1832.93	1.00018	1832.93	1.00013	1832.93	0.99972	1832.93	0.99857	1832.93	0.99965	1832.93	0.99958	1832.93	0.99803	1832.93	1	1832.93	0.99778
	1831.5	0.99961	1831.5	0.99962	1831.5	0.99206	1831.5	1.00021	1831.5	1.00019	1831.5	1.00012	1831.5	0.9997	1831.5	0.99857	1831.5	0.99965	1831.5	0.99957	1831.5	0.99805	1831.5	1	1831.5	0.99777
	1830.07	0.99958	1830.07	0.99965	1830.07	0.99269	1830.07	1.0002	1830.07	1.0002	1830.07	1.0001	1830.07	0.99969	1830.07	0.99852	1830.07	0.99966	1830.07	0.99957	1830.07	0.99813	1830.07	0.99999	1830.07	0.99784
	1828.64	0.99957	1828.64	0.99969	1828.64	0.99335	1828.64	1.00018	1828.64	1.00021	1828.64	1.00007	1828.64	0.99967	1828.64	0.99844	1828.64	0.99968	1828.64	0.99959	1828.64	0.99826	1828.64	1	1828.64	0.99795
	1827.21	0.99957	1827.21	0.99975	1827.21	0.99385	1827.21	1.00017	1827.21	1.00023	1827.21	1.00005	1827.21	0.99965	1827.21	0.99848	1827.21	0.99971	1827.21	0.99962	1827.21	0.9983	1827.21	1.00003	1827.21	0.99798
	1825.78	0.99961	1825.78	0.99983	1825.78	0.99404	1825.78	1.00018	1825.78	1.00024	1825.78	1.00001	1825.78	0.99963	1825.78	0.99868	1825.78	0.99976	1825.78	0.99966	1825.78	0.99817	1825.78	1.00007	1825.78	0.99785
	1824.35	0.99966	1824.35	0.99992	1824.35	0.994	1824.35	1.00019	1824.35	1.00023	1824.35	0.99998	1824.35	0.99961	1824.35	0.9989	1824.35	0.99981	1824.35	0.9997	1824.35	0.99802	1824.35	1.00011	1824.35	0.99769
	1822.92	0.99971	1822.92	0.99999	1822.92	0.99392	1822.92	1.00018	1822.92	1.00021	1822.92	0.99995	1822.92	0.99959	1822.92	0.99901	1822.92	0.99985	1822.92	0.99973	1822.92	0.99795	1822.92	1.00015	1822.92	0.9976
	1821.49	0.99976	1821.49	1.00005	1821.49	0.99397	1821.49	1.00016	1821.49	1.00019	1821.49	0.99993	1821.49	0.99957	1821.49	0.99902	1821.49	0.99989	1821.49	0.99976	1821.49	0.99796	1821.49	1.00018	1821.49	0.9976
	1820.06	0.99981	1820.06	1.00009	1820.06	0.99416	1820.06	1.00013	1820.06	1.00015	1820.06	0.99991	1820.06	0.99956	1820.06	0.99899	1820.06	0.99992	1820.06	0.99979	1820.06	0.99799	1820.06	1.00021	1820.06	0.99763
	1818.62	0.99987	1818.62	1.00013	1818.62	0.99447	1818.62	1.0001	1818.62	1.00012	1818.62	0.9999	1818.62	0.99955	1818.62	0.99895	1818.62	0.99994	1818.62	0.99981	1818.62	0.99801	1818.62	1.00023	1818.62	0.99764
	1817.19	0.99994	1817.19	1.00015	1817.19	0.99487	1817.19	1.00007	1817.19	1.00009	1817.19	0.99991	1817.19	0.99955	1817.19	0.99892	1817.19	0.99996	1817.19	0.99983	1817.19	0.99801	1817.19	1.00024	1817.19	0.99764
	1815.76	1	1815.76	1.00017	1815.76	0.99536	1815.76	1.00005	1815.76	1.00007	1815.76	0.99992	1815.76	0.99955	1815.76	0.9989	1815.76	0.99998	1815.76	0.99985	1815.76	0.99801	1815.76	1.00026	1815.76	0.99763
	1814.33	1.00007	1814.33	1.00018	1814.33	0.99586	1814.33	1.00004	1814.33	1.00006	1814.33	0.99995	1814.33	0.99956	1814.33	0.9989	1814.33	1	1814.33	0.99985	1814.33	0.998	1814.33	1.00029	1814.33	0.99761
	1812.9	1.00013	1812.9	1.0002	1812.9	0.99624	1812.9	1.00005	1812.9	1.00007	1812.9	0.99998	1812.9	0.99957	1812.9	0.99895	1812.9	1.00003	1812.9	0.99986	1812.9	0.99795	1812.9	1.00032	1812.9	0.99755
	1811.47	1.0002	1811.47	1.00024	1811.47	0.99638	1811.47	1.00008	1811.47	1.0001	1811.47	1.00002	1811.47	0.99959	1811.47	0.99897	1811.47	1.00007	1811.47	0.99986	1811.47	0.99795	1811.47	1.00036	1811.47	0.99754
	1810.04	1.00027	1810.04	1.00028	1810.04	0.99623	1810.04	1.00014	1810.04	1.00014	1810.04	1.00006	1810.04	0.99961	1810.04	0.99887	1810.04	1.00012	1810.04	0.99987	1810.04	0.99809	1810.04	1.00041	1810.04	0.99768
	1808.61	1.00035	1808.61	1.00034	1808.61	0.99572	1808.61	1.00023	1808.61	1.0002	1808.61	1.00011	1808.61	0.99962	1808.61	0.99877	1808.61	1.00018	1808.61	0.99989	1808.61	0.99825	1808.61	1.00046	1808.61	0.99786
	1807.18	1.00043	1807.18	1.0004	1807.18	0.9949	1807.18	1.00035	1807.18	1.00027	1807.18	1.00015	1807.18	0.99964	1807.18	0.99883	1807.18	1.00026	1807.18	0.99991	1807.18	0.99824	1807.18	1.00053	1807.18	0.9979
	1805.75	1.0005	1805.75	1.00046	1805.75	0.99391	1805.75	1.00046	1805.75	1.00034	1805.75	1.00019	1805.75	0.99965	1805.75	0.99902	1805.75	1.00033	1805.75	0.99994	1805.75	0.9981	1805.75	1.0006	1805.75	0.99782
	1804.32	1.00055	1804.32	1.00051	1804.32	0.99298	1804.32	1.00056	1804.32	1.00039	1804.32	1.00022	1804.32	0.99966	1804.32	0.99912	1804.32	1.0004	1804.32	0.99996	1804.32	0.99803	1804.32	1.00065	1804.32	0.9978
	1802.88	1.00059	1802.88	1.00055	1802.88	0.99227	1802.88	1.00064	1802.88	1.00043	1802.88	1.00025	1802.88	0.99965	1802.88	0.9991	1802.88	1.00045	1802.88	0.99998	1802.88	0.99807	1802.88	1.00068	1802.88	0.99788
	1801.45	1.00064	1801.45	1.00059	1801.45	0.99182	1801.45	1.00069	1801.45	1.00045	1801.45	1.00026	1801.45	0.99963	1801.45	0.99903	1801.45	1.00048	1801.45	1	1801.45	0.99814	1801.45	1.0007	1801.45	0.99799
	1800.02	1.00069	1800.02	1.00062	1800.02	0.99164	1800.02	1.00072	1800.02	1.00047	1800.02	1.00027	1800.02	0.99959	1800.02	0.99896	1800.02	1.00052	1800.02	1.00004	1800.02	0.9982	1800.02	1.00071	1800.02	0.99806
	1798.59	1.00074	1798.59	1.00065	1798.59	0.99171	1798.59	1.00072	1798.59	1.00047	1798.59	1.00026	1798.59	0.99955	1798.59	0.99888	1798.59	1.00055	1798.59	1.00009	1798.59	0.99826	1798.59	1.00072	1798.59	0.99814
	1797.16	1.00079	1797.16	1.00068	1797.16	0.99198	1797.16	1.00072	1797.16	1.00046	1797.16	1.00024	1797.16	0.9995	1797.16	0.99879	1797.16	1.00057	1797.16	1.00016	1797.16	0.99833	1797.16	1.00073	1797.16	0.99821
	1795.73	1.00083	1795.73	1.00071	1795.73	0.99233	1795.73	1.00069	1795.73	1.00044	1795.73	1.00022	1795.73	0.99944	1795.73	0.99875	1795.73	1.00059	1795.73	1.00022	1795.73	0.99834	1795.73	1.00073	1795.73	0.99821
	1794.3	1.00087	1794.3	1.00075	1794.3	0.99266	1794.3	1.00066	1794.3	1.00042	1794.3	1.00019	1794.3	0.99938	1794.3	0.99879	1794.3	1.00061	1794.3	1.00028	1794.3	0.99826	1794.3	1.00074	1794.3	0.99812
	1792.87	1.00089	1792.87	1.00081	1792.87	0.99299	1792.87	1.00062	1792.87	1.00039	1792.87	1.00015	1792.87	0.99932	1792.87	0.99883	1792.87	1.00062	1792.87	1.00033	1792.87	0.99818	1792.87	1.00074	1792.87	0.99802
	1791.44	1.00091	1791.44	1.00087	1791.44	0.99341	1791.44	1.00057	1791.44	1.00036	1791.44	1.00011	1791.44	0.99925	1791.44	0.99877	1791.44	1.00064	1791.44	1.00037	1791.44	0.99821	1791.44	1.00075	1791.44	0.99805
	1790.01	1.00094	1790.01	1.00093	1790.01	0.99401	1790.01	1.00052	1790.01	1.00032	1790.01	1.00007	1790.01	0.9992	1790.01	0.9986	1790.01	1.00065	1790.01	1.00041	1790.01	0.99839	1790.01	1.00075	1790.01	0.99822
	1788.58	1.00099	1788.58	1.00098	1788.58	0.99466	1788.58	1.00049	1788.58	1.0003	1788.58	1.00005	1788.58	0.99916	1788.58	0.99847	1788.58	1.00068	1788.58	1.00045	1788.58	0.99854	1788.58	1.00076	1788.58	0.99839
	1787.15	1.00106	1787.15	1.00102	1787.15	0.99515	1787.15	1.0005	1787.15	1.00029	1787.15	1.00003	1787.15	0.99915	1787.15	0.99846	1787.15	1.00072	1787.15	1.00051	1787.15	0.99859	1787.15	1.00078	1787.15	0.99848
	1785.71	1.00113	1785.71	1.00106	1785.71	0.99536	1785.71	1.00054	1785.71	1.00029	1785.71	1.00003	1785.71	0.99915	1785.71	0.99855	1785.71	1.00077	1785.71	1.00056	1785.71	0.99856	1785.71	1.00081	1785.71	0.99851
	1784.28	1.0012	1784.28	1.00111	1784.28	0.99531	1784.28	1.00061	1784.28	1.0003	1784.28	1.00005	1784.28	0.99918	1784.28	0.99871	1784.28	1.00082	1784.28	1.00061	1784.28	0.99849	1784.28	1.00084	1784.28	0.99849
	1782.85	1.00125	1782.85	1.00117	1782.85	0.99517	1782.85	1.00067	1782.85	1.00033	1782.85	1.00009	1782.85	0.99922	1782.85	0.99892	1782.85	1.00086	1782.85	1.00065	1782.85	0.99837	1782.85	1.00088	1782.85	0.99843
	1781.42	1.00128	1781.42	1.00121	1781.42	0.99512	1781.42	1.00072	1781.42	1.00035	1781.42	1.00014	1781.42	0.99929	1781.42	0.99908	1781.42	1.00089	1781.42	1.00068	1781.42	0.99834	1781.42	1.0009	1781.42	0.99842
	1779.99	1.0013	1779.99	1.00124	1779.99	0.99524	1779.99	1.00076	1779.99	1.00039	1779.99	1.0002	1779.99	0.99939	1779.99	0.99909	1779.99	1.0009	1779.99	1.00069	1779.99	0.99848	1779.99	1.00091	1779.99	0.99857
	1778.56	1.0013	1778.56	1.00125	1778.56	0.99544	1778.56	1.0008	1778.56	1.00043	1778.56	1.00027	1778.56	0.9995	1778.56	0.99903	1778.56	1.0009	1778.56	1.00069	1778.56	0.9987	1778.56	1.00091	1778.56	0.99882
	1777.13	1.0013	1777.13	1.00126	1777.13	0.99559	1777.13	1.00086	1777.13	1.00049	1777.13	1.00035	1777.13	0.99962	1777.13	0.99901	1777.13	1.0009	1777.13	1.00069	1777.13	0.99888	1777.13	1.00091	1777.13	0.99904
	1775.7	1.00129	1775.7	1.00127	1775.7	0.99554	1775.7	1.00093	1775.7	1.00056	1775.7	1.00042	1775.7	0.99975	1775.7	0.99912	1775.7	1.00091	1775.7	1.00069	1775.7	0.99893	1775.7	1.00091	1775.7	0.99916
	1774.27	1.00127	1774.27	1.00126	1774.27	0.99529	1774.27	1.001	1774.27	1.00063	1774.27	1.00047	1774.27	0.99988	1774.27	0.99937	1774.27	1.00091	1774.27	1.00069	1774.27	0.99883	1774.27	1.00092	1774.27	0.99913
	1772.84	1.00122	1772.84	1.00123	1772.84	0.99497	1772.84	1.00104	1772.84	1.00068	1772.84	1.00052	1772.84	0.99999	1772.84	0.9997	1772.84	1.00089	1772.84	1.00067	1772.84	0.99859	1772.84	1.00091	1772.84	0.99896
	1771.41	1.00112	1771.41	1.00115	1771.41	0.99478	1771.41	1.00103	1771.41	1.00069	1771.41	1.00053	1771.41	1.00007	1771.41	0.99993	1771.41	1.00084	1771.41	1.00062	1771.41	0.99839	1771.41	1.00087	1771.41	0.99879
	1769.98	1.00096	1769.98	1.00101	1769.98	0.99485	1769.98	1.00095	1769.98	1.00063	1769.98	1.00052	1769.98	1.00012	1769.98	0.99992	1769.98	1.00073	1769.98	1.00054	1769.98	0.99836	1769.98	1.00078	1769.98	0.99876
	1768.54	1.00074	1768.54	1.00081	1768.54	0.99516	1768.54	1.00081	1768.54	1.00052	1768.54	1.00046	1768.54	1.00012	1768.54	0.99972	1768.54	1.0006	1768.54	1.00043	1768.54	0.99847	1768.54	1.00066	1768.54	0.99883
	1767.11	1.00048	1767.11	1.00056	1767.11	0.99558	1767.11	1.00062	1767.11	1.00036	1767.11	1.00035	1767.11	1.00007	1767.11	0.99949	1767.11	1.00044	1767.11	1.00031	1767.11	0.99856	1767.11	1.0005	1767.11	0.99886
	1765.68	1.00017	1765.68	1.00022	1765.68	0.9959	1765.68	1.0004	1765.68	1.00014	1765.68	1.00019	1765.68	0.99994	1765.68	0.99934	1765.68	1.00027	1765.68	1.00017	1765.68	0.99851	1765.68	1.00033	1765.68	0.99873
	1764.25	0.99976	1764.25	0.99975	1764.25	0.99596	1764.25	1.00012	1764.25	0.99984	1764.25	0.99997	1764.25	0.99974	1764.25	0.99926	1764.25	1.00008	1764.25	1	1764.25	0.99828	1764.25	1.00012	1764.25	0.9984
	1762.82	0.99924	1762.82	0.99913	1762.82	0.99576	1762.82	0.99977	1762.82	0.99944	1762.82	0.99969	1762.82	0.99946	1762.82	0.99917	1762.82	0.99984	1762.82	0.99979	1762.82	0.99791	1762.82	0.99985	1762.82	0.99792
	1761.39	0.99858	1761.39	0.99834	1761.39	0.9954	1761.39	0.99934	1761.39	0.99891	1761.39	0.99934	1761.39	0.9991	1761.39	0.99896	1761.39	0.99954	1761.39	0.99952	1761.39	0.99752	1761.39	0.99951	1761.39	0.99739
	1759.96	0.99779	1759.96	0.99737	1759.96	0.99499	1759.96	0.99881	1759.96	0.99825	1759.96	0.99893	1759.96	0.99865	1759.96	0.99851	1759.96	0.99917	1759.96	0.99919	1759.96	0.99724	1759.96	0.9991	1759.96	0.99691
	1758.53	0.99689	1758.53	0.99625	1758.53	0.99453	1758.53	0.99819	1758.53	0.99747	1758.53	0.99844	1758.53	0.99813	1758.53	0.9978	1758.53	0.99876	1758.53	0.99881	1758.53	0.99709	1758.53	0.99861	1758.53	0.99653
	1757.1	0.99592	1757.1	0.99498	1757.1	0.99391	1757.1	0.9975	1757.1	0.99658	1757.1	0.99788	1757.1	0.99752	1757.1	0.99701	1757.1	0.99831	1757.1	0.99837	1757.1	0.99691	1757.1	0.99806	1757.1	0.99609
	1755.67	0.9949	1755.67	0.99362	1755.67	0.99298	1755.67	0.99674	1755.67	0.99558	1755.67	0.99727	1755.67	0.99685	1755.67	0.99634	1755.67	0.99782	1755.67	0.99789	1755.67	0.99648	1755.67	0.99746	1755.67	0.99538
	1754.24	0.99386	1754.24	0.99219	1754.24	0.9917	1754.24	0.99592	1754.24	0.99449	1754.24	0.99659	1754.24	0.99611	1754.24	0.99575	1754.24	0.99729	1754.24	0.99736	1754.24	0.99583	1754.24	0.99681	1754.24	0.99443
	1752.8	0.99281	1752.8	0.99074	1752.8	0.9902	1752.8	0.99505	1752.8	0.99332	1752.8	0.99584	1752.8	0.99531	1752.8	0.99497	1752.8	0.99671	1752.8	0.9968	1752.8	0.99529	1752.8	0.99611	1752.8	0.99357
	1751.37	0.99177	1751.37	0.9893	1751.37	0.98871	1751.37	0.99414	1751.37	0.99211	1751.37	0.99503	1751.37	0.99443	1751.37	0.99394	1751.37	0.99612	1751.37	0.99622	1751.37	0.99497	1751.37	0.99539	1751.37	0.9929
	1749.94	0.99078	1749.94	0.98793	1749.94	0.98733	1749.94	0.99319	1749.94	0.99089	1749.94	0.99416	1749.94	0.99351	1749.94	0.99293	1749.94	0.99553	1749.94	0.99563	1749.94	0.99462	1749.94	0.99466	1749.94	0.99219
	1748.51	0.98989	1748.51	0.98669	1748.51	0.98605	1748.51	0.99222	1748.51	0.98968	1748.51	0.99324	1748.51	0.99256	1748.51	0.99202	1748.51	0.99493	1748.51	0.99504	1748.51	0.99415	1748.51	0.99393	1748.51	0.99134
	1747.08	0.98912	1747.08	0.98562	1747.08	0.98484	1747.08	0.9912	1747.08	0.98847	1747.08	0.9923	1747.08	0.99161	1747.08	0.99109	1747.08	0.99434	1747.08	0.99445	1747.08	0.99364	1747.08	0.99319	1747.08	0.99047
	1745.65	0.98851	1745.65	0.98477	1745.65	0.9837	1745.65	0.99017	1745.65	0.98729	1745.65	0.99135	1745.65	0.99069	1745.65	0.99015	1745.65	0.99375	1745.65	0.99387	1745.65	0.99311	1745.65	0.99246	1745.65	0.98957
	1744.22	0.98806	1744.22	0.98414	1744.22	0.98273	1744.22	0.98912	1744.22	0.98614	1744.22	0.99041	1744.22	0.98981	1744.22	0.98926	1744.22	0.99317	1744.22	0.99331	1744.22	0.99249	1744.22	0.99175	1744.22	0.98858
	1742.79	0.98778	1742.79	0.98375	1742.79	0.98201	1742.79	0.98805	1742.79	0.98503	1742.79	0.98948	1742.79	0.98898	1742.79	0.98838	1742.79	0.9926	1742.79	0.99278	1742.79	0.99186	1742.79	0.99104	1742.79	0.98758
	1741.36	0.98767	1741.36	0.98358	1741.36	0.9816	1741.36	0.98697	1741.36	0.98397	1741.36	0.98854	1741.36	0.98817	1741.36	0.98745	1741.36	0.99204	1741.36	0.99226	1741.36	0.9913	1741.36	0.99035	1741.36	0.98663
	1739.93	0.98771	1739.93	0.98363	1739.93	0.9815	1739.93	0.98587	1739.93	0.98297	1739.93	0.98757	1739.93	0.98736	1739.93	0.98655	1739.93	0.9915	1739.93	0.99178	1739.93	0.99072	1739.93	0.98968	1739.93	0.98564
	1738.5	0.9879	1738.5	0.98387	1738.5	0.9817	1738.5	0.98475	1738.5	0.98199	1738.5	0.98657	1738.5	0.98654	1738.5	0.98568	1738.5	0.99098	1738.5	0.99131	1738.5	0.9901	1738.5	0.98901	1738.5	0.98462
	1737.07	0.98821	1737.07	0.98427	1737.07	0.98221	1737.07	0.98363	1737.07	0.98107	1737.07	0.98551	1737.07	0.98568	1737.07	0.98464	1737.07	0.99048	1737.07	0.99087	1737.07	0.9897	1737.07	0.98837	1737.07	0.9838
	1735.63	0.98864	1735.63	0.98482	1735.63	0.98298	1735.63	0.98257	1735.63	0.98026	1735.63	0.98437	1735.63	0.98475	1735.63	0.98343	1735.63	0.99002	1735.63	0.99048	1735.63	0.98962	1735.63	0.98777	1735.63	0.98334
	1734.2	0.98919	1734.2	0.98549	1734.2	0.98376	1734.2	0.98164	1734.2	0.97961	1734.2	0.98312	1734.2	0.9837	1734.2	0.98238	1734.2	0.98964	1734.2	0.99014	1734.2	0.9896	1734.2	0.98726	1734.2	0.98301
	1732.77	0.98983	1732.77	0.98626	1732.77	0.98414	1732.77	0.98079	1732.77	0.97906	1732.77	0.9817	1732.77	0.98251	1732.77	0.98171	1732.77	0.98936	1732.77	0.98988	1732.77	0.98929	1732.77	0.98684	1732.77	0.98247
	1731.34	0.99047	1731.34	0.98704	1731.34	0.98393	1731.34	0.97989	1731.34	0.97842	1731.34	0.9801	1731.34	0.98113	1731.34	0.98119	1731.34	0.98915	1731.34	0.98968	1731.34	0.98866	1731.34	0.98648	1731.34	0.98164
	1729.91	0.99104	1729.91	0.98776	1729.91	0.98328	1729.91	0.97879	1729.91	0.97754	1729.91	0.97825	1729.91	0.97951	1729.91	0.98039	1729.91	0.98898	1729.91	0.9895	1729.91	0.98793	1729.91	0.98612	1729.91	0.98069
	1728.48	0.9915	1728.48	0.98837	1728.48	0.98247	1728.48	0.97743	1728.48	0.97636	1728.48	0.97609	1728.48	0.97761	1728.48	0.97906	1728.48	0.98883	1728.48	0.98935	1728.48	0.98733	1728.48	0.98573	1728.48	0.97978
	1727.05	0.99182	1727.05	0.98885	1727.05	0.98173	1727.05	0.9758	1727.05	0.97488	1727.05	0.97357	1727.05	0.97536	1727.05	0.97713	1727.05	0.98869	1727.05	0.98922	1727.05	0.98691	1727.05	0.9853	1727.05	0.97895
	1725.62	0.99202	1725.62	0.9892	1725.62	0.98116	1725.62	0.97393	1725.62	0.97312	1725.62	0.97061	1725.62	0.97269	1725.62	0.97467	1725.62	0.98857	1725.62	0.9891	1725.62	0.98663	1725.62	0.98485	1725.62	0.97819
	1724.19	0.9921	1724.19	0.98942	1724.19	0.98076	1724.19	0.97185	1724.19	0.97113	1724.19	0.96717	1724.19	0.96955	1724.19	0.97182	1724.19	0.98848	1724.19	0.98901	1724.19	0.98643	1724.19	0.98436	1724.19	0.97743
	1722.76	0.99208	1722.76	0.98951	1722.76	0.98046	1722.76	0.96959	1722.76	0.9689	1722.76	0.96319	1722.76	0.9659	1722.76	0.96871	1722.76	0.98844	1722.76	0.98895	1722.76	0.98614	1722.76	0.98385	1722.76	0.9765
	1721.33	0.99195	1721.33	0.98947	1721.33	0.98021	1721.33	0.96711	1721.33	0.96643	1721.33	0.95866	1721.33	0.96168	1721.33	0.96529	1721.33	0.98842	1721.33	0.98889	1721.33	0.98571	1721.33	0.98329	1721.33	0.97534
	1719.89	0.9917	1719.89	0.9893	1719.89	0.98	1719.89	0.96441	1719.89	0.96369	1719.89	0.95356	1719.89	0.9569	1719.89	0.96126	1719.89	0.98844	1719.89	0.98885	1719.89	0.98541	1719.89	0.98266	1719.89	0.97418
	1718.46	0.99134	1718.46	0.98907	1718.46	0.97985	1718.46	0.96148	1718.46	0.96071	1718.46	0.94792	1718.46	0.95156	1718.46	0.95651	1718.46	0.98851	1718.46	0.98883	1718.46	0.98537	1718.46	0.98199	1718.46	0.97317
	1717.03	0.99092	1717.03	0.98883	1717.03	0.97965	1717.03	0.95837	1717.03	0.95753	1717.03	0.9418	1717.03	0.94571	1717.03	0.95137	1717.03	0.98865	1717.03	0.98885	1717.03	0.9853	1717.03	0.98131	1717.03	0.97205
	1715.6	0.99045	1715.6	0.98856	1715.6	0.97919	1715.6	0.95505	1715.6	0.95415	1715.6	0.93529	1715.6	0.93944	1715.6	0.94602	1715.6	0.98883	1715.6	0.9889	1715.6	0.98496	1715.6	0.98063	1715.6	0.97062
	1714.17	0.98996	1714.17	0.98814	1714.17	0.97826	1714.17	0.95148	1714.17	0.95055	1714.17	0.92849	1714.17	0.93285	1714.17	0.9402	1714.17	0.989	1714.17	0.98892	1714.17	0.98455	1714.17	0.97991	1714.17	0.96907
	1712.74	0.98941	1712.74	0.98736	1712.74	0.97681	1712.74	0.94768	1712.74	0.94673	1712.74	0.92152	1712.74	0.92606	1712.74	0.93385	1712.74	0.98908	1712.74	0.98885	1712.74	0.98412	1712.74	0.97911	1712.74	0.96743
	1711.31	0.98879	1711.31	0.98602	1711.31	0.97499	1711.31	0.94369	1711.31	0.94276	1711.31	0.91448	1711.31	0.91913	1711.31	0.92725	1711.31	0.98897	1711.31	0.98862	1711.31	0.9835	1711.31	0.97817	1711.31	0.96551
	1709.88	0.98804	1709.88	0.98394	1709.88	0.97301	1709.88	0.93961	1709.88	0.93875	1709.88	0.90747	1709.88	0.91217	1709.88	0.92061	1709.88	0.98861	1709.88	0.98818	1709.88	0.98269	1709.88	0.97706	1709.88	0.96328
	1708.45	0.98719	1708.45	0.98108	1708.45	0.97104	1708.45	0.93554	1708.45	0.9348	1708.45	0.90059	1708.45	0.90526	1708.45	0.91401	1708.45	0.98799	1708.45	0.9875	1708.45	0.98181	1708.45	0.97576	1708.45	0.9609
	1707.02	0.98624	1707.02	0.97748	1707.02	0.96915	1707.02	0.93159	1707.02	0.93101	1707.02	0.89397	1707.02	0.8985	1707.02	0.90765	1707.02	0.9871	1707.02	0.9866	1707.02	0.98085	1707.02	0.97429	1707.02	0.9584
	1705.59	0.98521	1705.59	0.97315	1705.59	0.96733	1705.59	0.92785	1705.59	0.92747	1705.59	0.88773	1705.59	0.89201	1705.59	0.90174	1705.59	0.98597	1705.59	0.98548	1705.59	0.97976	1705.59	0.97269	1705.59	0.95574
	1704.16	0.98411	1704.16	0.96817	1704.16	0.96553	1704.16	0.92442	1704.16	0.92427	1704.16	0.88201	1704.16	0.8859	1704.16	0.89627	1704.16	0.98461	1704.16	0.98415	1704.16	0.97868	1704.16	0.97098	1704.16	0.95312
	1702.72	0.98298	1702.72	0.96265	1702.72	0.96365	1702.72	0.92139	1702.72	0.92148	1702.72	0.87694	1702.72	0.8803	1702.72	0.89124	1702.72	0.98307	1702.72	0.98265	1702.72	0.9778	1702.72	0.96921	1702.72	0.95077
	1701.29	0.98187	1701.29	0.95674	1701.29	0.96138	1701.29	0.91881	1701.29	0.91913	1701.29	0.8726	1701.29	0.87531	1701.29	0.88698	1701.29	0.98144	1701.29	0.98103	1701.29	0.97683	1701.29	0.96744	1701.29	0.94844
	1699.86	0.98136	1699.86	0.9504	1699.86	0.95831	1699.86	0.91662	1699.86	0.91716	1699.86	0.8691	1699.86	0.87102	1699.86	0.88386	1699.86	0.97969	1699.86	0.97931	1699.86	0.97527	1699.86	0.96563	1699.86	0.94562
	1698.43	0.98046	1698.43	0.94349	1698.43	0.95429	1698.43	0.9147	1698.43	0.91542	1698.43	0.86646	1698.43	0.8675	1698.43	0.88168	1698.43	0.97775	1698.43	0.9774	1698.43	0.97308	1698.43	0.96367	1698.43	0.94216
	1697	0.97938	1697	0.9359	1697	0.94967	1697	0.91295	1697	0.91383	1697	0.86472	1697	0.8648	1697	0.87997	1697	0.97555	1697	0.97526	1697	0.97064	1697	0.96148	1697	0.93834
	1695.57	0.97811	1695.57	0.92769	1695.57	0.94493	1695.57	0.91141	1695.57	0.9124	1695.57	0.86387	1695.57	0.86293	1695.57	0.87855	1695.57	0.97309	1695.57	0.97289	1695.57	0.96825	1695.57	0.95906	1695.57	0.93442
	1694.14	0.9767	1694.14	0.919	1694.14	0.94042	1694.14	0.91014	1694.14	0.91123	1694.14	0.86385	1694.14	0.86188	1694.14	0.8775	1694.14	0.97043	1694.14	0.97034	1694.14	0.96602	1694.14	0.95647	1694.14	0.93056
	1692.71	0.97516	1692.71	0.91001	1692.71	0.9363	1692.71	0.90922	1692.71	0.91039	1692.71	0.86461	1692.71	0.86161	1692.71	0.877	1692.71	0.96766	1692.71	0.96768	1692.71	0.96385	1692.71	0.95376	1692.71	0.92671
	1691.28	0.97353	1691.28	0.90082	1691.28	0.93251	1691.28	0.90868	1691.28	0.9099	1691.28	0.86607	1691.28	0.86206	1691.28	0.87729	1691.28	0.96481	1691.28	0.96495	1691.28	0.96157	1691.28	0.95098	1691.28	0.92274
	1689.85	0.97181	1689.85	0.89152	1689.85	0.92893	1689.85	0.90852	1689.85	0.90977	1689.85	0.86815	1689.85	0.86317	1689.85	0.87838	1689.85	0.96192	1689.85	0.96217	1689.85	0.95913	1689.85	0.94814	1689.85	0.91861
	1688.42	0.97	1688.42	0.88222	1688.42	0.92539	1688.42	0.90871	1688.42	0.90997	1688.42	0.87077	1688.42	0.86488	1688.42	0.88003	1688.42	0.95902	1688.42	0.95937	1688.42	0.95669	1688.42	0.94527	1688.42	0.91447
	1686.99	0.96813	1686.99	0.87304	1686.99	0.92171	1686.99	0.90918	1686.99	0.91042	1686.99	0.87384	1686.99	0.8671	1686.99	0.88204	1686.99	0.95619	1686.99	0.95659	1686.99	0.95435	1686.99	0.94239	1686.99	0.91042
	1685.55	0.96623	1685.55	0.86408	1685.55	0.91781	1685.55	0.90985	1685.55	0.91108	1685.55	0.87727	1685.55	0.86978	1685.55	0.88433	1685.55	0.95342	1685.55	0.95385	1685.55	0.95205	1685.55	0.93954	1685.55	0.90644
	1684.12	0.96429	1684.12	0.85531	1684.12	0.91367	1684.12	0.91068	1684.12	0.91189	1684.12	0.88097	1684.12	0.87285	1684.12	0.88695	1684.12	0.95068	1684.12	0.95112	1684.12	0.94968	1684.12	0.9367	1684.12	0.90239
	1682.69	0.96231	1682.69	0.84666	1682.69	0.90932	1682.69	0.91156	1682.69	0.9128	1682.69	0.88485	1682.69	0.87624	1682.69	0.88976	1682.69	0.94795	1682.69	0.9484	1682.69	0.94724	1682.69	0.93385	1682.69	0.89827
	1681.26	0.96028	1681.26	0.83805	1681.26	0.90478	1681.26	0.91242	1681.26	0.91373	1681.26	0.8888	1681.26	0.87986	1681.26	0.89249	1681.26	0.94523	1681.26	0.94569	1681.26	0.9449	1681.26	0.93103	1681.26	0.89424
	1679.83	0.95822	1679.83	0.82946	1679.83	0.90006	1679.83	0.9132	1679.83	0.91463	1679.83	0.8927	1679.83	0.88363	1679.83	0.89507	1679.83	0.94251	1679.83	0.94299	1679.83	0.94264	1679.83	0.92822	1679.83	0.89029
	1678.4	0.95613	1678.4	0.8208	1678.4	0.89526	1678.4	0.9139	1678.4	0.9155	1678.4	0.89645	1678.4	0.88742	1678.4	0.89775	1678.4	0.93976	1678.4	0.94026	1678.4	0.94019	1678.4	0.92541	1678.4	0.88616
	1676.97	0.95399	1676.97	0.81198	1676.97	0.89057	1676.97	0.91449	1676.97	0.91632	1676.97	0.89995	1676.97	0.89113	1676.97	0.90058	1676.97	0.93693	1676.97	0.93748	1676.97	0.93747	1676.97	0.92254	1676.97	0.88174
	1675.54	0.95182	1675.54	0.803	1675.54	0.88625	1675.54	0.91496	1675.54	0.91707	1675.54	0.90311	1675.54	0.89468	1675.54	0.90332	1675.54	0.93402	1675.54	0.93464	1675.54	0.93477	1675.54	0.91962	1675.54	0.87727
	1674.11	0.94962	1674.11	0.79397	1674.11	0.8825	1674.11	0.91529	1674.11	0.91773	1674.11	0.90589	1674.11	0.89798	1674.11	0.9057	1674.11	0.93107	1674.11	0.93179	1674.11	0.93233	1674.11	0.91668	1674.11	0.87303
	1672.68	0.94745	1672.68	0.78505	1672.68	0.87939	1672.68	0.91549	1672.68	0.91828	1672.68	0.90825	1672.68	0.90097	1672.68	0.90762	1672.68	0.92817	1672.68	0.92898	1672.68	0.93024	1672.68	0.91379	1672.68	0.86916
	1671.25	0.94537	1671.25	0.77637	1671.25	0.87673	1671.25	0.91558	1671.25	0.91873	1671.25	0.91018	1671.25	0.90363	1671.25	0.90912	1671.25	0.92542	1671.25	0.92629	1671.25	0.92843	1671.25	0.91101	1671.25	0.86566
	1669.81	0.94343	1669.81	0.76803	1669.81	0.87405	1669.81	0.91556	1669.81	0.91905	1669.81	0.91168	1669.81	0.90594	1669.81	0.91054	1669.81	0.92287	1669.81	0.92374	1669.81	0.92652	1669.81	0.90837	1669.81	0.86222
	1668.38	0.94165	1668.38	0.75994	1668.38	0.87087	1668.38	0.91538	1668.38	0.9192	1668.38	0.91278	1668.38	0.90789	1668.38	0.91211	1668.38	0.92049	1668.38	0.92132	1668.38	0.92418	1668.38	0.90585	1668.38	0.8585
	1666.95	0.93998	1666.95	0.75193	1666.95	0.867	1666.95	0.91498	1666.95	0.91912	1666.95	0.91349	1666.95	0.90949	1666.95	0.9136	1666.95	0.91816	1666.95	0.91895	1666.95	0.92153	1666.95	0.90337	1666.95	0.85447
	1665.52	0.93837	1665.52	0.74384	1665.52	0.86263	1665.52	0.91435	1665.52	0.91878	1665.52	0.91387	1665.52	0.91076	1665.52	0.91462	1665.52	0.91581	1665.52	0.91659	1665.52	0.91895	1665.52	0.90083	1665.52	0.85044
	1664.09	0.93682	1664.09	0.73568	1664.09	0.85804	1664.09	0.91352	1664.09	0.91821	1664.09	0.91395	1664.09	0.91174	1664.09	0.91498	1664.09	0.91345	1664.09	0.9142	1664.09	0.91669	1664.09	0.89824	1664.09	0.84664
	1662.66	0.93536	1662.66	0.72765	1662.66	0.85351	1662.66	0.91258	1662.66	0.91747	1662.66	0.91377	1662.66	0.91245	1662.66	0.91498	1662.66	0.91115	1662.66	0.91186	1662.66	0.91456	1662.66	0.89567	1662.66	0.84297
	1661.23	0.93401	1661.23	0.71994	1661.23	0.84919	1661.23	0.91159	1661.23	0.91662	1661.23	0.9134	1661.23	0.91293	1661.23	0.91486	1661.23	0.90894	1661.23	0.90961	1661.23	0.91244	1661.23	0.89319	1661.23	0.83936
	1659.8	0.93281	1659.8	0.71269	1659.8	0.84526	1659.8	0.9106	1659.8	0.91575	1659.8	0.91288	1659.8	0.9132	1659.8	0.91466	1659.8	0.90684	1659.8	0.90748	1659.8	0.9104	1659.8	0.89084	1659.8	0.83589
	1658.37	0.93175	1658.37	0.70596	1658.37	0.84178	1658.37	0.90964	1658.37	0.91489	1658.37	0.91226	1658.37	0.91333	1658.37	0.91443	1658.37	0.90487	1658.37	0.90548	1658.37	0.90848	1658.37	0.88865	1658.37	0.83261
	1656.94	0.93084	1656.94	0.69977	1656.94	0.83873	1656.94	0.90877	1656.94	0.91412	1656.94	0.91161	1656.94	0.91335	1656.94	0.91417	1656.94	0.90302	1656.94	0.90362	1656.94	0.90675	1656.94	0.8866	1656.94	0.82959
	1655.51	0.93006	1655.51	0.69415	1655.51	0.836	1655.51	0.90803	1655.51	0.91346	1655.51	0.91096	1655.51	0.91331	1655.51	0.91376	1655.51	0.90132	1655.51	0.90189	1655.51	0.9054	1655.51	0.88473	1655.51	0.82706
	1654.08	0.92943	1654.08	0.68919	1654.08	0.83341	1654.08	0.90748	1654.08	0.91295	1654.08	0.91035	1654.08	0.91325	1654.08	0.91321	1654.08	0.89982	1654.08	0.90032	1654.08	0.90446	1654.08	0.88304	1654.08	0.82509
	1652.64	0.92896	1652.64	0.68489	1652.64	0.83074	1652.64	0.90713	1652.64	0.91259	1652.64	0.90983	1652.64	0.9132	1652.64	0.91291	1652.64	0.89851	1652.64	0.89889	1652.64	0.90351	1652.64	0.88155	1652.64	0.8233
	1651.21	0.92864	1651.21	0.68114	1651.21	0.828	1651.21	0.90693	1651.21	0.91236	1651.21	0.9094	1651.21	0.91321	1651.21	0.91315	1651.21	0.89733	1651.21	0.89758	1651.21	0.9022	1651.21	0.8802	1651.21	0.8213
	1649.78	0.92844	1649.78	0.67784	1649.78	0.82549	1649.78	0.90684	1649.78	0.91225	1649.78	0.90908	1649.78	0.91328	1649.78	0.91367	1649.78	0.89621	1649.78	0.89637	1649.78	0.90081	1649.78	0.87898	1649.78	0.81929
	1648.35	0.9284	1648.35	0.67499	1648.35	0.8235	1648.35	0.90682	1648.35	0.91226	1648.35	0.90886	1648.35	0.91342	1648.35	0.91405	1648.35	0.89517	1648.35	0.89527	1648.35	0.89977	1648.35	0.8779	1648.35	0.81766
	1646.92	0.92851	1646.92	0.6726	1646.92	0.82215	1646.92	0.90688	1646.92	0.91237	1646.92	0.9087	1646.92	0.91363	1646.92	0.91428	1646.92	0.89426	1646.92	0.89432	1646.92	0.89911	1646.92	0.87698	1646.92	0.81649
	1645.49	0.92878	1645.49	0.67062	1645.49	0.82135	1645.49	0.90701	1645.49	0.91256	1645.49	0.9086	1645.49	0.91388	1645.49	0.91458	1645.49	0.89348	1645.49	0.89351	1645.49	0.89854	1645.49	0.87622	1645.49	0.8155
	1644.06	0.92917	1644.06	0.66887	1644.06	0.82099	1644.06	0.90715	1644.06	0.9128	1644.06	0.90853	1644.06	0.91418	1644.06	0.91505	1644.06	0.89279	1644.06	0.89278	1644.06	0.89788	1644.06	0.87557	1644.06	0.8145
	1642.63	0.92969	1642.63	0.66715	1642.63	0.82109	1642.63	0.90726	1642.63	0.91303	1642.63	0.90848	1642.63	0.91451	1642.63	0.91547	1642.63	0.89216	1642.63	0.89211	1642.63	0.8973	1642.63	0.87498	1642.63	0.81361
	1641.2	0.93033	1641.2	0.66539	1641.2	0.82165	1641.2	0.90732	1641.2	0.91323	1641.2	0.90844	1641.2	0.91485	1641.2	0.91564	1641.2	0.89159	1641.2	0.89149	1641.2	0.89701	1641.2	0.87446	1641.2	0.81303
	1639.77	0.93112	1639.77	0.66359	1639.77	0.82258	1639.77	0.90734	1639.77	0.91342	1639.77	0.9084	1639.77	0.9152	1639.77	0.91564	1639.77	0.89115	1639.77	0.89098	1639.77	0.89694	1639.77	0.87405	1639.77	0.81276
	1638.34	0.93209	1638.34	0.66178	1638.34	0.82368	1638.34	0.90736	1638.34	0.91363	1638.34	0.90835	1638.34	0.91555	1638.34	0.91572	1638.34	0.89089	1638.34	0.89061	1638.34	0.89691	1638.34	0.87381	1638.34	0.81267
	1636.9	0.93323	1636.9	0.65996	1636.9	0.82468	1636.9	0.90739	1636.9	0.91384	1636.9	0.90831	1636.9	0.91592	1636.9	0.91604	1636.9	0.89083	1636.9	0.89041	1636.9	0.89678	1636.9	0.87375	1636.9	0.81265
	1635.47	0.9345	1635.47	0.65797	1635.47	0.82535	1635.47	0.90741	1635.47	0.91405	1635.47	0.90828	1635.47	0.91631	1635.47	0.91655	1635.47	0.89091	1635.47	0.89031	1635.47	0.89654	1635.47	0.87383	1635.47	0.81261
	1634.04	0.93585	1634.04	0.65571	1634.04	0.82568	1634.04	0.90739	1634.04	0.91421	1634.04	0.90832	1634.04	0.91674	1634.04	0.91696	1634.04	0.89104	1634.04	0.89026	1634.04	0.89645	1634.04	0.87398	1634.04	0.81273
	1632.61	0.93726	1632.61	0.6534	1632.61	0.82588	1632.61	0.90738	1632.61	0.91435	1632.61	0.90843	1632.61	0.91725	1632.61	0.91711	1632.61	0.89126	1632.61	0.89028	1632.61	0.89673	1632.61	0.87421	1632.61	0.81324
	1631.18	0.93876	1631.18	0.65149	1631.18	0.8262	1631.18	0.90748	1631.18	0.91457	1631.18	0.90867	1631.18	0.91785	1631.18	0.91728	1631.18	0.89172	1631.18	0.8905	1631.18	0.89728	1631.18	0.87467	1631.18	0.81418
	1629.75	0.94036	1629.75	0.65034	1629.75	0.8268	1629.75	0.90779	1629.75	0.91494	1629.75	0.90906	1629.75	0.91857	1629.75	0.91779	1629.75	0.89247	1629.75	0.891	1629.75	0.89789	1629.75	0.87545	1629.75	0.81541
	1628.32	0.94203	1628.32	0.65013	1628.32	0.82782	1628.32	0.90831	1628.32	0.91549	1628.32	0.90963	1628.32	0.91942	1628.32	0.9187	1628.32	0.89348	1628.32	0.89178	1628.32	0.89854	1628.32	0.87655	1628.32	0.81688
	1626.89	0.94373	1626.89	0.65096	1626.89	0.82942	1626.89	0.90904	1626.89	0.91623	1626.89	0.9104	1626.89	0.92044	1626.89	0.91976	1626.89	0.89472	1626.89	0.89282	1626.89	0.89949	1626.89	0.87793	1626.89	0.81881
	1625.46	0.94545	1625.46	0.65293	1625.46	0.83169	1625.46	0.91	1625.46	0.91716	1625.46	0.91141	1625.46	0.92163	1625.46	0.92086	1625.46	0.89619	1625.46	0.89411	1625.46	0.90087	1625.46	0.8796	1625.46	0.82133
	1624.03	0.94717	1624.03	0.6562	1624.03	0.83463	1624.03	0.91124	1624.03	0.91832	1624.03	0.91267	1624.03	0.92301	1624.03	0.92207	1624.03	0.89794	1624.03	0.89568	1624.03	0.90263	1624.03	0.88158	1624.03	0.82443
	1622.6	0.94889	1622.6	0.66087	1622.6	0.83815	1622.6	0.91278	1622.6	0.91971	1622.6	0.91419	1622.6	0.92458	1622.6	0.92348	1622.6	0.89999	1622.6	0.89755	1622.6	0.9047	1622.6	0.8839	1622.6	0.82812
	1621.17	0.95061	1621.17	0.66698	1621.17	0.8421	1621.17	0.91463	1621.17	0.92136	1621.17	0.91597	1621.17	0.92635	1621.17	0.92511	1621.17	0.90235	1621.17	0.89973	1621.17	0.90707	1621.17	0.88654	1621.17	0.83236
	1619.73	0.95231	1619.73	0.67446	1619.73	0.84629	1619.73	0.91679	1619.73	0.92325	1619.73	0.918	1619.73	0.92829	1619.73	0.9271	1619.73	0.90498	1619.73	0.90219	1619.73	0.90954	1619.73	0.8895	1619.73	0.83697
	1618.3	0.95401	1618.3	0.6832	1618.3	0.85061	1618.3	0.91922	1618.3	0.92536	1618.3	0.92027	1618.3	0.9304	1618.3	0.92958	1618.3	0.90784	1618.3	0.90489	1618.3	0.91191	1618.3	0.89272	1618.3	0.84171
	1616.87	0.95569	1616.87	0.69298	1616.87	0.85513	1616.87	0.92186	1616.87	0.92764	1616.87	0.92276	1616.87	0.93266	1616.87	0.93243	1616.87	0.91084	1616.87	0.90781	1616.87	0.91425	1616.87	0.89618	1616.87	0.84657
	1615.44	0.95735	1615.44	0.70363	1615.44	0.85997	1615.44	0.92466	1615.44	0.93006	1615.44	0.92543	1615.44	0.93503	1615.44	0.93529	1615.44	0.91395	1615.44	0.9109	1615.44	0.91685	1615.44	0.8998	1615.44	0.85176
	1614.01	0.95896	1614.01	0.71493	1614.01	0.86518	1614.01	0.92756	1614.01	0.93259	1614.01	0.92824	1614.01	0.93748	1614.01	0.938	1614.01	0.91713	1614.01	0.91411	1614.01	0.91979	1614.01	0.90353	1614.01	0.85733
	1612.58	0.96053	1612.58	0.72665	1612.58	0.87063	1612.58	0.93054	1612.58	0.93518	1612.58	0.93114	1612.58	0.93999	1612.58	0.94063	1612.58	0.92034	1612.58	0.91738	1612.58	0.92289	1612.58	0.90731	1612.58	0.86308
	1611.15	0.96205	1611.15	0.7385	1611.15	0.87614	1611.15	0.93354	1611.15	0.93779	1611.15	0.93409	1611.15	0.94251	1611.15	0.94333	1611.15	0.92355	1611.15	0.92067	1611.15	0.9259	1611.15	0.91108	1611.15	0.86877
	1609.72	0.96352	1609.72	0.75017	1609.72	0.88153	1609.72	0.93651	1609.72	0.94037	1609.72	0.93706	1609.72	0.94503	1609.72	0.94607	1609.72	0.92671	1609.72	0.92392	1609.72	0.92877	1609.72	0.91479	1609.72	0.87427
	1608.29	0.96496	1608.29	0.76138	1608.29	0.88667	1608.29	0.93941	1608.29	0.94289	1608.29	0.94001	1608.29	0.94751	1608.29	0.94872	1608.29	0.92976	1608.29	0.9271	1608.29	0.93154	1608.29	0.91839	1608.29	0.8796
	1606.86	0.96637	1606.86	0.7719	1606.86	0.89144	1606.86	0.94219	1606.86	0.94532	1606.86	0.94289	1606.86	0.94992	1606.86	0.95127	1606.86	0.93267	1606.86	0.93015	1606.86	0.93419	1606.86	0.92184	1606.86	0.88468
	1605.43	0.96773	1605.43	0.78154	1605.43	0.89581	1605.43	0.94484	1605.43	0.94764	1605.43	0.94568	1605.43	0.95225	1605.43	0.95376	1605.43	0.93542	1605.43	0.93306	1605.43	0.93663	1605.43	0.92511	1605.43	0.8894
	1604	0.96907	1604	0.79017	1604	0.89982	1604	0.94733	1604	0.94983	1604	0.94835	1604	0.95448	1604	0.95608	1604	0.938	1604	0.9358	1604	0.93894	1604	0.92818	1604	0.89381
	1602.56	0.97037	1602.56	0.79766	1602.56	0.90353	1602.56	0.94965	1602.56	0.95188	1602.56	0.95089	1602.56	0.95659	1602.56	0.95809	1602.56	0.94036	1602.56	0.93833	1602.56	0.94125	1602.56	0.931	1602.56	0.898
	1601.13	0.97163	1601.13	0.80391	1601.13	0.90689	1601.13	0.95177	1601.13	0.95378	1601.13	0.95327	1601.13	0.95859	1601.13	0.95984	1601.13	0.9425	1601.13	0.94062	1601.13	0.94342	1601.13	0.93354	1601.13	0.90185
	1599.7	0.97286	1599.7	0.80899	1599.7	0.90982	1599.7	0.95373	1599.7	0.95555	1599.7	0.95551	1599.7	0.96046	1599.7	0.96161	1599.7	0.94441	1599.7	0.94267	1599.7	0.94519	1599.7	0.93582	1599.7	0.9051
	1598.27	0.97405	1598.27	0.81307	1598.27	0.91244	1598.27	0.95556	1598.27	0.95722	1598.27	0.95759	1598.27	0.96222	1598.27	0.96352	1598.27	0.94613	1598.27	0.94454	1598.27	0.94653	1598.27	0.93788	1598.27	0.90777
	1596.84	0.97522	1596.84	0.81633	1596.84	0.91493	1596.84	0.95728	1596.84	0.95882	1596.84	0.95951	1596.84	0.96386	1596.84	0.96529	1596.84	0.94768	1596.84	0.94624	1596.84	0.94777	1596.84	0.93976	1596.84	0.91016
	1595.41	0.97637	1595.41	0.81878	1595.41	0.91737	1595.41	0.95889	1595.41	0.96032	1595.41	0.96128	1595.41	0.96539	1595.41	0.96665	1595.41	0.94904	1595.41	0.94774	1595.41	0.94919	1595.41	0.94143	1595.41	0.91255
	1593.98	0.97747	1593.98	0.82045	1593.98	0.91957	1593.98	0.96037	1593.98	0.96173	1593.98	0.96289	1593.98	0.96681	1593.98	0.96769	1593.98	0.9502	1593.98	0.949	1593.98	0.95065	1593.98	0.94288	1593.98	0.91481
	1592.55	0.97854	1592.55	0.82138	1592.55	0.92126	1592.55	0.96174	1592.55	0.96302	1592.55	0.96434	1592.55	0.96811	1592.55	0.96878	1592.55	0.95118	1592.55	0.95	1592.55	0.95175	1592.55	0.94409	1592.55	0.91657
	1591.12	0.97958	1591.12	0.82161	1591.12	0.92232	1591.12	0.963	1591.12	0.96423	1591.12	0.96565	1591.12	0.96932	1591.12	0.97007	1591.12	0.95197	1591.12	0.95076	1591.12	0.95232	1591.12	0.94509	1591.12	0.91767
	1589.69	0.98058	1589.69	0.82122	1589.69	0.9229	1589.69	0.96415	1589.69	0.96535	1589.69	0.96681	1589.69	0.97042	1589.69	0.97132	1589.69	0.95255	1589.69	0.9513	1589.69	0.95267	1589.69	0.94587	1589.69	0.91838
	1588.26	0.98153	1588.26	0.82028	1588.26	0.92325	1588.26	0.96519	1588.26	0.96639	1588.26	0.96785	1588.26	0.97143	1588.26	0.97222	1588.26	0.95296	1588.26	0.95164	1588.26	0.95312	1588.26	0.94646	1588.26	0.91904
	1586.82	0.98245	1586.82	0.81889	1586.82	0.92343	1586.82	0.96612	1586.82	0.96735	1586.82	0.96876	1586.82	0.97235	1586.82	0.97286	1586.82	0.95321	1586.82	0.95179	1586.82	0.95362	1586.82	0.94687	1586.82	0.91962
	1585.39	0.98333	1585.39	0.81708	1585.39	0.92336	1585.39	0.96696	1585.39	0.96822	1585.39	0.96956	1585.39	0.97318	1585.39	0.97348	1585.39	0.95333	1585.39	0.95179	1585.39	0.95389	1585.39	0.94711	1585.39	0.91987
	1583.96	0.98418	1583.96	0.81484	1583.96	0.92295	1583.96	0.96769	1583.96	0.96899	1583.96	0.97024	1583.96	0.97392	1583.96	0.97416	1583.96	0.95332	1583.96	0.95164	1583.96	0.95387	1583.96	0.94718	1583.96	0.91974
	1582.53	0.98499	1582.53	0.81215	1582.53	0.92221	1582.53	0.96831	1582.53	0.96966	1582.53	0.9708	1582.53	0.97458	1582.53	0.97478	1582.53	0.95317	1582.53	0.95136	1582.53	0.95368	1582.53	0.94709	1582.53	0.91931
	1581.1	0.98578	1581.1	0.80901	1581.1	0.92122	1581.1	0.9688	1581.1	0.9702	1581.1	0.97124	1581.1	0.97514	1581.1	0.97525	1581.1	0.95289	1581.1	0.95095	1581.1	0.95339	1581.1	0.94685	1581.1	0.91867
	1579.67	0.98651	1579.67	0.80545	1579.67	0.92007	1579.67	0.96915	1579.67	0.97061	1579.67	0.97156	1579.67	0.97561	1579.67	0.97547	1579.67	0.95247	1579.67	0.95042	1579.67	0.95311	1579.67	0.94645	1579.67	0.91791
	1578.24	0.98721	1578.24	0.80156	1578.24	0.91881	1578.24	0.96937	1578.24	0.97091	1578.24	0.97176	1578.24	0.97598	1578.24	0.97529	1578.24	0.95194	1578.24	0.9498	1578.24	0.95304	1578.24	0.94592	1578.24	0.91724
	1576.81	0.98788	1576.81	0.79753	1576.81	0.9175	1576.81	0.96952	1576.81	0.97114	1576.81	0.97184	1576.81	0.97626	1576.81	0.97478	1576.81	0.95138	1576.81	0.94915	1576.81	0.95315	1576.81	0.94533	1576.81	0.91671
	1575.38	0.98854	1575.38	0.79344	1575.38	0.91607	1575.38	0.96961	1575.38	0.97133	1575.38	0.97178	1575.38	0.97644	1575.38	0.97448	1575.38	0.95083	1575.38	0.9485	1575.38	0.95301	1575.38	0.94472	1575.38	0.91598
	1573.95	0.98922	1573.95	0.78919	1573.95	0.91438	1573.95	0.96965	1573.95	0.97146	1573.95	0.9716	1573.95	0.97652	1573.95	0.97462	1573.95	0.95028	1573.95	0.94786	1573.95	0.95237	1573.95	0.9441	1573.95	0.91476
	1572.52	0.9899	1572.52	0.78462	1572.52	0.91233	1572.52	0.96959	1572.52	0.97148	1572.52	0.97129	1572.52	0.97651	1572.52	0.9749	1572.52	0.94966	1572.52	0.9472	1572.52	0.95145	1572.52	0.94343	1572.52	0.91323
	1571.09	0.99057	1571.09	0.77971	1571.09	0.91002	1571.09	0.9694	1571.09	0.97137	1571.09	0.97086	1571.09	0.9764	1571.09	0.97502	1571.09	0.94895	1571.09	0.94649	1571.09	0.95052	1571.09	0.94267	1571.09	0.91157
	1569.65	0.99122	1569.65	0.7745	1569.65	0.90763	1569.65	0.96908	1569.65	0.97113	1569.65	0.97033	1569.65	0.9762	1569.65	0.9749	1569.65	0.94815	1569.65	0.94573	1569.65	0.94966	1569.65	0.94183	1569.65	0.90988
	1568.22	0.99183	1568.22	0.76903	1568.22	0.90531	1568.22	0.96864	1568.22	0.97078	1568.22	0.96969	1568.22	0.97593	1568.22	0.97457	1568.22	0.94728	1568.22	0.94495	1568.22	0.94884	1568.22	0.94091	1568.22	0.90817
	1566.79	0.99239	1566.79	0.76334	1566.79	0.90313	1566.79	0.9681	1566.79	0.97034	1566.79	0.96898	1566.79	0.97559	1566.79	0.97414	1566.79	0.94634	1566.79	0.94413	1566.79	0.94797	1566.79	0.93992	1566.79	0.90635
	1565.36	0.99292	1565.36	0.75746	1565.36	0.90112	1565.36	0.96746	1565.36	0.96982	1565.36	0.96819	1565.36	0.97519	1565.36	0.97369	1565.36	0.94534	1565.36	0.94327	1565.36	0.94699	1565.36	0.93886	1565.36	0.90439
	1563.93	0.99343	1563.93	0.75143	1563.93	0.89936	1563.93	0.96672	1563.93	0.96922	1563.93	0.96734	1563.93	0.97475	1563.93	0.97312	1563.93	0.94428	1563.93	0.94236	1563.93	0.94603	1563.93	0.93773	1563.93	0.90238
	1562.5	0.99391	1562.5	0.74531	1562.5	0.8979	1562.5	0.96589	1562.5	0.96857	1562.5	0.96643	1562.5	0.97426	1562.5	0.97231	1562.5	0.94317	1562.5	0.94138	1562.5	0.94524	1562.5	0.93653	1562.5	0.90051
	1561.07	0.99438	1561.07	0.73922	1561.07	0.89659	1561.07	0.96501	1561.07	0.96786	1561.07	0.96548	1561.07	0.97375	1561.07	0.97128	1561.07	0.94203	1561.07	0.94035	1561.07	0.94462	1561.07	0.93531	1561.07	0.8988
	1559.64	0.99485	1559.64	0.7332	1559.64	0.89507	1559.64	0.9641	1559.64	0.96715	1559.64	0.96449	1559.64	0.97321	1559.64	0.97023	1559.64	0.9409	1559.64	0.93925	1559.64	0.94399	1559.64	0.93406	1559.64	0.89711
	1558.21	0.99532	1558.21	0.72728	1558.21	0.893	1558.21	0.96323	1558.21	0.96643	1558.21	0.96348	1558.21	0.97267	1558.21	0.9693	1558.21	0.9398	1558.21	0.93811	1558.21	0.94319	1558.21	0.93283	1558.21	0.89536
	1556.78	0.99579	1556.78	0.72145	1556.78	0.89045	1556.78	0.96242	1556.78	0.96576	1556.78	0.96249	1556.78	0.97214	1556.78	0.96859	1556.78	0.93875	1556.78	0.93693	1556.78	0.94215	1556.78	0.93162	1556.78	0.89347
	1555.35	0.99627	1555.35	0.7158	1555.35	0.88782	1555.35	0.96167	1555.35	0.96513	1555.35	0.96154	1555.35	0.97164	1555.35	0.96811	1555.35	0.93773	1555.35	0.93575	1555.35	0.94096	1555.35	0.93045	1555.35	0.89146
	1553.92	0.99674	1553.92	0.71046	1553.92	0.88547	1553.92	0.96097	1553.92	0.96458	1553.92	0.96064	1553.92	0.97118	1553.92	0.9677	1553.92	0.93674	1553.92	0.93457	1553.92	0.93982	1553.92	0.92932	1553.92	0.88953
	1552.48	0.99718	1552.48	0.70549	1552.48	0.88349	1552.48	0.96031	1552.48	0.96409	1552.48	0.95981	1552.48	0.97079	1552.48	0.96725	1552.48	0.93578	1552.48	0.9334	1552.48	0.93886	1552.48	0.92826	1552.48	0.88781
	1551.05	0.99759	1551.05	0.70087	1551.05	0.8818	1551.05	0.95971	1551.05	0.96365	1551.05	0.95906	1551.05	0.97046	1551.05	0.96675	1551.05	0.93486	1551.05	0.93224	1551.05	0.93807	1551.05	0.92724	1551.05	0.88629
	1549.62	0.99797	1549.62	0.69664	1549.62	0.88039	1549.62	0.95918	1549.62	0.96327	1549.62	0.95841	1549.62	0.97021	1549.62	0.9663	1549.62	0.934	1549.62	0.93113	1549.62	0.93735	1549.62	0.9263	1549.62	0.8849
	1548.19	0.99831	1548.19	0.69286	1548.19	0.87933	1548.19	0.95874	1548.19	0.96295	1548.19	0.95785	1548.19	0.97003	1548.19	0.96595	1548.19	0.93323	1548.19	0.93012	1548.19	0.93671	1548.19	0.92548	1548.19	0.88366
	1546.76	0.9986	1546.76	0.68965	1546.76	0.87871	1546.76	0.9584	1546.76	0.96271	1546.76	0.9574	1546.76	0.96993	1546.76	0.96557	1546.76	0.9326	1546.76	0.92924	1546.76	0.93633	1546.76	0.92483	1546.76	0.88278
	1545.33	0.99886	1545.33	0.6871	1545.33	0.87858	1545.33	0.95817	1545.33	0.96258	1545.33	0.95705	1545.33	0.96991	1545.33	0.96503	1545.33	0.93214	1545.33	0.92855	1545.33	0.93639	1545.33	0.92436	1545.33	0.88246
	1543.9	0.9991	1543.9	0.68529	1543.9	0.87889	1543.9	0.95807	1543.9	0.96258	1543.9	0.95681	1543.9	0.96996	1543.9	0.96449	1543.9	0.93188	1543.9	0.92806	1543.9	0.93676	1543.9	0.92411	1543.9	0.88262
	1542.47	0.99933	1542.47	0.68422	1542.47	0.87945	1542.47	0.95811	1542.47	0.96273	1542.47	0.95666	1542.47	0.97009	1542.47	0.96439	1542.47	0.93186	1542.47	0.92779	1542.47	0.93702	1542.47	0.92409	1542.47	0.88289
	1541.04	0.99957	1541.04	0.68373	1541.04	0.88003	1541.04	0.95828	1541.04	0.96299	1541.04	0.9566	1541.04	0.97028	1541.04	0.9649	1541.04	0.93203	1541.04	0.92773	1541.04	0.93696	1541.04	0.92429	1541.04	0.88303
	1539.61	0.9998	1539.61	0.68364	1539.61	0.88048	1539.61	0.95854	1539.61	0.96331	1539.61	0.95664	1539.61	0.97054	1539.61	0.96557	1539.61	0.93234	1539.61	0.92783	1539.61	0.93694	1539.61	0.92466	1539.61	0.88332
	1538.18	1.00001	1538.18	0.68393	1538.18	0.88084	1538.18	0.95887	1538.18	0.96365	1538.18	0.95677	1538.18	0.97086	1538.18	0.96606	1538.18	0.93275	1538.18	0.92808	1538.18	0.93725	1538.18	0.92516	1538.18	0.88398
	1536.74	1.00019	1536.74	0.68467	1536.74	0.88134	1536.74	0.9593	1536.74	0.96404	1536.74	0.95699	1536.74	0.97123	1536.74	0.96649	1536.74	0.9333	1536.74	0.92851	1536.74	0.93781	1536.74	0.92581	1536.74	0.88496
	1535.31	1.00034	1535.31	0.68588	1535.31	0.88214	1535.31	0.95981	1535.31	0.96449	1535.31	0.9573	1535.31	0.97167	1535.31	0.9669	1535.31	0.93399	1535.31	0.92911	1535.31	0.93859	1535.31	0.92663	1535.31	0.88628
	1533.88	1.00046	1533.88	0.68748	1533.88	0.88329	1533.88	0.96038	1533.88	0.96498	1533.88	0.9577	1533.88	0.97217	1533.88	0.9673	1533.88	0.93482	1533.88	0.92989	1533.88	0.93959	1533.88	0.9276	1533.88	0.8879
	1532.45	1.00055	1532.45	0.6894	1532.45	0.88474	1532.45	0.96101	1532.45	0.96552	1532.45	0.95819	1532.45	0.97272	1532.45	0.96783	1532.45	0.93575	1532.45	0.93082	1532.45	0.9406	1532.45	0.92868	1532.45	0.88963
	1531.02	1.0006	1531.02	0.69161	1531.02	0.88652	1531.02	0.96168	1531.02	0.9661	1531.02	0.95875	1531.02	0.97333	1531.02	0.96847	1531.02	0.93677	1531.02	0.93189	1531.02	0.94162	1531.02	0.92988	1531.02	0.89145
	1529.59	1.00062	1529.59	0.69413	1529.59	0.88865	1529.59	0.96238	1529.59	0.96671	1529.59	0.95939	1529.59	0.97398	1529.59	0.96906	1529.59	0.93788	1529.59	0.93308	1529.59	0.94284	1529.59	0.93119	1529.59	0.89353
	1528.16	1.00061	1528.16	0.69699	1528.16	0.89107	1528.16	0.96314	1528.16	0.96736	1528.16	0.9601	1528.16	0.97469	1528.16	0.96947	1528.16	0.93907	1528.16	0.93439	1528.16	0.94436	1528.16	0.9326	1528.16	0.896
	1526.73	1.00058	1526.73	0.70015	1526.73	0.89348	1526.73	0.96395	1526.73	0.96805	1526.73	0.96088	1526.73	0.97544	1526.73	0.96967	1526.73	0.94034	1526.73	0.93576	1526.73	0.94619	1526.73	0.93408	1526.73	0.89888
	1525.3	1.00058	1525.3	0.7035	1525.3	0.8954	1525.3	0.96485	1525.3	0.96878	1525.3	0.96173	1525.3	0.97625	1525.3	0.96973	1525.3	0.94169	1525.3	0.93715	1525.3	0.94817	1525.3	0.93559	1525.3	0.90205
	1523.87	1.00061	1523.87	0.707	1523.87	0.8966	1523.87	0.96585	1523.87	0.96957	1523.87	0.96265	1523.87	0.97711	1523.87	0.97013	1523.87	0.94311	1523.87	0.93853	1523.87	0.94982	1523.87	0.93713	1523.87	0.90502
	1522.44	1.00066	1522.44	0.71087	1522.44	0.89746	1522.44	0.96697	1522.44	0.97047	1522.44	0.96366	1522.44	0.97803	1522.44	0.97143	1522.44	0.94464	1522.44	0.93999	1522.44	0.95069	1522.44	0.93879	1522.44	0.90732
	1521.01	1.00066	1521.01	0.71539	1521.01	0.89862	1521.01	0.9682	1521.01	0.9715	1521.01	0.96473	1521.01	0.979	1521.01	0.97332	1521.01	0.94628	1521.01	0.9416	1521.01	0.95124	1521.01	0.94062	1521.01	0.90933
	1519.57	1.00059	1519.57	0.72069	1519.57	0.90038	1519.57	0.9695	1519.57	0.97263	1519.57	0.96589	1519.57	0.98003	1519.57	0.97502	1519.57	0.94801	1519.57	0.94336	1519.57	0.95222	1519.57	0.94262	1519.57	0.9118
	1518.14	1.00043	1518.14	0.7267	1518.14	0.90277	1518.14	0.97085	1518.14	0.97384	1518.14	0.96712	1518.14	0.98111	1518.14	0.97629	1518.14	0.94982	1518.14	0.94522	1518.14	0.95383	1518.14	0.94473	1518.14	0.91493
	1516.71	1.0002	1516.71	0.73326	1516.71	0.90564	1516.71	0.97227	1516.71	0.9751	1516.71	0.96842	1516.71	0.98224	1516.71	0.97742	1516.71	0.95168	1516.71	0.94714	1516.71	0.9557	1516.71	0.94692	1516.71	0.91837
	1515.28	0.99992	1515.28	0.74027	1515.28	0.90884	1515.28	0.97372	1515.28	0.97639	1515.28	0.96979	1515.28	0.98341	1515.28	0.97871	1515.28	0.9536	1515.28	0.94912	1515.28	0.95747	1515.28	0.94917	1515.28	0.92179
	1513.85	0.9996	1513.85	0.74767	1513.85	0.91224	1513.85	0.97521	1513.85	0.97772	1513.85	0.97122	1513.85	0.98461	1513.85	0.98016	1513.85	0.95557	1513.85	0.95116	1513.85	0.95914	1513.85	0.95148	1513.85	0.92514
	1512.42	0.99922	1512.42	0.75543	1512.42	0.91579	1512.42	0.9767	1512.42	0.97906	1512.42	0.9727	1512.42	0.98584	1512.42	0.9817	1512.42	0.95758	1512.42	0.95326	1512.42	0.96077	1512.42	0.95384	1512.42	0.92848
	1510.99	0.99874	1510.99	0.76354	1510.99	0.9195	1510.99	0.9782	1510.99	0.98043	1510.99	0.97422	1510.99	0.98707	1510.99	0.98326	1510.99	0.95963	1510.99	0.95542	1510.99	0.96243	1510.99	0.95624	1510.99	0.93185
	1509.56	0.99817	1509.56	0.77194	1509.56	0.92338	1509.56	0.97967	1509.56	0.9818	1509.56	0.97575	1509.56	0.9883	1509.56	0.98472	1509.56	0.96171	1509.56	0.9576	1509.56	0.96421	1509.56	0.95866	1509.56	0.93535
	1508.13	0.99754	1508.13	0.78054	1508.13	0.92733	1508.13	0.98113	1508.13	0.98318	1508.13	0.97727	1508.13	0.98948	1508.13	0.98596	1508.13	0.9638	1508.13	0.9598	1508.13	0.96621	1508.13	0.96107	1508.13	0.93906
	1506.7	0.99688	1506.7	0.78921	1506.7	0.93117	1506.7	0.98258	1506.7	0.98456	1506.7	0.97876	1506.7	0.99062	1506.7	0.98704	1506.7	0.9659	1506.7	0.96198	1506.7	0.96835	1506.7	0.96347	1506.7	0.94292
	1505.27	0.99618	1505.27	0.7979	1505.27	0.93466	1505.27	0.98403	1505.27	0.98591	1505.27	0.98023	1505.27	0.99172	1505.27	0.98822	1505.27	0.96801	1505.27	0.96415	1505.27	0.97032	1505.27	0.96585	1505.27	0.94659
	1503.83	0.99541	1503.83	0.80655	1503.83	0.93779	1503.83	0.98548	1503.83	0.98723	1503.83	0.9817	1503.83	0.9928	1503.83	0.98966	1503.83	0.97011	1503.83	0.96632	1503.83	0.97195	1503.83	0.96822	1503.83	0.94991
	1502.4	0.9945	1502.4	0.81506	1502.4	0.94075	1502.4	0.98688	1502.4	0.98849	1502.4	0.98319	1502.4	0.9939	1502.4	0.99113	1502.4	0.97216	1502.4	0.96847	1502.4	0.97345	1502.4	0.97054	1502.4	0.95302
	1500.97	0.99342	1500.97	0.82329	1500.97	0.94373	1500.97	0.98819	1500.97	0.98965	1500.97	0.98468	1500.97	0.99499	1500.97	0.99234	1500.97	0.97411	1500.97	0.97056	1500.97	0.97507	1500.97	0.97278	1500.97	0.95616
	1499.54	0.99216	1499.54	0.83109	1499.54	0.9468	1499.54	0.98936	1499.54	0.99069	1499.54	0.98615	1499.54	0.99607	1499.54	0.99329	1499.54	0.97594	1499.54	0.97255	1499.54	0.97674	1499.54	0.97488	1499.54	0.95922
	1498.11	0.99071	1498.11	0.83837	1498.11	0.94992	1498.11	0.99039	1498.11	0.99162	1498.11	0.98755	1498.11	0.9971	1498.11	0.99415	1498.11	0.97761	1498.11	0.97442	1498.11	0.97824	1498.11	0.97681	1498.11	0.96201
	1496.68	0.98903	1496.68	0.84503	1496.68	0.95305	1496.68	0.99126	1496.68	0.9924	1496.68	0.98886	1496.68	0.99803	1496.68	0.99487	1496.68	0.9791	1496.68	0.97612	1496.68	0.97961	1496.68	0.97856	1496.68	0.96452
	1495.25	0.98712	1495.25	0.85098	1495.25	0.95615	1495.25	0.99196	1495.25	0.99304	1495.25	0.99001	1495.25	0.99881	1495.25	0.99529	1495.25	0.98038	1495.25	0.97761	1495.25	0.98095	1495.25	0.98006	1495.25	0.96687
	1493.82	0.98497	1493.82	0.85613	1493.82	0.95912	1493.82	0.99252	1493.82	0.99356	1493.82	0.99096	1493.82	0.9994	1493.82	0.99538	1493.82	0.98142	1493.82	0.97885	1493.82	0.98234	1493.82	0.98131	1493.82	0.96911
	1492.39	0.98263	1492.39	0.86041	1492.39	0.96175	1492.39	0.99302	1492.39	0.99403	1492.39	0.99164	1492.39	0.99972	1492.39	0.9953	1492.39	0.98224	1492.39	0.97982	1492.39	0.98371	1492.39	0.98231	1492.39	0.97124
	1490.96	0.98014	1490.96	0.8639	1490.96	0.96378	1490.96	0.99356	1490.96	0.99454	1490.96	0.99198	1490.96	0.99971	1490.96	0.99541	1490.96	0.98289	1490.96	0.98055	1490.96	0.98481	1490.96	0.98309	1490.96	0.973
	1489.53	0.97744	1489.53	0.86674	1489.53	0.96511	1489.53	0.99411	1489.53	0.99507	1489.53	0.99196	1489.53	0.99932	1489.53	0.99606	1489.53	0.98343	1489.53	0.98109	1489.53	0.98521	1489.53	0.98368	1489.53	0.97396
	1488.1	0.97443	1488.1	0.86903	1488.1	0.96593	1488.1	0.99444	1488.1	0.99537	1488.1	0.99152	1488.1	0.99853	1488.1	0.99695	1488.1	0.98381	1488.1	0.98148	1488.1	0.98485	1488.1	0.98404	1488.1	0.97397
	1486.66	0.97098	1486.66	0.87058	1486.66	0.96644	1486.66	0.99423	1486.66	0.99518	1486.66	0.99066	1486.66	0.99729	1486.66	0.99717	1486.66	0.98394	1486.66	0.98163	1486.66	0.98426	1486.66	0.98406	1486.66	0.97344
	1485.23	0.96709	1485.23	0.87111	1485.23	0.96672	1485.23	0.99335	1485.23	0.99433	1485.23	0.98935	1485.23	0.99561	1485.23	0.99618	1485.23	0.98373	1485.23	0.98146	1485.23	0.9838	1485.23	0.98365	1485.23	0.97272
	1483.8	0.96284	1483.8	0.87048	1483.8	0.96677	1483.8	0.99181	1483.8	0.99286	1483.8	0.9876	1483.8	0.99346	1483.8	0.99406	1483.8	0.98318	1483.8	0.98093	1483.8	0.98347	1483.8	0.98283	1483.8	0.97185
	1482.37	0.95833	1482.37	0.86872	1482.37	0.96651	1482.37	0.98974	1482.37	0.99084	1482.37	0.9854	1482.37	0.99085	1482.37	0.99127	1482.37	0.98235	1482.37	0.98009	1482.37	0.98295	1482.37	0.98166	1482.37	0.9706
	1480.94	0.95358	1480.94	0.86592	1480.94	0.96582	1480.94	0.9872	1480.94	0.98833	1480.94	0.98277	1480.94	0.98778	1480.94	0.98824	1480.94	0.98126	1480.94	0.97897	1480.94	0.98188	1480.94	0.98018	1480.94	0.96863
	1479.51	0.94858	1479.51	0.8622	1479.51	0.9647	1479.51	0.98423	1479.51	0.98539	1479.51	0.97974	1479.51	0.98428	1479.51	0.98508	1479.51	0.97994	1479.51	0.97763	1479.51	0.98023	1479.51	0.97839	1479.51	0.96587
	1478.08	0.94332	1478.08	0.85771	1478.08	0.96331	1478.08	0.98088	1478.08	0.98206	1478.08	0.97634	1478.08	0.98039	1478.08	0.98151	1478.08	0.9784	1478.08	0.97608	1478.08	0.97836	1478.08	0.97629	1478.08	0.96264
	1476.65	0.93789	1476.65	0.85262	1476.65	0.96186	1476.65	0.97725	1476.65	0.97847	1476.65	0.97263	1476.65	0.97618	1476.65	0.97724	1476.65	0.97669	1476.65	0.97437	1476.65	0.9768	1476.65	0.97393	1476.65	0.95947
	1475.22	0.93244	1475.22	0.84708	1475.22	0.96031	1475.22	0.97349	1475.22	0.97475	1475.22	0.96871	1475.22	0.97172	1475.22	0.97244	1475.22	0.97489	1475.22	0.97255	1475.22	0.97559	1475.22	0.97139	1475.22	0.95653
	1473.79	0.92708	1473.79	0.84119	1473.79	0.95836	1473.79	0.96973	1473.79	0.97102	1473.79	0.96466	1473.79	0.96714	1473.79	0.96775	1473.79	0.97307	1473.79	0.97069	1473.79	0.9742	1473.79	0.96878	1473.79	0.9534
	1472.36	0.92181	1472.36	0.83502	1472.36	0.95566	1472.36	0.96604	1472.36	0.96732	1472.36	0.96065	1472.36	0.9626	1472.36	0.96368	1472.36	0.97124	1472.36	0.96879	1472.36	0.97218	1472.36	0.96616	1472.36	0.94968
	1470.93	0.91659	1470.93	0.82863	1470.93	0.95224	1470.93	0.96243	1470.93	0.96366	1470.93	0.95683	1470.93	0.95827	1470.93	0.9601	1470.93	0.96939	1470.93	0.96689	1470.93	0.96971	1470.93	0.96356	1470.93	0.94554
	1469.49	0.91142	1469.49	0.82212	1469.49	0.94851	1469.49	0.95889	1469.49	0.96007	1469.49	0.95332	1469.49	0.9543	1469.49	0.95665	1469.49	0.96749	1469.49	0.96501	1469.49	0.96727	1469.49	0.961	1469.49	0.94143
	1468.06	0.90639	1468.06	0.81563	1468.06	0.9449	1468.06	0.9555	1468.06	0.95664	1468.06	0.95019	1468.06	0.95075	1468.06	0.9532	1468.06	0.96558	1468.06	0.96317	1468.06	0.96516	1468.06	0.95851	1468.06	0.93767
	1466.63	0.90162	1466.63	0.80927	1466.63	0.94164	1466.63	0.95235	1466.63	0.95346	1466.63	0.94748	1466.63	0.94769	1466.63	0.94986	1466.63	0.9637	1466.63	0.96139	1466.63	0.9634	1466.63	0.95613	1466.63	0.93434
	1465.2	0.89721	1465.2	0.80318	1465.2	0.93875	1465.2	0.94954	1465.2	0.95066	1465.2	0.94521	1465.2	0.94513	1465.2	0.94692	1465.2	0.96189	1465.2	0.95971	1465.2	0.96184	1465.2	0.95393	1465.2	0.93135
	1463.77	0.8932	1463.77	0.7975	1463.77	0.93618	1463.77	0.94716	1463.77	0.94829	1463.77	0.94339	1463.77	0.94308	1463.77	0.94464	1463.77	0.96019	1463.77	0.95815	1463.77	0.96034	1463.77	0.95193	1463.77	0.92859
	1462.34	0.88965	1462.34	0.79233	1462.34	0.93392	1462.34	0.94527	1462.34	0.94643	1462.34	0.942	1462.34	0.94153	1462.34	0.94308	1462.34	0.95861	1462.34	0.95671	1462.34	0.95889	1462.34	0.95017	1462.34	0.92607
	1460.91	0.88656	1460.91	0.78778	1460.91	0.93203	1460.91	0.94391	1460.91	0.94511	1460.91	0.941	1460.91	0.94044	1460.91	0.94216	1460.91	0.95717	1460.91	0.95542	1460.91	0.95765	1460.91	0.94866	1460.91	0.92396
	1459.48	0.88396	1459.48	0.78391	1459.48	0.9305	1459.48	0.94309	1459.48	0.94436	1459.48	0.94034	1459.48	0.93976	1459.48	0.94185	1459.48	0.95587	1459.48	0.95428	1459.48	0.95667	1459.48	0.94741	1459.48	0.92232
	1458.05	0.88184	1458.05	0.78075	1458.05	0.92923	1458.05	0.94279	1458.05	0.94414	1458.05	0.93995	1458.05	0.9394	1458.05	0.94214	1458.05	0.95473	1458.05	0.95329	1458.05	0.95588	1458.05	0.9464	1458.05	0.92104
	1456.62	0.88014	1456.62	0.77824	1456.62	0.92803	1456.62	0.94285	1456.62	0.94429	1456.62	0.93976	1456.62	0.9393	1456.62	0.94285	1456.62	0.95374	1456.62	0.95242	1456.62	0.95517	1456.62	0.94555	1456.62	0.91996
	1455.19	0.87875	1455.19	0.77621	1455.19	0.92679	1455.19	0.94301	1455.19	0.94454	1455.19	0.93969	1455.19	0.93936	1455.19	0.94367	1455.19	0.95284	1455.19	0.95162	1455.19	0.95442	1455.19	0.94478	1455.19	0.91888
	1453.75	0.87757	1453.75	0.7745	1453.75	0.92557	1453.75	0.94301	1453.75	0.94467	1453.75	0.93969	1453.75	0.93951	1453.75	0.94431	1453.75	0.95197	1453.75	0.95084	1453.75	0.95359	1453.75	0.94402	1453.75	0.91773
	1452.32	0.87652	1452.32	0.77304	1452.32	0.92453	1452.32	0.9428	1452.32	0.9446	1452.32	0.93968	1452.32	0.93964	1452.32	0.94465	1452.32	0.95114	1452.32	0.95009	1452.32	0.95279	1452.32	0.9433	1452.32	0.91663
	1450.89	0.87559	1450.89	0.7719	1450.89	0.9238	1450.89	0.94245	1450.89	0.94439	1450.89	0.93956	1450.89	0.93966	1450.89	0.94467	1450.89	0.95037	1450.89	0.94939	1450.89	0.95218	1450.89	0.94266	1450.89	0.91578
	1449.46	0.87477	1449.46	0.77114	1449.46	0.92339	1449.46	0.94202	1449.46	0.94409	1449.46	0.93928	1449.46	0.93946	1449.46	0.94444	1449.46	0.94969	1449.46	0.94877	1449.46	0.95177	1449.46	0.94212	1449.46	0.91521
	1448.03	0.874	1448.03	0.77077	1448.03	0.92323	1448.03	0.94149	1448.03	0.94367	1448.03	0.93879	1448.03	0.93898	1448.03	0.94404	1448.03	0.94909	1448.03	0.94822	1448.03	0.95139	1448.03	0.94163	1448.03	0.9147
	1446.6	0.87319	1446.6	0.77073	1446.6	0.92324	1446.6	0.94081	1446.6	0.94308	1446.6	0.93806	1446.6	0.93819	1446.6	0.94346	1446.6	0.94855	1446.6	0.94771	1446.6	0.95091	1446.6	0.94111	1446.6	0.91404
	1445.17	0.87229	1445.17	0.77099	1445.17	0.92339	1445.17	0.93993	1445.17	0.94228	1445.17	0.93709	1445.17	0.93706	1445.17	0.94251	1445.17	0.94805	1445.17	0.94725	1445.17	0.95045	1445.17	0.94053	1445.17	0.9133
	1443.74	0.87128	1443.74	0.77156	1443.74	0.92368	1443.74	0.93887	1443.74	0.94128	1443.74	0.93592	1443.74	0.93564	1443.74	0.94102	1443.74	0.94762	1443.74	0.94684	1443.74	0.95023	1443.74	0.93991	1443.74	0.91273
	1442.31	0.87018	1442.31	0.77242	1442.31	0.92404	1442.31	0.93769	1442.31	0.94014	1442.31	0.93459	1442.31	0.93396	1442.31	0.93912	1442.31	0.94729	1442.31	0.94652	1442.31	0.95021	1442.31	0.93932	1442.31	0.91235
	1440.88	0.86901	1440.88	0.77347	1440.88	0.92427	1440.88	0.93644	1440.88	0.9389	1440.88	0.93316	1440.88	0.93209	1440.88	0.93722	1440.88	0.94706	1440.88	0.94627	1440.88	0.95003	1440.88	0.93878	1440.88	0.91188
	1439.45	0.86769	1439.45	0.77453	1439.45	0.92415	1439.45	0.93513	1439.45	0.93755	1439.45	0.9317	1439.45	0.93012	1439.45	0.93551	1439.45	0.94687	1439.45	0.94607	1439.45	0.94947	1439.45	0.9383	1439.45	0.91107
	1438.02	0.86618	1438.02	0.77542	1438.02	0.92368	1438.02	0.93373	1438.02	0.9361	1438.02	0.93027	1438.02	0.92811	1438.02	0.93374	1438.02	0.94666	1438.02	0.94584	1438.02	0.94881	1438.02	0.93781	1438.02	0.91015
	1436.58	0.86452	1436.58	0.77608	1436.58	0.92307	1436.58	0.93229	1436.58	0.93462	1436.58	0.92892	1436.58	0.92614	1436.58	0.93167	1436.58	0.94639	1436.58	0.94558	1436.58	0.94843	1436.58	0.9373	1436.58	0.90947
	1435.15	0.86278	1435.15	0.77653	1435.15	0.9225	1435.15	0.93092	1435.15	0.9332	1435.15	0.92766	1435.15	0.92425	1435.15	0.92953	1435.15	0.94612	1435.15	0.9453	1435.15	0.94825	1435.15	0.93679	1435.15	0.90899
	1433.72	0.86103	1433.72	0.77677	1433.72	0.92202	1433.72	0.9297	1433.72	0.93195	1433.72	0.92653	1433.72	0.92246	1433.72	0.9277	1433.72	0.94584	1433.72	0.94502	1433.72	0.94804	1433.72	0.9363	1433.72	0.90852
	1432.29	0.85929	1432.29	0.77675	1432.29	0.92159	1432.29	0.92869	1432.29	0.93092	1432.29	0.92553	1432.29	0.92082	1432.29	0.9263	1432.29	0.94556	1432.29	0.94474	1432.29	0.94774	1432.29	0.93583	1432.29	0.90797
	1430.86	0.85759	1430.86	0.77648	1430.86	0.92117	1430.86	0.92789	1430.86	0.93012	1430.86	0.92469	1430.86	0.91936	1430.86	0.92533	1430.86	0.94525	1430.86	0.94444	1430.86	0.94738	1430.86	0.93538	1430.86	0.90737
	1429.43	0.85596	1429.43	0.77593	1429.43	0.92073	1429.43	0.92728	1429.43	0.92952	1429.43	0.924	1429.43	0.91811	1429.43	0.9247	1429.43	0.94492	1429.43	0.94412	1429.43	0.94698	1429.43	0.93493	1429.43	0.90672
	1428	0.85442	1428	0.77512	1428	0.92031	1428	0.92679	1428	0.92906	1428	0.92346	1428	0.91709	1428	0.92428	1428	0.94455	1428	0.94379	1428	0.94657	1428	0.93447	1428	0.90604
	1426.57	0.85299	1426.57	0.77403	1426.57	0.91992	1426.57	0.92634	1426.57	0.92865	1426.57	0.92306	1426.57	0.91629	1426.57	0.92392	1426.57	0.94416	1426.57	0.94343	1426.57	0.94617	1426.57	0.93399	1426.57	0.90534
	1425.14	0.8517	1425.14	0.77266	1425.14	0.91959	1425.14	0.92588	1425.14	0.92826	1425.14	0.92278	1425.14	0.9157	1425.14	0.92355	1425.14	0.94373	1425.14	0.94305	1425.14	0.94579	1425.14	0.93349	1425.14	0.90462
	1423.71	0.85056	1423.71	0.771	1423.71	0.91931	1423.71	0.92542	1423.71	0.92787	1423.71	0.92258	1423.71	0.9153	1423.71	0.9231	1423.71	0.94328	1423.71	0.94265	1423.71	0.94547	1423.71	0.93298	1423.71	0.90395
	1422.28	0.84961	1422.28	0.76906	1422.28	0.91904	1422.28	0.92497	1422.28	0.92749	1422.28	0.92247	1422.28	0.91508	1422.28	0.92262	1422.28	0.94283	1422.28	0.94223	1422.28	0.9452	1422.28	0.93245	1422.28	0.90332
	1420.84	0.84886	1420.84	0.76686	1420.84	0.91871	1420.84	0.92457	1420.84	0.92717	1420.84	0.9224	1420.84	0.91499	1420.84	0.92232	1420.84	0.94238	1420.84	0.94179	1420.84	0.94483	1420.84	0.93194	1420.84	0.90261
	1419.41	0.84831	1419.41	0.76444	1419.41	0.91828	1419.41	0.92423	1419.41	0.92692	1419.41	0.92238	1419.41	0.91503	1419.41	0.92231	1419.41	0.94193	1419.41	0.94134	1419.41	0.94426	1419.41	0.93143	1419.41	0.90171
	1417.98	0.84794	1417.98	0.76184	1417.98	0.91777	1417.98	0.92395	1417.98	0.92673	1417.98	0.92238	1417.98	0.91516	1417.98	0.92246	1417.98	0.94148	1417.98	0.94088	1417.98	0.94362	1417.98	0.93094	1417.98	0.90073
	1416.55	0.84773	1416.55	0.75913	1416.55	0.91723	1416.55	0.92373	1416.55	0.92659	1416.55	0.92242	1416.55	0.91539	1416.55	0.92257	1416.55	0.94101	1416.55	0.94042	1416.55	0.94313	1416.55	0.93046	1416.55	0.89989
	1415.12	0.84771	1415.12	0.75638	1415.12	0.91667	1415.12	0.92357	1415.12	0.92651	1415.12	0.92253	1415.12	0.91573	1415.12	0.92261	1415.12	0.94056	1415.12	0.93997	1415.12	0.94283	1415.12	0.93	1415.12	0.89925
	1413.69	0.84792	1413.69	0.75366	1413.69	0.91607	1413.69	0.92352	1413.69	0.92651	1413.69	0.92274	1413.69	0.9162	1413.69	0.92273	1413.69	0.94015	1413.69	0.93955	1413.69	0.94258	1413.69	0.92959	1413.69	0.89871
	1412.26	0.84837	1412.26	0.75106	1412.26	0.91539	1412.26	0.92357	1412.26	0.9266	1412.26	0.92309	1412.26	0.91685	1412.26	0.92302	1412.26	0.9398	1412.26	0.93919	1412.26	0.9423	1412.26	0.92925	1412.26	0.89819
	1410.83	0.84904	1410.83	0.74866	1410.83	0.91463	1410.83	0.92374	1410.83	0.9268	1410.83	0.92363	1410.83	0.91771	1410.83	0.92352	1410.83	0.93951	1410.83	0.93888	1410.83	0.94197	1410.83	0.92901	1410.83	0.89769
	1409.4	0.84995	1409.4	0.74654	1409.4	0.91387	1409.4	0.92404	1409.4	0.92711	1409.4	0.92438	1409.4	0.9188	1409.4	0.92416	1409.4	0.93928	1409.4	0.93865	1409.4	0.9417	1409.4	0.92888	1409.4	0.8973
	1407.97	0.85108	1407.97	0.74477	1407.97	0.9132	1407.97	0.92452	1407.97	0.92758	1407.97	0.92533	1407.97	0.92011	1407.97	0.92493	1407.97	0.93912	1407.97	0.9385	1407.97	0.94158	1407.97	0.92886	1407.97	0.89714
	1406.54	0.85242	1406.54	0.74337	1406.54	0.91266	1406.54	0.92519	1406.54	0.92825	1406.54	0.92648	1406.54	0.92164	1406.54	0.92584	1406.54	0.93904	1406.54	0.93843	1406.54	0.94166	1406.54	0.92896	1406.54	0.89725
	1405.11	0.85397	1405.11	0.74236	1405.11	0.91224	1405.11	0.9261	1405.11	0.92913	1405.11	0.92779	1405.11	0.92333	1405.11	0.92692	1405.11	0.93905	1405.11	0.93843	1405.11	0.94195	1405.11	0.92918	1405.11	0.89765
	1403.67	0.85569	1403.67	0.74176	1403.67	0.9119	1403.67	0.92723	1403.67	0.93023	1403.67	0.92922	1403.67	0.92515	1403.67	0.92829	1403.67	0.93914	1403.67	0.93849	1403.67	0.94233	1403.67	0.9295	1403.67	0.89826
	1402.24	0.85753	1402.24	0.74159	1402.24	0.91158	1402.24	0.92856	1402.24	0.93152	1402.24	0.93073	1402.24	0.92703	1402.24	0.93007	1402.24	0.93929	1402.24	0.9386	1402.24	0.94263	1402.24	0.9299	1402.24	0.89887
	1400.81	0.85939	1400.81	0.74186	1400.81	0.91126	1400.81	0.93003	1400.81	0.93296	1400.81	0.93226	1400.81	0.92892	1400.81	0.93226	1400.81	0.93946	1400.81	0.93872	1400.81	0.94275	1400.81	0.93035	1400.81	0.89937
	1399.38	0.8612	1399.38	0.74255	1399.38	0.911	1399.38	0.93156	1399.38	0.93445	1399.38	0.93377	1399.38	0.93077	1399.38	0.93461	1399.38	0.9396	1399.38	0.93884	1399.38	0.94283	1399.38	0.93078	1399.38	0.89983
	1397.95	0.86287	1397.95	0.74367	1397.95	0.91082	1397.95	0.93305	1397.95	0.93592	1397.95	0.9352	1397.95	0.93251	1397.95	0.93684	1397.95	0.93968	1397.95	0.93892	1397.95	0.943	1397.95	0.93115	1397.95	0.90034
	1396.52	0.86439	1396.52	0.74523	1396.52	0.91075	1396.52	0.9344	1396.52	0.93724	1396.52	0.9365	1396.52	0.93409	1396.52	0.93883	1396.52	0.9397	1396.52	0.93896	1396.52	0.94322	1396.52	0.93142	1396.52	0.90084
	1395.09	0.86569	1395.09	0.74723	1395.09	0.91075	1395.09	0.93549	1395.09	0.93831	1395.09	0.93763	1395.09	0.93546	1395.09	0.9405	1395.09	0.93965	1395.09	0.93894	1395.09	0.94337	1395.09	0.93158	1395.09	0.90123
	1393.66	0.86676	1393.66	0.74964	1393.66	0.91078	1393.66	0.93624	1393.66	0.93902	1393.66	0.93854	1393.66	0.93658	1393.66	0.94174	1393.66	0.93952	1393.66	0.93884	1393.66	0.94343	1393.66	0.9316	1393.66	0.90145
	1392.23	0.86757	1392.23	0.7524	1392.23	0.9108	1392.23	0.93661	1392.23	0.93934	1392.23	0.93922	1392.23	0.9374	1392.23	0.94247	1392.23	0.93932	1392.23	0.93866	1392.23	0.9434	1392.23	0.93146	1392.23	0.90152
	1390.8	0.8681	1390.8	0.75548	1390.8	0.91077	1390.8	0.93662	1390.8	0.93927	1390.8	0.93962	1390.8	0.9379	1390.8	0.94274	1390.8	0.93903	1390.8	0.9384	1390.8	0.94326	1390.8	0.93119	1390.8	0.90141
	1389.37	0.86834	1389.37	0.75884	1389.37	0.91065	1389.37	0.93631	1389.37	0.93887	1389.37	0.93975	1389.37	0.93808	1389.37	0.94267	1389.37	0.93868	1389.37	0.93807	1389.37	0.94296	1389.37	0.93079	1389.37	0.90109
	1387.94	0.86829	1387.94	0.76241	1387.94	0.91041	1387.94	0.93574	1387.94	0.93819	1387.94	0.93962	1387.94	0.93795	1387.94	0.94234	1387.94	0.93827	1387.94	0.93768	1387.94	0.94251	1387.94	0.93029	1387.94	0.90057
	1386.5	0.86797	1386.5	0.76611	1386.5	0.91006	1386.5	0.93498	1386.5	0.93732	1386.5	0.93925	1386.5	0.93753	1386.5	0.94177	1386.5	0.9378	1386.5	0.93724	1386.5	0.94199	1386.5	0.92971	1386.5	0.89993
	1385.07	0.86741	1385.07	0.76983	1385.07	0.90964	1385.07	0.93408	1385.07	0.93632	1385.07	0.93869	1385.07	0.93689	1385.07	0.94099	1385.07	0.93729	1385.07	0.93677	1385.07	0.9415	1385.07	0.92909	1385.07	0.89929
	1383.64	0.86664	1383.64	0.77352	1383.64	0.9092	1383.64	0.93311	1383.64	0.93526	1383.64	0.93801	1383.64	0.93608	1383.64	0.94003	1383.64	0.93676	1383.64	0.9363	1383.64	0.94107	1383.64	0.92844	1383.64	0.89869
	1382.21	0.86571	1382.21	0.7771	1382.21	0.90878	1382.21	0.93213	1382.21	0.93419	1382.21	0.93727	1382.21	0.93519	1382.21	0.93901	1382.21	0.93626	1382.21	0.93585	1382.21	0.94072	1382.21	0.92782	1382.21	0.89818
	1380.78	0.86471	1380.78	0.78055	1380.78	0.90839	1380.78	0.9312	1380.78	0.93318	1380.78	0.93654	1380.78	0.93429	1380.78	0.93799	1380.78	0.9358	1380.78	0.93545	1380.78	0.94042	1380.78	0.92725	1380.78	0.89777
	1379.35	0.86372	1379.35	0.78387	1379.35	0.90802	1379.35	0.93038	1379.35	0.93228	1379.35	0.93588	1379.35	0.93346	1379.35	0.93711	1379.35	0.93543	1379.35	0.93512	1379.35	0.94016	1379.35	0.92679	1379.35	0.89746
	1377.92	0.86279	1377.92	0.78706	1377.92	0.9077	1377.92	0.92974	1377.92	0.93157	1377.92	0.93534	1377.92	0.93276	1377.92	0.93649	1377.92	0.9352	1377.92	0.93492	1377.92	0.9399	1377.92	0.92649	1377.92	0.89724
	1376.49	0.862	1376.49	0.79014	1376.49	0.90756	1376.49	0.92933	1376.49	0.93108	1376.49	0.93496	1376.49	0.93223	1376.49	0.93615	1376.49	0.93512	1376.49	0.93488	1376.49	0.9397	1376.49	0.9264	1376.49	0.89718
	1375.06	0.86142	1375.06	0.79312	1375.06	0.90774	1375.06	0.92916	1375.06	0.93087	1375.06	0.93476	1375.06	0.93191	1375.06	0.93599	1375.06	0.93524	1375.06	0.93505	1375.06	0.93974	1375.06	0.92655	1375.06	0.89745
	1373.63	0.86107	1373.63	0.79595	1373.63	0.90831	1373.63	0.92927	1373.63	0.93094	1373.63	0.93475	1373.63	0.93179	1373.63	0.93593	1373.63	0.93558	1373.63	0.93544	1373.63	0.94013	1373.63	0.92695	1373.63	0.89817
	1372.2	0.861	1372.2	0.7986	1372.2	0.90927	1372.2	0.92966	1372.2	0.93133	1372.2	0.93492	1372.2	0.93188	1372.2	0.93605	1372.2	0.93613	1372.2	0.93605	1372.2	0.94081	1372.2	0.9276	1372.2	0.89928
	1370.76	0.86122	1370.76	0.80105	1370.76	0.91052	1370.76	0.93033	1370.76	0.93201	1370.76	0.93527	1370.76	0.93217	1370.76	0.93648	1370.76	0.93691	1370.76	0.93686	1370.76	0.94161	1370.76	0.9285	1370.76	0.90061
	1369.33	0.86172	1369.33	0.80331	1369.33	0.91199	1369.33	0.93125	1369.33	0.93295	1369.33	0.93578	1369.33	0.93263	1369.33	0.93723	1369.33	0.93789	1369.33	0.93786	1369.33	0.94244	1369.33	0.92963	1369.33	0.90207
	1367.9	0.86246	1367.9	0.8054	1367.9	0.91366	1367.9	0.93234	1367.9	0.93408	1367.9	0.93642	1367.9	0.93324	1367.9	0.93815	1367.9	0.93903	1367.9	0.93903	1367.9	0.94337	1367.9	0.93094	1367.9	0.90371
	1366.47	0.86342	1366.47	0.80731	1366.47	0.91555	1366.47	0.93356	1366.47	0.93535	1366.47	0.93719	1366.47	0.93397	1366.47	0.93908	1366.47	0.94032	1366.47	0.94035	1366.47	0.9445	1366.47	0.93242	1366.47	0.90561
	1365.04	0.86457	1365.04	0.80904	1365.04	0.91765	1365.04	0.93485	1365.04	0.9367	1365.04	0.93805	1365.04	0.93481	1365.04	0.93997	1365.04	0.94171	1365.04	0.94178	1365.04	0.94579	1365.04	0.93403	1365.04	0.90771
	1363.61	0.86589	1363.61	0.8106	1363.61	0.91991	1363.61	0.93617	1363.61	0.93808	1363.61	0.939	1363.61	0.93574	1363.61	0.94086	1363.61	0.9432	1363.61	0.94331	1363.61	0.94713	1363.61	0.93573	1363.61	0.9099
	1362.18	0.86732	1362.18	0.81199	1362.18	0.92229	1362.18	0.93749	1362.18	0.93945	1362.18	0.94002	1362.18	0.93673	1362.18	0.94175	1362.18	0.94473	1362.18	0.94488	1362.18	0.94847	1362.18	0.93747	1362.18	0.9121
	1360.75	0.86883	1360.75	0.81321	1360.75	0.92478	1360.75	0.93878	1360.75	0.94079	1360.75	0.94109	1360.75	0.93778	1360.75	0.94261	1360.75	0.94629	1360.75	0.94647	1360.75	0.94983	1360.75	0.93921	1360.75	0.91431
	1359.32	0.87039	1359.32	0.81428	1359.32	0.92731	1359.32	0.94005	1359.32	0.94209	1359.32	0.94219	1359.32	0.93888	1359.32	0.9434	1359.32	0.94783	1359.32	0.94804	1359.32	0.95124	1359.32	0.94093	1359.32	0.91654
	1357.89	0.87195	1357.89	0.81522	1357.89	0.92977	1357.89	0.9413	1357.89	0.94336	1357.89	0.94331	1357.89	0.94	1357.89	0.94415	1357.89	0.94935	1357.89	0.94957	1357.89	0.95264	1357.89	0.94259	1357.89	0.91875
	1356.46	0.87348	1356.46	0.81602	1356.46	0.93201	1356.46	0.94254	1356.46	0.94458	1356.46	0.94443	1356.46	0.94114	1356.46	0.94496	1356.46	0.95083	1356.46	0.95103	1356.46	0.95393	1356.46	0.94419	1356.46	0.92082
	1355.03	0.87493	1355.03	0.8167	1355.03	0.93393	1355.03	0.94377	1355.03	0.94577	1355.03	0.94553	1355.03	0.94228	1355.03	0.94587	1355.03	0.95222	1355.03	0.9524	1355.03	0.95506	1355.03	0.94571	1355.03	0.9227
	1353.59	0.87623	1353.59	0.81725	1353.59	0.93552	1353.59	0.94496	1353.59	0.94693	1353.59	0.9466	1353.59	0.94341	1353.59	0.94685	1353.59	0.95351	1353.59	0.95366	1353.59	0.95609	1353.59	0.94713	1353.59	0.92443
	1352.16	0.87736	1352.16	0.81765	1352.16	0.93683	1352.16	0.94612	1352.16	0.94805	1352.16	0.94764	1352.16	0.94452	1352.16	0.94785	1352.16	0.95466	1352.16	0.95479	1352.16	0.95705	1352.16	0.94843	1352.16	0.92603
	1350.73	0.87829	1350.73	0.81791	1350.73	0.93795	1350.73	0.94724	1350.73	0.94914	1350.73	0.94862	1350.73	0.94559	1350.73	0.94891	1350.73	0.95566	1350.73	0.95577	1350.73	0.95792	1350.73	0.94959	1350.73	0.92748
	1349.3	0.87901	1349.3	0.81805	1349.3	0.93891	1349.3	0.94832	1349.3	0.9502	1349.3	0.94954	1349.3	0.94661	1349.3	0.94999	1349.3	0.95651	1349.3	0.95661	1349.3	0.95873	1349.3	0.9506	1349.3	0.9288
	1347.87	0.87953	1347.87	0.81812	1347.87	0.93971	1347.87	0.94934	1347.87	0.95119	1347.87	0.95037	1347.87	0.94756	1347.87	0.95104	1347.87	0.95721	1347.87	0.9573	1347.87	0.95947	1347.87	0.95144	1347.87	0.92999
	1346.44	0.87986	1346.44	0.81816	1346.44	0.94035	1346.44	0.95025	1346.44	0.95207	1346.44	0.95112	1346.44	0.94843	1346.44	0.95205	1346.44	0.95778	1346.44	0.95786	1346.44	0.96007	1346.44	0.95213	1346.44	0.93098
	1345.01	0.88003	1345.01	0.81822	1345.01	0.94084	1345.01	0.95103	1345.01	0.95283	1345.01	0.95175	1345.01	0.94918	1345.01	0.95302	1345.01	0.95825	1345.01	0.95831	1345.01	0.96048	1345.01	0.95267	1345.01	0.93171
	1343.58	0.88004	1343.58	0.81832	1343.58	0.94123	1343.58	0.95165	1343.58	0.95342	1343.58	0.95226	1343.58	0.9498	1343.58	0.95386	1343.58	0.95861	1343.58	0.95868	1343.58	0.96073	1343.58	0.9531	1343.58	0.93222
	1342.15	0.87995	1342.15	0.81847	1342.15	0.94163	1342.15	0.9521	1342.15	0.95386	1342.15	0.95265	1342.15	0.95029	1342.15	0.95446	1342.15	0.9589	1342.15	0.95897	1342.15	0.96095	1342.15	0.95344	1342.15	0.93263
	1340.72	0.87976	1340.72	0.81867	1340.72	0.94205	1340.72	0.95238	1340.72	0.95414	1340.72	0.95291	1340.72	0.95063	1340.72	0.9548	1340.72	0.95912	1340.72	0.9592	1340.72	0.96115	1340.72	0.95369	1340.72	0.93297
	1339.29	0.87952	1339.29	0.81889	1339.29	0.94247	1339.29	0.95251	1339.29	0.95427	1339.29	0.95306	1339.29	0.95084	1339.29	0.95491	1339.29	0.95926	1339.29	0.95936	1339.29	0.96134	1339.29	0.95388	1339.29	0.93325
	1337.86	0.87924	1337.86	0.81911	1337.86	0.94285	1337.86	0.95249	1337.86	0.95428	1337.86	0.95311	1337.86	0.95094	1337.86	0.95484	1337.86	0.95935	1337.86	0.95947	1337.86	0.96147	1337.86	0.95401	1337.86	0.93345
	1336.42	0.87895	1336.42	0.81931	1336.42	0.94313	1336.42	0.95236	1336.42	0.95418	1336.42	0.9531	1336.42	0.95095	1336.42	0.95464	1336.42	0.9594	1336.42	0.95953	1336.42	0.96155	1336.42	0.95411	1336.42	0.93361
	1334.99	0.87868	1334.99	0.81947	1334.99	0.94329	1334.99	0.95212	1334.99	0.95398	1334.99	0.95303	1334.99	0.95091	1334.99	0.95433	1334.99	0.95942	1334.99	0.95955	1334.99	0.96159	1334.99	0.95419	1334.99	0.93373
	1333.56	0.87846	1333.56	0.81958	1333.56	0.94332	1333.56	0.95181	1333.56	0.95371	1333.56	0.95294	1333.56	0.95083	1333.56	0.95396	1333.56	0.9594	1333.56	0.95955	1333.56	0.96159	1333.56	0.95426	1333.56	0.93383
	1332.13	0.87833	1332.13	0.81962	1332.13	0.94324	1332.13	0.95147	1332.13	0.95341	1332.13	0.95282	1332.13	0.95073	1332.13	0.95356	1332.13	0.95936	1332.13	0.95953	1332.13	0.96156	1332.13	0.9543	1332.13	0.93386
	1330.7	0.87833	1330.7	0.8196	1330.7	0.9431	1330.7	0.95115	1330.7	0.95313	1330.7	0.95269	1330.7	0.95064	1330.7	0.95318	1330.7	0.9593	1330.7	0.95947	1330.7	0.96149	1330.7	0.95427	1330.7	0.9338
	1329.27	0.87847	1329.27	0.81951	1329.27	0.94297	1329.27	0.95089	1329.27	0.9529	1329.27	0.95254	1329.27	0.95053	1329.27	0.95289	1329.27	0.95923	1329.27	0.9594	1329.27	0.96137	1329.27	0.95417	1329.27	0.9336
	1327.84	0.87879	1327.84	0.81939	1327.84	0.9429	1327.84	0.95072	1327.84	0.95275	1327.84	0.95234	1327.84	0.9504	1327.84	0.95272	1327.84	0.95915	1327.84	0.9593	1327.84	0.96123	1327.84	0.95398	1327.84	0.93327
	1326.41	0.8793	1326.41	0.81925	1326.41	0.94289	1326.41	0.95065	1326.41	0.95271	1326.41	0.95208	1326.41	0.95021	1326.41	0.95265	1326.41	0.95907	1326.41	0.9592	1326.41	0.9611	1326.41	0.95373	1326.41	0.93287
	1324.98	0.88001	1324.98	0.81912	1324.98	0.94287	1324.98	0.9507	1324.98	0.95277	1324.98	0.9517	1324.98	0.9499	1324.98	0.95268	1324.98	0.95899	1324.98	0.95908	1324.98	0.96101	1324.98	0.95344	1324.98	0.93248
	1323.55	0.88092	1323.55	0.81903	1323.55	0.94277	1323.55	0.95082	1323.55	0.95289	1323.55	0.95115	1323.55	0.94942	1323.55	0.95279	1323.55	0.95893	1323.55	0.95897	1323.55	0.96092	1323.55	0.95315	1323.55	0.93207
	1322.12	0.882	1322.12	0.81902	1322.12	0.94253	1322.12	0.95094	1322.12	0.95299	1322.12	0.95041	1322.12	0.9487	1322.12	0.95293	1322.12	0.95888	1322.12	0.95885	1322.12	0.96076	1322.12	0.95289	1322.12	0.93163
	1320.68	0.88322	1320.68	0.81912	1320.68	0.94221	1320.68	0.95094	1320.68	0.95296	1320.68	0.94944	1320.68	0.9477	1320.68	0.95294	1320.68	0.95884	1320.68	0.95875	1320.68	0.96055	1320.68	0.95269	1320.68	0.93119
	1319.25	0.88453	1319.25	0.81934	1319.25	0.9419	1319.25	0.95072	1319.25	0.9527	1319.25	0.94822	1319.25	0.94638	1319.25	0.95258	1319.25	0.95879	1319.25	0.95865	1319.25	0.96039	1319.25	0.95253	1319.25	0.93083
	1317.82	0.88591	1317.82	0.81972	1317.82	0.9417	1317.82	0.95019	1317.82	0.95214	1317.82	0.94674	1317.82	0.94472	1317.82	0.95171	1317.82	0.95875	1317.82	0.95856	1317.82	0.96032	1317.82	0.95242	1317.82	0.93059
	1316.39	0.88734	1316.39	0.82026	1316.39	0.94162	1316.39	0.94933	1316.39	0.95125	1316.39	0.945	1316.39	0.9427	1316.39	0.95028	1316.39	0.95871	1316.39	0.95849	1316.39	0.9603	1316.39	0.95233	1316.39	0.93041
	1314.96	0.88879	1314.96	0.82099	1314.96	0.94168	1314.96	0.94815	1314.96	0.95002	1314.96	0.94302	1314.96	0.94035	1314.96	0.94832	1314.96	0.9587	1314.96	0.95844	1314.96	0.96029	1314.96	0.95221	1314.96	0.93018
	1313.53	0.89025	1313.53	0.82192	1313.53	0.94188	1313.53	0.94667	1313.53	0.94847	1313.53	0.94085	1313.53	0.93768	1313.53	0.94587	1313.53	0.95873	1313.53	0.95844	1313.53	0.96025	1313.53	0.95204	1313.53	0.92986
	1312.1	0.89172	1312.1	0.82304	1312.1	0.94227	1312.1	0.94492	1312.1	0.94663	1312.1	0.93854	1312.1	0.93479	1312.1	0.94297	1312.1	0.95881	1312.1	0.95848	1312.1	0.9602	1312.1	0.95184	1312.1	0.92945
	1310.67	0.89319	1310.67	0.82433	1310.67	0.94286	1310.67	0.94299	1310.67	0.9446	1310.67	0.9362	1310.67	0.93176	1310.67	0.93976	1310.67	0.95895	1310.67	0.95858	1310.67	0.96016	1310.67	0.95163	1310.67	0.92899
	1309.24	0.89467	1309.24	0.82577	1309.24	0.94368	1309.24	0.941	1309.24	0.94249	1309.24	0.93391	1309.24	0.92873	1309.24	0.93642	1309.24	0.95917	1309.24	0.95875	1309.24	0.96017	1309.24	0.95147	1309.24	0.92859
	1307.81	0.89619	1307.81	0.82731	1307.81	0.94468	1307.81	0.9391	1307.81	0.94045	1307.81	0.93179	1307.81	0.92583	1307.81	0.93318	1307.81	0.95948	1307.81	0.95902	1307.81	0.96028	1307.81	0.95143	1307.81	0.92833
	1306.38	0.89773	1306.38	0.82891	1306.38	0.94582	1306.38	0.93741	1306.38	0.93862	1306.38	0.92994	1306.38	0.9232	1306.38	0.93022	1306.38	0.9599	1306.38	0.95939	1306.38	0.96051	1306.38	0.95153	1306.38	0.92831
	1304.95	0.89932	1304.95	0.83051	1304.95	0.94703	1304.95	0.93603	1304.95	0.9371	1304.95	0.92846	1304.95	0.92097	1304.95	0.9277	1304.95	0.96043	1304.95	0.95988	1304.95	0.96088	1304.95	0.95182	1304.95	0.92857
	1303.51	0.90096	1303.51	0.83208	1303.51	0.94826	1303.51	0.93503	1303.51	0.93595	1303.51	0.92742	1303.51	0.91925	1303.51	0.92572	1303.51	0.96106	1303.51	0.96047	1303.51	0.96138	1303.51	0.95231	1303.51	0.92912
	1302.08	0.90264	1302.08	0.83357	1302.08	0.94947	1302.08	0.93445	1302.08	0.93522	1302.08	0.92686	1302.08	0.91811	1302.08	0.92439	1302.08	0.96179	1302.08	0.96117	1302.08	0.96197	1302.08	0.953	1302.08	0.92994
	1300.65	0.90439	1300.65	0.83495	1300.65	0.95065	1300.65	0.93436	1300.65	0.93498	1300.65	0.92679	1300.65	0.91757	1300.65	0.92379	1300.65	0.96262	1300.65	0.96196	1300.65	0.96265	1300.65	0.95388	1300.65	0.931
	1299.22	0.90619	1299.22	0.8362	1299.22	0.95185	1299.22	0.9348	1299.22	0.9353	1299.22	0.92719	1299.22	0.91762	1299.22	0.92398	1299.22	0.96351	1299.22	0.96283	1299.22	0.96343	1299.22	0.95489	1299.22	0.93227
	1297.79	0.90804	1297.79	0.83731	1297.79	0.95306	1297.79	0.93581	1297.79	0.93619	1297.79	0.92802	1297.79	0.91822	1297.79	0.925	1297.79	0.96445	1297.79	0.96376	1297.79	0.9643	1297.79	0.95599	1297.79	0.93371
	1296.36	0.90992	1296.36	0.83829	1296.36	0.95431	1296.36	0.93731	1296.36	0.93759	1296.36	0.9292	1296.36	0.9193	1296.36	0.92677	1296.36	0.96542	1296.36	0.96472	1296.36	0.96521	1296.36	0.95713	1296.36	0.93521
	1294.93	0.91182	1294.93	0.83915	1294.93	0.95557	1294.93	0.93917	1294.93	0.93937	1294.93	0.93067	1294.93	0.92076	1294.93	0.9291	1294.93	0.9664	1294.93	0.96569	1294.93	0.96611	1294.93	0.95826	1294.93	0.93671
	1293.5	0.91372	1293.5	0.8399	1293.5	0.95683	1293.5	0.94118	1293.5	0.94132	1293.5	0.93232	1293.5	0.92249	1293.5	0.9317	1293.5	0.96735	1293.5	0.96665	1293.5	0.96699	1293.5	0.95938	1293.5	0.93818
	1292.07	0.9156	1292.07	0.84059	1292.07	0.95804	1292.07	0.94318	1292.07	0.94328	1292.07	0.93405	1292.07	0.92436	1292.07	0.93429	1292.07	0.96827	1292.07	0.96758	1292.07	0.96785	1292.07	0.96046	1292.07	0.93963
	1290.64	0.91744	1290.64	0.84124	1290.64	0.95914	1290.64	0.94502	1290.64	0.9451	1290.64	0.93578	1290.64	0.92626	1290.64	0.93667	1290.64	0.96913	1290.64	0.96845	1290.64	0.96869	1290.64	0.96151	1290.64	0.94107
	1289.21	0.91921	1289.21	0.84187	1289.21	0.9601	1289.21	0.94658	1289.21	0.94666	1289.21	0.93741	1289.21	0.92808	1289.21	0.93867	1289.21	0.96991	1289.21	0.96925	1289.21	0.96949	1289.21	0.96253	1289.21	0.9425
	1287.77	0.92088	1287.77	0.84251	1287.77	0.96088	1287.77	0.94778	1287.77	0.94786	1287.77	0.9389	1287.77	0.92973	1287.77	0.94018	1287.77	0.9706	1287.77	0.96996	1287.77	0.97023	1287.77	0.9635	1287.77	0.9439
	1286.34	0.92242	1286.34	0.84318	1286.34	0.96144	1286.34	0.94858	1286.34	0.94867	1286.34	0.94018	1286.34	0.93115	1286.34	0.94116	1286.34	0.97116	1286.34	0.97057	1286.34	0.97088	1286.34	0.9644	1286.34	0.94522
	1284.91	0.92382	1284.91	0.84389	1284.91	0.9618	1284.91	0.949	1284.91	0.94909	1284.91	0.94125	1284.91	0.93231	1284.91	0.94167	1284.91	0.9716	1284.91	0.97104	1284.91	0.97143	1284.91	0.9652	1284.91	0.94642
	1283.48	0.92505	1283.48	0.84464	1283.48	0.96197	1283.48	0.94911	1283.48	0.94921	1283.48	0.94209	1283.48	0.9332	1283.48	0.9418	1283.48	0.97189	1283.48	0.97138	1283.48	0.97185	1283.48	0.96585	1283.48	0.94742
	1282.05	0.9261	1282.05	0.84543	1282.05	0.96201	1282.05	0.949	1282.05	0.94908	1282.05	0.94273	1282.05	0.93384	1282.05	0.94168	1282.05	0.97204	1282.05	0.97156	1282.05	0.97214	1282.05	0.96631	1282.05	0.94817
	1280.62	0.92697	1280.62	0.84623	1280.62	0.96193	1280.62	0.94873	1280.62	0.94879	1280.62	0.94323	1280.62	0.93431	1280.62	0.9414	1280.62	0.97204	1280.62	0.97159	1280.62	0.97228	1280.62	0.96657	1280.62	0.94864
	1279.19	0.92768	1279.19	0.84702	1279.19	0.96173	1279.19	0.94836	1279.19	0.94839	1279.19	0.94364	1279.19	0.93469	1279.19	0.94106	1279.19	0.9719	1279.19	0.97148	1279.19	0.97228	1279.19	0.96661	1279.19	0.94883
	1277.76	0.92823	1277.76	0.84777	1277.76	0.9614	1277.76	0.94796	1277.76	0.94793	1277.76	0.94404	1277.76	0.93508	1277.76	0.94074	1277.76	0.97164	1277.76	0.97123	1277.76	0.97214	1277.76	0.96646	1277.76	0.94875
	1276.33	0.92864	1276.33	0.84847	1276.33	0.96094	1276.33	0.94759	1276.33	0.9475	1276.33	0.94446	1276.33	0.93554	1276.33	0.94056	1276.33	0.97125	1276.33	0.97085	1276.33	0.97186	1276.33	0.96611	1276.33	0.94839
	1274.9	0.92893	1274.9	0.84908	1274.9	0.96032	1274.9	0.94731	1274.9	0.94715	1274.9	0.94493	1274.9	0.93613	1274.9	0.94061	1274.9	0.97076	1274.9	0.97037	1274.9	0.97145	1274.9	0.96558	1274.9	0.94777
	1273.47	0.92911	1273.47	0.84958	1273.47	0.95955	1273.47	0.94715	1273.47	0.94695	1273.47	0.94544	1273.47	0.93684	1273.47	0.94094	1273.47	0.97019	1273.47	0.96978	1273.47	0.97095	1273.47	0.9649	1273.47	0.94695
	1272.04	0.9292	1272.04	0.84995	1272.04	0.9586	1272.04	0.94716	1272.04	0.94692	1272.04	0.94596	1272.04	0.93765	1272.04	0.94159	1272.04	0.96953	1272.04	0.96912	1272.04	0.97036	1272.04	0.96411	1272.04	0.94596
	1270.6	0.9292	1270.6	0.85016	1270.6	0.95748	1270.6	0.94736	1270.6	0.94711	1270.6	0.94647	1270.6	0.93851	1270.6	0.94258	1270.6	0.96882	1270.6	0.96838	1270.6	0.96972	1270.6	0.96324	1270.6	0.94486
	1269.17	0.92913	1269.17	0.85021	1269.17	0.95619	1269.17	0.94775	1269.17	0.9475	1269.17	0.94691	1269.17	0.93935	1269.17	0.94389	1269.17	0.96805	1269.17	0.96759	1269.17	0.96902	1269.17	0.96233	1269.17	0.94367
	1267.74	0.92899	1267.74	0.85007	1267.74	0.95482	1267.74	0.94827	1267.74	0.94806	1267.74	0.94723	1267.74	0.9401	1267.74	0.94543	1267.74	0.96723	1267.74	0.96676	1267.74	0.9683	1267.74	0.96139	1267.74	0.94246
	1266.31	0.92877	1266.31	0.84973	1266.31	0.95347	1266.31	0.94883	1266.31	0.94867	1266.31	0.94738	1266.31	0.94069	1266.31	0.947	1266.31	0.96637	1266.31	0.96589	1266.31	0.96757	1266.31	0.96045	1266.31	0.94124
	1264.88	0.92849	1264.88	0.84918	1264.88	0.95221	1264.88	0.94926	1264.88	0.94918	1264.88	0.94732	1264.88	0.94104	1264.88	0.94836	1264.88	0.96548	1264.88	0.965	1264.88	0.96682	1264.88	0.95949	1264.88	0.94001
	1263.45	0.92812	1263.45	0.84841	1263.45	0.95106	1263.45	0.94939	1263.45	0.94939	1263.45	0.94703	1263.45	0.94111	1263.45	0.94925	1263.45	0.96457	1263.45	0.9641	1263.45	0.96605	1263.45	0.95852	1263.45	0.93876
	1262.02	0.92769	1262.02	0.84741	1262.02	0.94999	1262.02	0.94908	1262.02	0.94919	1262.02	0.94649	1262.02	0.94086	1262.02	0.94944	1262.02	0.96365	1262.02	0.96318	1262.02	0.96527	1262.02	0.95753	1262.02	0.9375
	1260.59	0.92718	1260.59	0.84621	1260.59	0.94895	1260.59	0.94827	1260.59	0.94849	1260.59	0.94569	1260.59	0.94026	1260.59	0.94884	1260.59	0.96274	1260.59	0.96227	1260.59	0.9645	1260.59	0.95654	1260.59	0.93623
	1259.16	0.9266	1259.16	0.84482	1259.16	0.94793	1259.16	0.94699	1259.16	0.94733	1259.16	0.94462	1259.16	0.9393	1259.16	0.94746	1259.16	0.96185	1259.16	0.96136	1259.16	0.96373	1259.16	0.95556	1259.16	0.93497
	1257.73	0.92597	1257.73	0.84326	1257.73	0.94692	1257.73	0.94536	1257.73	0.94581	1257.73	0.94332	1257.73	0.93798	1257.73	0.9455	1257.73	0.96099	1257.73	0.96048	1257.73	0.963	1257.73	0.9546	1257.73	0.93372
	1256.3	0.9253	1256.3	0.84156	1256.3	0.94591	1256.3	0.94354	1256.3	0.9441	1256.3	0.94184	1256.3	0.93637	1256.3	0.94319	1256.3	0.96017	1256.3	0.95963	1256.3	0.9623	1256.3	0.95367	1256.3	0.9325
	1254.87	0.92459	1254.87	0.83973	1254.87	0.94488	1254.87	0.94169	1254.87	0.94234	1254.87	0.94024	1254.87	0.93455	1254.87	0.94078	1254.87	0.95941	1254.87	0.95883	1254.87	0.96164	1254.87	0.95278	1254.87	0.93132
[truncated: 598 more rows]
