# Supplementary material for: Development of a novel konjac glucomannan/soy protein isolate/fatty acid composite film: Insights into the structure, properties and interaction mechanism
Source: PLoS One. 2026 Feb 9;21(2):e0340257. doi: 10.1371/journal.pone.0340257 (PMC12885255; doi:10.1371/journal.pone.0340257)
Supplement: S1 File — (ZIP) [file pone.0340257.s005.zip › S1 File/Rheological properties data-Final.xls]

## Sheet: Sheet1
	KGM film		KS film		KSL5 film		KSL6 film		KSL7 film		KSL8 film		KSL9 film		KSS2 film		KSS4 film		KSS6 film		KSS8 film		KSS10 film
	t (s)	Apparent viscosity (mPa·s)	t (s)	Apparent viscosity (mPa·s)	t (s)	Apparent viscosity (mPa·s)	t (s)	Apparent viscosity (mPa·s)	t (s)	Apparent viscosity (mPa·s)	t (s)	Apparent viscosity (mPa·s)	t (s)	Apparent viscosity (mPa·s)	t (s)	Apparent viscosity (mPa·s)	t (s)	Apparent viscosity (mPa·s)	t (s)	Apparent viscosity (mPa·s)	t (s)	Apparent viscosity (mPa·s)	t (s)	Apparent viscosity (mPa·s)
1	2.08	1316	2.048	1363	2.069	1503	2.169	1356	2.172	1311	2.062	1257	2.086	1201	2.07	1638	2.075	1358	2.084	1250	2.059	1224	2.061	1183
2	4.08	1301	4.048	1344	4.069	1499	4.169	1336	4.172	1272	4.062	1247	4.086	1185	4.07	1496	4.075	1325	4.084	1222	4.059	1172	4.061	1130
3	6.08	1295	6.048	1334	6.069	1484	6.178	1332	6.172	1254	6.062	1234	6.086	1169	6.07	1465	6.075	1305	6.084	1204	6.059	1160	6.061	1122
4	8.08	1293	8.048	1324	8.069	1476	8.178	1321	8.172	1240	8.062	1226	8.086	1162	8.07	1444	8.075	1298	8.084	1202	8.059	1148	8.061	1120
5	10.08	1290	10.05	1319	10.07	1473	10.18	1317	10.17	1221	10.06	1209	10.09	1156	10.07	1438	10.07	1283	10.08	1198	10.06	1146	10.06	1118
6	12.08	1289	12.05	1317	12.07	1464	12.18	1315	12.17	1219	12.06	1204	12.09	1156	12.07	1435	12.07	1272	12.08	1197	12.06	1145	12.06	1114
7	14.08	1289	14.05	1317	14.07	1448	14.18	1306	14.17	1216	14.06	1188	14.09	1156	14.07	1423	14.07	1266	14.08	1184	14.06	1143	14.06	1107
8	16.08	1288	16.05	1317	16.07	1435	16.18	1305	16.17	1208	16.06	1182	16.09	1156	16.07	1415	16.07	1265	16.08	1181	16.06	1137	16.06	1104
9	18.08	1287	18.05	1317	18.08	1425	18.18	1301	18.17	1195	18.06	1182	18.09	1151	18.07	1409	18.07	1258	18.08	1181	18.06	1136	18.06	1104
10	20.08	1286	20.05	1316	20.08	1405	20.18	1297	20.17	1192	20.06	1175	20.09	1147	20.07	1392	20.07	1251	20.08	1181	20.06	1135	20.06	1104
11	22.08	1286	22.05	1315	22.08	1404	22.18	1296	22.17	1189	22.06	1173	22.09	1146	22.07	1391	22.07	1248	22.08	1177	22.06	1135	22.06	1103
12	24.08	1283	24.05	1315	24.08	1403	24.18	1292	24.17	1188	24.06	1165	24.09	1145	24.07	1382	24.07	1247	24.08	1169	24.06	1134	24.06	1102
13	26.08	1283	26.05	1314	26.08	1390	26.18	1289	26.17	1178	26.06	1161	26.09	1145	26.07	1381	26.07	1238	26.08	1160	26.06	1133	26.06	1098
14	28.08	1282	28.05	1312	28.08	1380	28.18	1285	28.17	1177	28.06	1161	28.09	1144	28.07	1376	28.07	1238	28.08	1160	28.07	1128	28.06	1097
15	30.08	1281	30.05	1308	30.08	1380	30.18	1283	30.17	1172	30.06	1160	30.09	1144	30.07	1363	30.07	1224	30.08	1160	30.07	1128	30.06	1097
