# Supplementary material for: Development of a novel konjac glucomannan/soy protein isolate/fatty acid composite film: Insights into the structure, properties and interaction mechanism
Source: PLoS One. 2026 Feb 9;21(2):e0340257. doi: 10.1371/journal.pone.0340257 (PMC12885255; doi:10.1371/journal.pone.0340257)
Supplement: S1 File — (ZIP) [file pone.0340257.s005.zip › S1 File/WS、WCA、TS and EB data-final.xls]

## Sheet: WCA
Films	WCA (°)
KGM	39.39
KGM	39.811
KGM	38.433
SPI	63.648
SPI	60.379
SPI	62.57
KS	70.748
KS	71.52
KS	70.376
KSL5	75.482
KSL5	75.043
KSL5	75.974
KSL6	79.827
KSL6	78.803
KSL6	78.572
KSL7	82.428
KSL7	83.569
KSL7	82.885
KSL8	80.894
KSL8	80.149
KSL8	80.059
KSL9	73.796
KSL9	71.423
KSL9	73.143
KSS2	75.867
KSS2	76.235
KSS2	76.142
KSS4	82.37
KSS4	82.449
KSS4	81.499
KSS6	84.564
KSS6	84.792
KSS6	84.484
KSS8	78.044
KSS8	78.741
KSS8	78.059
KSS10	75.297
KSS10	74.888
KSS10	74.76

## Sheet: WVP+WS
Films	WS (%)	WVP (g∙m-1·s-1·Pa-1)
KGM	86.95	9.92948×10-11
KGM	87.63	9.94948×10-11
KGM	87.63	9.93948×10-11
SPI	25.02	2.15884×10-10
SPI	25.06	2.02316×10-10
SPI	25.06	1.88747×10-10
KS	31.34	1.06449×10-10
KS	31.68	1.07895×10-10
KS	31.68	1.07172×10-10
KSL5	30.97	9.77305×10-11
KSL5	29.86	1.09529×10-10
KSL5	29.86	1.0363×10-10
KSL6	29.65	1.03068×10-10
KSL6	30.22	1.00546×10-10
KSL6	30.22	9.80243×10-11
KSL7	27.07	6.38834×10-11
KSL7	26.97	5.78381×10-11
KSL7	26.97	6.08608×10-11
KSL8	28.51	8.44571×10-11
KSL8	28.94	6.0852×10-11
KSL8	28.94	7.26545×10-11
KSL9	29.92	1.06139×10-10
KSL9	30.5	1.0486×10-10
KSL9	30.5	1.055×10-10
KSS2	29	8.32781×10-11
KSS2	28.87	7.34034×10-11
KSS2	28.87	7.83407×10-11
KSS4	27.07	6.3552×10-11
KSS4	27.16	7.46417×10-11
KSS4	27.16	6.90969×10-11
KSS6	27.62	4.52253×10-11
KSS6	26.32	6.54948×10-11
KSS6	26.32	5.536×10-11
KSS8	28.49	7.24541×10-11
KSS8	29.05	8.01438×10-11
KSS8	29.05	7.62989×10-11
KSS10	29.35	8.62656×10-11
KSS10	29.85	8.615×10-11
KSS10	29.85	8.62078×10-11

## Sheet: TS+EB
Films	TS (Mpa)	EB (%)
KGM	21.83	3
KGM	21.86	3.03
KGM	21.8	3.06
SPI	3.56	32.04
SPI	3.59	32.34
SPI	3.62	32.64
KS	24.82	8.53
KS	25.83	6.7
KS	25.33	7.61
KSL5	15.07	5.19
KSL5	15.92	5.39
KSL5	15.49	5.29
KSL6	19.95	3.4
KSL6	20.29	4.66
KSL6	20.12	4.03
KSL7	26.57	11.36
KSL7	29.72	11.81
KSL7	27.75	11.59
KSL8	22.19	7.53
KSL8	22.67	7.84
KSL8	22.43	7.69
KSL9	19.45	3.06
KSL9	21.85	4.56
KSL9	20.65	3.81
KSS2	23.11	6.59
KSS2	21.16	8.33
KSS2	21.97	7.46
KSS4	23.97	5.17
KSS4	25.17	5.37
KSS4	24.63	5.27
KSS6	27.09	6.94
KSS6	27.81	8.13
KSS6	27.45	7.54
KSS8	22.1	3.54
KSS8	23.46	4.09
KSS8	22.82	3.81
KSS10	22.02	2.99
KSS10	22.94	4.57
KSS10	22.55	3.78
