# Supplementary material for: Development of a novel konjac glucomannan/soy protein isolate/fatty acid composite film: Insights into the structure, properties and interaction mechanism
Source: PLoS One. 2026 Feb 9;21(2):e0340257. doi: 10.1371/journal.pone.0340257 (PMC12885255; doi:10.1371/journal.pone.0340257)
Supplement: S1 File — (ZIP) [file pone.0340257.s005.zip › S1 File/XRD data-Final.xls]

## Sheet: Sheet1
	KGM film		SPI film		KS film		KSL5 film		KSL6 film		KSL7 film		KSL8 film		KSL9 film		KSS2 film		KSS4 film		KSS6 film		KSS8 film		KSS10 film
	2θ (degree)	Intensity (a.u.)	2θ (degree)	Intensity (a.u.)	2θ (degree)	Intensity (a.u.)	2θ (degree)	Intensity (a.u.)	2θ (degree)	Intensity (a.u.)	2θ (degree)	Intensity (a.u.)	2θ (degree)	Intensity (a.u.)	2θ (degree)	Intensity (a.u.)	2θ (degree)	Intensity (a.u.)	2θ (degree)	Intensity (a.u.)	2θ (degree)	Intensity (a.u.)	2θ (degree)	Intensity (a.u.)	2θ (degree)	Intensity (a.u.)
1	5	68.5488	5	91.04	5	89.3545	5	85.1221	5	107.575	5	109.27	5	107.577	5	74.4429	5	102.201	5	99.533	5	68.7918	5	63.5227	5	95.0038
2	5.02	68.0361	5.02	91.3046	5.02	89.2882	5.02	84.3815	5.02	108.866	5.02	108.771	5.02	106.698	5.02	58.4615	5.02	104.738	5.02	101.217	5.02	77.7908	5.02	73.119	5.02	98.4821
3	5.04	67.5897	5.04	91.5278	5.04	89.1558	5.04	83.6863	5.04	110.047	5.04	108.327	5.04	105.937	5.04	82.1865	5.04	107.002	5.04	102.746	5.04	86.19	5.04	82.2844	5.04	101.857
4	5.06	67.2095	5.06	91.7094	5.06	88.9573	5.06	83.0363	5.06	111.118	5.06	107.937	5.06	105.293	5.06	92.3869	5.06	108.991	5.06	104.117	5.06	93.9894	5.06	91.0189	5.06	105.13
5	5.08	66.8957	5.08	91.8496	5.08	88.6928	5.08	82.4316	5.08	112.079	5.08	107.603	5.08	104.767	5.08	80.1119	5.08	110.707	5.08	105.333	5.08	101.189	5.08	99.3226	5.08	108.3
6	5.1	66.648	5.1	91.9484	5.1	88.3622	5.1	81.8721	5.1	112.931	5.1	107.322	5.1	104.358	5.1	64.5641	5.1	112.148	5.1	106.391	5.1	107.789	5.1	107.195	5.1	111.367
7	5.12	66.4667	5.12	92.0056	5.12	87.9655	5.12	81.3579	5.12	113.673	5.12	107.097	5.12	104.066	5.12	58.4662	5.12	113.315	5.12	107.294	5.12	113.789	5.12	114.638	5.12	114.331
8	5.14	66.3516	5.14	92.0214	5.14	87.5027	5.14	80.889	5.14	114.304	5.14	106.927	5.14	103.892	5.14	65.6877	5.14	114.209	5.14	108.04	5.14	119.189	5.14	121.649	5.14	117.192
9	5.16	66.3028	5.16	91.9957	5.16	86.9739	5.16	80.4653	5.16	114.826	5.16	106.811	5.16	103.836	5.16	74.2797	5.16	114.828	5.16	108.63	5.16	123.99	5.16	128.229	5.16	119.95
10	5.18	66.3203	5.18	91.9286	5.18	86.379	5.18	80.0869	5.18	115.239	5.18	106.75	5.18	103.897	5.18	72.7366	5.18	115.173	5.18	109.064	5.18	128.191	5.18	134.379	5.18	122.605
11	5.2	66.404	5.2	91.8199	5.2	85.718	5.2	79.7537	5.2	115.541	5.2	106.744	5.2	104.075	5.2	70.4615	5.2	115.244	5.2	109.341	5.2	131.792	5.2	140.097	5.2	125.158
12	5.22	67.2272	5.22	91.6698	5.22	84.991	5.22	79.4658	5.22	115.733	5.22	106.792	5.22	104.371	5.22	70.2378	5.22	115.041	5.22	109.461	5.22	134.793	5.22	145.385	5.22	127.608
13	5.24	68.3007	5.24	91.4783	5.24	84.1979	5.24	79.2232	5.24	115.816	5.24	106.896	5.24	104.785	5.24	75.8228	5.24	114.565	5.24	109.426	5.24	137.194	5.24	150.242	5.24	129.954
14	5.26	69.3782	5.26	90.2991	5.26	82.548	5.26	80.2713	5.26	116.985	5.26	107.607	5.26	108.218	5.26	80.028	5.26	112.357	5.26	109.937	5.26	139.806	5.26	156.909	5.26	134.032
15	5.28	68.3289	5.28	89.023	5.28	80.686	5.28	80.3811	5.28	117.415	5.28	107.826	5.28	107.585	5.28	73.9814	5.28	110.226	5.28	109.296	5.28	140.284	5.28	162.571	5.28	136.734
16	5.3	67.7679	5.3	88.3973	5.3	80.1689	5.3	79.1923	5.3	117.56	5.3	108.722	5.3	108.922	5.3	73.6457	5.3	106.821	5.3	107.854	5.3	141.597	5.3	168.123	5.3	137.008
17	5.32	67.2612	5.32	88.4576	5.32	79.0806	5.32	77.1849	5.32	117.869	5.32	109.341	5.32	111.266	5.32	63.627	5.32	102.963	5.32	108.002	5.32	142.528	5.32	172.444	5.32	139.12
18	5.34	66.6689	5.34	89.3554	5.34	78.2609	5.34	76.9588	5.34	116.459	5.34	109.845	5.34	111.45	5.34	61.3753	5.34	101.033	5.34	105.423	5.34	142.815	5.34	176.667	5.34	141.374
19	5.36	66.1719	5.36	90.8228	5.36	78.7428	5.36	75.0215	5.36	115.396	5.36	110.003	5.36	111.477	5.36	63.4499	5.36	97.9668	5.36	103.674	5.36	141.532	5.36	178.605	5.36	142.016
20	5.38	64.8323	5.38	91.2371	5.38	77.8327	5.38	75.966	5.38	115.199	5.38	110.362	5.38	111.059	5.38	67.8601	5.38	96.7699	5.38	103.669	5.38	138.466	5.38	177.963	5.38	142.242
21	5.4	65.0964	5.4	92.1565	5.4	76.6844	5.4	76.7668	5.4	113.449	5.4	108.993	5.4	108.876	5.4	72.7319	5.4	96.0738	5.4	102.09	5.4	136.207	5.4	176.708	5.4	143.008
22	5.42	62.6649	5.42	92.0328	5.42	78.7795	5.42	78.2396	5.42	111.34	5.42	110.162	5.42	107.259	5.42	74.1072	5.42	94.9136	5.42	100.351	5.42	134.228	5.42	174.513	5.42	144.525
23	5.44	63.2324	5.44	90.8444	5.44	78.0893	5.44	78.4352	5.44	111.081	5.44	109.342	5.44	107.393	5.44	70.634	5.44	95.1258	5.44	98.3529	5.44	128.862	5.44	170.544	5.44	143.488
24	5.46	62.4851	5.46	91.171	5.46	77.9053	5.46	77.1644	5.46	109.434	5.46	108.528	5.46	105.841	5.46	73.2634	5.46	94.1372	5.46	96.5747	5.46	123.679	5.46	165.582	5.46	141.554
25	5.48	61.9052	5.48	91.3561	5.48	79.0964	5.48	77.1652	5.48	108.236	5.48	108.349	5.48	107.697	5.48	70.0746	5.48	94.5407	5.48	93.8957	5.48	120.276	5.48	161.405	5.48	140.289
26	5.5	61.2024	5.5	92.9183	5.5	79.0655	5.5	77.801	5.5	107.243	5.5	107.464	5.5	107.874	5.5	72.2657	5.5	94.5225	5.5	92.8259	5.5	117.927	5.5	155.859	5.5	137.403
27	5.52	61.5456	5.52	91.7152	5.52	79.6657	5.52	78.5055	5.52	107.29	5.52	105.735	5.52	108.259	5.52	74.3123	5.52	95.8056	5.52	90.6091	5.52	117.752	5.52	149.514	5.52	135.694
28	5.54	61.8849	5.54	91.9985	5.54	79.9436	5.54	78.3277	5.54	106.705	5.54	104.516	5.54	106.55	5.54	77.0583	5.54	94.2442	5.54	89.4226	5.54	115.666	5.54	144.603	5.54	134.465
29	5.56	61.7228	5.56	91.6255	5.56	80.1063	5.56	77.462	5.56	108.127	5.56	103.328	5.56	104.191	5.56	71.2261	5.56	93.2526	5.56	87.3724	5.56	116.296	5.56	137.866	5.56	131.049
30	5.58	61.9922	5.58	91.9436	5.58	80.6999	5.58	77.84	5.58	106.836	5.58	103.603	5.58	102.894	5.58	64.704	5.58	92.6017	5.58	87.6962	5.58	114.593	5.58	133.064	5.58	126.681
31	5.6	61.9385	5.6	92.6172	5.6	81.0211	5.6	77.3867	5.6	108.357	5.6	103.016	5.6	104.592	5.6	58.0373	5.6	92.1774	5.6	88.1874	5.6	111.967	5.6	128.899	5.6	123.648
32	5.62	63.1801	5.62	93.0829	5.62	81.6788	5.62	77.023	5.62	109.661	5.62	101.026	5.62	103.993	5.62	66.6294	5.62	90.6176	5.62	88.0568	5.62	110.29	5.62	124.926	5.62	121.845
33	5.64	63.5417	5.64	94.1894	5.64	80.9986	5.64	76.938	5.64	110.877	5.64	99.3847	5.64	103.728	5.64	73.021	5.64	88.2419	5.64	86.2056	5.64	108.981	5.64	120.071	5.64	117.116
34	5.66	63.6881	5.66	93.8844	5.66	81.5965	5.66	77.8678	5.66	111.091	5.66	100.046	5.66	104.012	5.66	72.7879	5.66	86.4209	5.66	85.0435	5.66	108.394	5.66	118.15	5.66	113.643
35	5.68	63.1043	5.68	93.0547	5.68	81.3473	5.68	78.7845	5.68	112.139	5.68	99.6166	5.68	103.484	5.68	67.7156	5.68	83.3727	5.68	83.7353	5.68	106.168	5.68	114.824	5.68	109.8
36	5.7	61.4325	5.7	91.4095	5.7	79.6665	5.7	77.6441	5.7	111.637	5.7	99.9818	5.7	101.392	5.7	74.2144	5.7	82.395	5.7	82.8545	5.7	105.398	5.7	112.133	5.7	108.585
37	5.72	61.3004	5.72	89.3681	5.72	78.2752	5.72	77.4133	5.72	112.764	5.72	98.6597	5.72	102.003	5.72	74.5268	5.72	83.1857	5.72	82.4959	5.72	102.549	5.72	109.194	5.72	105.126
38	5.74	60.3818	5.74	87.578	5.74	76.7157	5.74	76.8444	5.74	112.708	5.74	98.3262	5.74	103.171	5.74	76.5455	5.74	82.8081	5.74	82.1762	5.74	101.44	5.74	105.738	5.74	103.927
39	5.76	59.0023	5.76	88.6396	5.76	76.577	5.76	75.4075	5.76	112.768	5.76	98.6102	5.76	101.782	5.76	68.0653	5.76	81.8408	5.76	81.8922	5.76	98.0089	5.76	101.614	5.76	101.791
40	5.78	57.8941	5.78	88.8031	5.78	76.0317	5.78	74.3022	5.78	112.797	5.78	98.1345	5.78	102.193	5.78	66.5315	5.78	81.8153	5.78	81.3913	5.78	96.1206	5.78	98.6906	5.78	101.518
41	5.8	57.8934	5.8	88.6771	5.8	75.287	5.8	73.624	5.8	112.453	5.8	96.9094	5.8	102.611	5.8	66.648	5.8	81.903	5.8	79.0423	5.8	94.2732	5.8	95.8334	5.8	101.324
42	5.82	58.0634	5.82	88.7127	5.82	74.0533	5.82	73.1459	5.82	111.736	5.82	96.0842	5.82	100.509	5.82	71.5524	5.82	81.7658	5.82	77.9718	5.82	90.3745	5.82	93.0582	5.82	98.8305
43	5.84	59.2782	5.84	88.3385	5.84	74.1673	5.84	73.2812	5.84	111.073	5.84	95.8342	5.84	99.9563	5.84	68.2424	5.84	82.0278	5.84	77.3828	5.84	88.2184	5.84	89.8234	5.84	97.8214
44	5.86	58.7283	5.86	87.8454	5.86	74.4784	5.86	72.8962	5.86	111.382	5.86	95.5111	5.86	99.2742	5.86	74.3683	5.86	82.1001	5.86	79.0698	5.86	84.5905	5.86	87.9954	5.86	97.7349
45	5.88	58.3008	5.88	87.9571	5.88	75.3983	5.88	72.2972	5.88	111.028	5.88	94.1101	5.88	99.1691	5.88	73.3799	5.88	81.241	5.88	77.5301	5.88	82.5735	5.88	87.229	5.88	96.7219
46	5.9	59.2324	5.9	87.5637	5.9	75.7449	5.9	72.0707	5.9	108.938	5.9	95.3086	5.9	99.576	5.9	68.8765	5.9	81.0752	5.9	77.3469	5.9	79.7353	5.9	85.6383	5.9	95.6781
47	5.92	60.4989	5.92	87.93	5.92	76.6083	5.92	70.9596	5.92	109.737	5.92	95.6819	5.92	101.456	5.92	68.5501	5.92	79.8431	5.92	78.4603	5.92	76.6315	5.92	83.7345	5.92	94.9009
48	5.94	60.5982	5.94	87.7554	5.94	76.509	5.94	70.2628	5.94	108.133	5.94	96.1036	5.94	101.218	5.94	71.1795	5.94	78.875	5.94	77.8226	5.94	74.1855	5.94	82.4433	5.94	93.2224
49	5.96	61.7548	5.96	87.2692	5.96	76.715	5.96	71.6812	5.96	108.693	5.96	97.721	5.96	103.283	5.96	71.2494	5.96	78.679	5.96	78.6632	5.96	73.028	5.96	82.16	5.96	93.0957
50	5.98	61.5626	5.98	86.9214	5.98	75.6197	5.98	70.9302	5.98	107.163	5.98	98.9658	5.98	102.329	5.98	72.8392	5.98	78.0808	5.98	80.0572	5.98	72.3405	5.98	81.4466	5.98	90.4278
51	6	60.8977	6	87.2093	6	76.5411	6	72.1855	6	108.225	6	101.799	6	103.506	6	71.3753	6	78.0916	6	81.4369	6	72.7548	6	80.8387	6	90.9279
52	6.02	62.4132	6.02	89.5768	6.02	77.3476	6.02	71.7855	6.02	109.018	6.02	104.316	6.02	103.487	6.02	73.7576	6.02	74.8703	6.02	82.0394	6.02	70.7212	6.02	79.9834	6.02	89.3125
53	6.04	62.2936	6.04	90.0213	6.04	77.6638	6.04	71.1416	6.04	109.046	6.04	106.636	6.04	103.916	6.04	79.4779	6.04	75.2043	6.04	82.2435	6.04	72.2508	6.04	79.5772	6.04	87.4767
54	6.06	61.7999	6.06	90.9101	6.06	78.1755	6.06	71.3654	6.06	110.4	6.06	109.045	6.06	106.671	6.06	82.2144	6.06	74.4305	6.06	84.0124	6.06	71.5517	6.06	81.1903	6.06	88.2191
55	6.08	61.0546	6.08	92.812	6.08	77.2367	6.08	71.8864	6.08	113.827	6.08	112.106	6.08	111.677	6.08	78.4942	6.08	73.4029	6.08	85.1969	6.08	71.0315	6.08	81.4601	6.08	88.9905
56	6.1	60.8506	6.1	92.8599	6.1	76.3776	6.1	71.8006	6.1	115.001	6.1	116.049	6.1	115.196	6.1	70.4242	6.1	70.6694	6.1	85.5192	6.1	70.8348	6.1	81.8342	6.1	90.1028
57	6.12	60.7937	6.12	93.9811	6.12	76.257	6.12	72.4244	6.12	119.41	6.12	119.912	6.12	117.959	6.12	68.8904	6.12	69.2093	6.12	85.3047	6.12	71.7685	6.12	82.1824	6.12	91.0334
58	6.14	59.8719	6.14	94.7041	6.14	76.3876	6.14	72.3061	6.14	122.152	6.14	125.027	6.14	121.004	6.14	74.1166	6.14	69.5536	6.14	85.7874	6.14	73.9092	6.14	83.6244	6.14	91.8203
59	6.16	58.8094	6.16	94.7266	6.16	75.845	6.16	71.0806	6.16	125.676	6.16	128.959	6.16	123.566	6.16	85.282	6.16	68.7258	6.16	85.6305	6.16	75.0435	6.16	84.177	6.16	92.6632
60	6.18	59.3606	6.18	94.5194	6.18	74.5523	6.18	71.8075	6.18	129.235	6.18	131.537	6.18	127.16	6.18	92.6993	6.18	70.046	6.18	86.9256	6.18	78.6929	6.18	84.4475	6.18	95.6317
61	6.2	59.7483	6.2	94.4143	6.2	75.525	6.2	70.9805	6.2	133.348	6.2	133.825	6.2	131.972	6.2	89.5711	6.2	70.8479	6.2	88.531	6.2	80.3741	6.2	85.1652	6.2	97.8095
62	6.22	59.4358	6.22	94.6531	6.22	76.1434	6.22	69.5776	6.22	136.551	6.22	137.822	6.22	136.186	6.22	96.993	6.22	70.1971	6.22	89.8933	6.22	84.9654	6.22	86.4699	6.22	100.032
63	6.24	60.2105	6.24	95.1397	6.24	77.4334	6.24	70.8862	6.24	140.432	6.24	141.018	6.24	139.292	6.24	114.079	6.24	70.6195	6.24	91.8613	6.24	88.2377	6.24	86.7409	6.24	103.883
64	6.26	61.8235	6.26	94.8955	6.26	78.2991	6.26	71.4334	6.26	142.81	6.26	142.122	6.26	142.759	6.26	126.727	6.26	70.4267	6.26	93.0087	6.26	95.3128	6.26	88.1009	6.26	108.318
65	6.28	62.3864	6.28	94.7173	6.28	77.9293	6.28	72.194	6.28	144.742	6.28	141.762	6.28	144.376	6.28	133.59	6.28	69.3631	6.28	93.6394	6.28	100.401	6.28	90.0897	6.28	111.923
66	6.3	63.324	6.3	95.212	6.3	77.622	6.3	73.6027	6.3	146.847	6.3	142.211	6.3	146.954	6.3	134.382	6.3	70.4989	6.3	97.7952	6.3	105.341	6.3	93.5927	6.3	115.99
67	6.32	62.5302	6.32	94.5747	6.32	77.8435	6.32	74.4487	6.32	148.608	6.32	143.409	6.32	150.858	6.32	124.508	6.32	71.8477	6.32	100.601	6.32	110.342	6.32	97.9865	6.32	122.606
68	6.34	62.663	6.34	95.9447	6.34	79.4582	6.34	76.6678	6.34	150.452	6.34	141.396	6.34	153.105	6.34	129.72	6.34	73.1849	6.34	104.059	6.34	114.911	6.34	101.308	6.34	128.526
69	6.36	63.5973	6.36	94.5318	6.36	80.1519	6.36	78.8715	6.36	148.013	6.36	139.211	6.36	154.255	6.36	130.643	6.36	73.8972	6.36	107.071	6.36	121.997	6.36	107.161	6.36	135.702
70	6.38	62.015	6.38	94.0912	6.38	80.1697	6.38	80.3026	6.38	146.816	6.38	138.057	6.38	155.064	6.38	127.301	6.38	73.7445	6.38	110.449	6.38	128.443	6.38	114.791	6.38	143.311
71	6.4	63.2769	6.4	93.435	6.4	80.8653	6.4	81.6375	6.4	145.625	6.4	136.016	6.4	154.754	6.4	118.196	6.4	72.9492	6.4	112.403	6.4	133.332	6.4	122.586	6.4	154.275
72	6.42	64.4675	6.42	92.7366	6.42	79.1351	6.42	83.9308	6.42	142.937	6.42	133.308	6.42	152.443	6.42	105.697	6.42	73.8589	6.42	112.386	6.42	137.275	6.42	131.398	6.42	164.781
73	6.44	64.0961	6.44	93.7809	6.44	78.4839	6.44	86.553	6.44	140.684	6.44	131.132	6.44	151.563	6.44	97.296	6.44	74.5333	6.44	115.021	6.44	144.083	6.44	141.704	6.44	176.375
74	6.46	63.7849	6.46	94.211	6.46	78.5484	6.46	89.1273	6.46	137.314	6.46	128.473	6.46	147.915	6.46	105.184	6.46	74.5341	6.46	114.253	6.46	149.878	6.46	150.307	6.46	185.246
75	6.48	63.8019	6.48	94.6659	6.48	79.9575	6.48	92.7938	6.48	134.86	6.48	125.241	6.48	145.485	6.48	101.59	6.48	74.6698	6.48	113.931	6.48	153.314	6.48	160.252	6.48	196.697
76	6.5	63.2769	6.5	95.1416	6.5	80.7424	6.5	93.3256	6.5	133.235	6.5	121.863	6.5	142.717	6.5	101.636	6.5	72.2933	6.5	112.427	6.5	155.735	6.5	169.026	6.5	205.423
77	6.52	61.6234	6.52	94.0186	6.52	80.5256	6.52	95.1923	6.52	130.774	6.52	119.552	6.52	139.675	6.52	100.135	6.52	74.1418	6.52	111.47	6.52	157.173	6.52	178.002	6.52	213.779
78	6.54	62.4701	6.54	94.0572	6.54	80.8108	6.54	96.49	6.54	130.227	6.54	117.464	6.54	136.098	6.54	98.6387	6.54	73.9196	6.54	110.103	6.54	157.568	6.54	187.605	6.54	220.64
79	6.56	61.4122	6.56	95.9965	6.56	80.3536	6.56	96.5855	6.56	129.917	6.56	116.468	6.56	133.661	6.56	91.5338	6.56	74.2899	6.56	108.504	6.56	157.504	6.56	195.494	6.56	226.785
80	6.58	61.086	6.58	96.9186	6.58	80.1932	6.58	95.5556	6.58	128.858	6.58	114.871	6.58	129.638	6.58	87.0956	6.58	74.9148	6.58	106.327	6.58	157.059	6.58	202.642	6.58	230.931
81	6.6	61.2311	6.6	98.8425	6.6	79.2939	6.6	94.4336	6.6	128.383	6.6	113.001	6.6	126.519	6.6	86.3123	6.6	75.4199	6.6	102.495	6.6	155.706	6.6	210.114	6.6	233.906
82	6.62	62.0157	6.62	99.2804	6.62	78.3138	6.62	93.7302	6.62	126.332	6.62	111.459	6.62	123.95	6.62	85.5944	6.62	75.7194	6.62	99.1633	6.62	154.774	6.62	213.261	6.62	234.833
83	6.64	62.5956	6.64	100.572	6.64	76.8916	6.64	92.9577	6.64	126.05	6.64	111.047	6.64	122.424	6.64	85.8741	6.64	75.5223	6.64	96.9063	6.64	152.471	6.64	215.328	6.64	233.114
84	6.66	62.2445	6.66	100.5	6.66	76.458	6.66	92.3675	6.66	126.063	6.66	109.38	6.66	120.318	6.66	80.4895	6.66	75.9814	6.66	95.0187	6.66	152.503	6.66	215.717	6.66	229.859
85	6.68	62.1465	6.68	101.886	6.68	75.7867	6.68	88.9129	6.68	125.153	6.68	108.714	6.68	117.499	6.68	78.7459	6.68	75.4431	6.68	92.0236	6.68	149.373	6.68	212.657	6.68	225.331
86	6.7	62.7336	6.7	102.145	6.7	74.7559	6.7	87.1757	6.7	123.53	6.7	108.841	6.7	115.215	6.7	77.669	6.7	74.8595	6.7	89.8632	6.7	147.854	6.7	208.943	6.7	216.412
87	6.72	62.117	6.72	102.911	6.72	74.5913	6.72	87.7078	6.72	123.183	6.72	106.689	6.72	113.801	6.72	72.7925	6.72	74.6002	6.72	88.6957	6.72	145.086	6.72	202.134	6.72	208.994
88	6.74	62.1327	6.74	103.054	6.74	73.5706	6.74	85.9699	6.74	122.426	6.74	104.712	6.74	111.374	6.74	65.4312	6.74	73.193	6.74	87.1961	6.74	142.087	6.74	193.871	6.74	200.987
89	6.76	62.8604	6.76	103.902	6.76	70.5828	6.76	84.7652	6.76	122.586	6.76	103.697	6.76	108.896	6.76	70.3123	6.76	74.4912	6.76	85.3925	6.76	137.153	6.76	184.561	6.76	192.344
90	6.78	63.8568	6.78	105.138	6.78	70.5059	6.78	83.3059	6.78	122.2	6.78	103.535	6.78	110.007	6.78	71.9627	6.78	75.7936	6.78	85.0017	6.78	133.127	6.78	174.15	6.78	183.636
91	6.8	64.8532	6.8	106.115	6.8	69.5799	6.8	82.2589	6.8	119.887	6.8	103.21	6.8	108.932	6.8	75.366	6.8	77.2209	6.8	84.2126	6.8	130.271	6.8	162.601	6.8	174.452
92	6.82	63.8451	6.82	106.866	6.82	70.2528	6.82	82.1101	6.82	117.962	6.82	101.991	6.82	106.689	6.82	73.0863	6.82	76.262	6.82	84.7961	6.82	128.214	6.82	151.381	6.82	165.219
93	6.84	62.6695	6.84	107.036	6.84	69.013	6.84	79.0338	6.84	114.908	6.84	100.927	6.84	105.123	6.84	70.718	6.84	77.212	6.84	84.7038	6.84	125.984	6.84	144.038	6.84	158.803
94	6.86	62.6669	6.86	106.701	6.86	68.1793	6.86	77.9374	6.86	113.816	6.86	100.486	6.86	103.557	6.86	69.9907	6.86	76.9271	6.86	83.0798	6.86	120.801	6.86	134.979	6.86	152.788
95	6.88	63.1651	6.88	107.635	6.88	67.4431	6.88	77.2541	6.88	109.698	6.88	100.319	6.88	103.32	6.88	63.0023	6.88	76.6767	6.88	80.6296	6.88	115.302	6.88	126.449	6.88	147.538
96	6.9	62.4819	6.9	106.921	6.9	66.3455	6.9	77.6707	6.9	108	6.9	99.5358	6.9	101.151	6.9	58.0699	6.9	76.2759	6.9	79.0566	6.9	111.824	6.9	117.969	6.9	141.518
97	6.92	61.949	6.92	105.831	6.92	68.262	6.92	78.2446	6.92	106.73	6.92	99.2244	6.92	99.9212	6.92	64.1818	6.92	75.3387	6.92	79.4535	6.92	109.299	6.92	111.236	6.92	135.341
98	6.94	61.6352	6.94	105.966	6.94	69.4871	6.94	78.3239	6.94	105.374	6.94	99.1714	6.94	97.7024	6.94	67.6037	6.94	75.2618	6.94	77.6031	6.94	105.705	6.94	105.542	6.94	130.178
99	6.96	60.7931	6.96	105.992	6.96	71.3561	6.96	77.1865	6.96	104.389	6.96	98.3946	6.96	96.7695	6.96	65.6224	6.96	75.1753	6.96	78.182	6.96	100.735	6.96	99.4002	6.96	124.003
100	6.98	61.5096	6.98	106.675	6.98	71.8945	6.98	75.8728	6.98	105.271	6.98	98.3246	6.98	95.4798	6.98	62.8671	6.98	74.2091	6.98	78.863	6.98	98.2323	6.98	94.2531	6.98	117.812
101	7	60.3576	7	105.1	7	73.6062	7	75.5123	7	103.421	7	98.5542	7	93.1467	7	57.1655	7	75.7063	7	79.3159	7	94.3699	7	92.0174	7	114.135
102	7.02	60.5642	7.02	106.769	7.02	75.171	7.02	74.0931	7.02	102.142	7.02	98.7301	7.02	91.9722	7.02	63.669	7.02	75.8176	7.02	79.4512	7.02	90.8298	7.02	90.5078	7.02	110.346
103	7.04	59.6679	7.04	106.894	7.04	76.1418	7.04	72.7915	7.04	101.186	7.04	98.8437	7.04	91.2182	7.04	72.8858	7.04	75.6236	7.04	78.3007	7.04	87.9718	7.04	89.9049	7.04	107.591
104	7.06	59.3723	7.06	107.701	7.06	76.5932	7.06	72.4499	7.06	100.062	7.06	98.2597	7.06	90.4931	7.06	72.4196	7.06	75.663	7.06	77.0079	7.06	85.8682	7.06	88.6682	7.06	104.05
105	7.08	59.3011	7.08	107.382	7.08	76.8804	7.08	71.3592	7.08	98.9952	7.08	97.7395	7.08	90.7587	7.08	73.4406	7.08	74.1465	7.08	74.9101	7.08	83.0412	7.08	88.9538	7.08	101.789
106	7.1	59.796	7.1	107.401	7.1	77.554	7.1	71.2004	7.1	98.0151	7.1	96.2408	7.1	89.7279	7.1	67.2494	7.1	73.384	7.1	74.0499	7.1	82.463	7.1	86.4452	7.1	98.1588
107	7.12	59.0402	7.12	109.67	7.12	78.0155	7.12	70.5604	7.12	96.9032	7.12	96.3444	7.12	90.5739	7.12	61.7762	7.12	73.0276	7.12	73.0914	7.12	80.6732	7.12	86.95	7.12	94.5461
108	7.14	59.1775	7.14	108.851	7.14	78.5975	7.14	69.9096	7.14	96.5434	7.14	94.7304	7.14	89.4485	7.14	61.8695	7.14	72.5442	7.14	72.3486	7.14	79.8106	7.14	86.3494	7.14	92.1832
109	7.16	61.2906	7.16	110.474	7.16	78.3784	7.16	69.2761	7.16	95.4392	7.16	94.2222	7.16	89.4582	7.16	65.0629	7.16	72.4642	7.16	71.5041	7.16	77.0528	7.16	85.641	7.16	90.4769
110	7.18	60.5329	7.18	110.339	7.18	78.6586	7.18	68.5882	7.18	95.2823	7.18	92.8568	7.18	89.8872	7.18	64.7552	7.18	72.5983	7.18	72.1855	7.18	76.1391	7.18	85.7105	7.18	87.3241
111	7.2	60.0955	7.2	110.142	7.2	79.3414	7.2	68.4	7.2	97.4968	7.2	91.4319	7.2	90.8526	7.2	60.3776	7.2	72.2775	7.2	71.8698	7.2	75.7399	7.2	84.6868	7.2	86.9921
112	7.22	59.5051	7.22	111.627	7.22	78.5905	7.22	67.4211	7.22	98.1132	7.22	91.627	7.22	89.258	7.22	53.8648	7.22	72.1345	7.22	70.7768	7.22	74.778	7.22	83.3983	7.22	86.5503
113	7.24	59.8326	7.24	114.889	7.24	77.7986	7.24	67.6008	7.24	97.8837	7.24	90.9797	7.24	90.6489	7.24	61.8835	7.24	73.5347	7.24	70.0255	7.24	74.7822	7.24	81.4002	7.24	84.4568
114	7.26	60.6375	7.26	116.132	7.26	77.7801	7.26	65.8029	7.26	98.5565	7.26	89.7759	7.26	92.0321	7.26	64.331	7.26	73.7403	7.26	69.1335	7.26	74.2307	7.26	80.4201	7.26	83.8288
115	7.28	60.9121	7.28	117.842	7.28	76.4039	7.28	66.2338	7.28	98.2597	7.28	89.3519	7.28	91.6359	7.28	67.1189	7.28	74.9445	7.28	68.4835	7.28	73.4787	7.28	79.5822	7.28	82.2613
116	7.3	60.3923	7.3	117.162	7.3	75.8872	7.3	65.5505	7.3	98.856	7.3	87.4072	7.3	91.6831	7.3	61.5478	7.3	73.6143	7.3	68.4027	7.3	71.8918	7.3	78.1561	7.3	81.1192
117	7.32	62.357	7.32	118.923	7.32	74.6222	7.32	65.1942	7.32	98.0955	7.32	86.2222	7.32	93.2877	7.32	59.2634	7.32	75.2054	7.32	67.5637	7.32	70.3134	7.32	78.4043	7.32	81.9192
118	7.34	62.9173	7.34	116.049	7.34	74.7335	7.34	66.7575	7.34	96.5596	7.34	86.3954	7.34	93.9517	7.34	64.2564	7.34	74.7799	7.34	67.8226	7.34	68.9492	7.34	77.5567	7.34	81.7384
119	7.36	63.375	7.36	116.692	7.36	74.1944	7.36	67.9876	7.36	96.509	7.36	85.399	7.36	93.5811	7.36	69.972	7.36	73.6784	7.36	68.1387	7.36	67.9127	7.36	76.2133	7.36	80.0993
120	7.38	62.9905	7.38	115.167	7.38	74.4185	7.38	68.618	7.38	98.1001	7.38	84.0746	7.38	93.2688	7.38	67.4499	7.38	73.4211	7.38	70.6914	7.38	67.9552	7.38	77.149	7.38	80.0862
121	7.4	62.4001	7.4	114.793	7.4	75.0837	7.4	68.264	7.4	97.874	7.4	84.5059	7.4	93.9706	7.4	67.0909	7.4	73.8516	7.4	71.7805	7.4	67.9478	7.4	77.0176	7.4	80.1542
122	7.42	63.305	7.42	115.164	7.42	73.6321	7.42	68.3134	7.42	98.2052	7.42	83.6982	7.42	93.222	7.42	64.5501	7.42	74.1511	7.42	73.5587	7.42	68.6033	7.42	75.9509	7.42	78.7587
123	7.44	62.3439	7.44	114.573	7.44	73.1393	7.44	68.1183	7.44	97.7256	7.44	84.6586	7.44	92.6628	7.44	69.2215	7.44	74.7602	7.44	74.8831	7.44	68.7981	7.44	75.1235	7.44	76.9867
124	7.46	63.1997	7.46	114.885	7.46	73.8806	7.46	68.7301	7.46	95.9652	7.46	84.6949	7.46	92.5225	7.46	71.8834	7.46	75.1034	7.46	76.4491	7.46	67.6843	7.46	74.9863	7.46	76.3486
125	7.48	63.2429	7.48	113.552	7.48	75.4879	7.48	69.9088	7.48	94.7482	7.48	85.13	7.48	92.114	7.48	73.3333	7.48	75.6711	7.48	76.9573	7.48	66.5635	7.48	75.1834	7.48	76.8719
126	7.5	63.8803	7.5	114.029	7.5	75.0829	7.5	71.0906	7.5	95.5683	7.5	85.6796	7.5	92.5917	7.5	73.3147	7.5	75.84	7.5	77.0257	7.5	65.8064	7.5	75.1702	7.5	75.5389
127	7.52	63.1245	7.52	114.118	7.52	75.3766	7.52	71.3727	7.52	95.2491	7.52	84.7327	7.52	91.9181	7.52	73.5851	7.52	75.1196	7.52	76.2918	7.52	66.6667	7.52	74.7807	7.52	74.2408
128	7.54	63.2056	7.54	113.809	7.54	76.0286	7.54	71.8767	7.54	96.0827	7.54	84.8669	7.54	91.3836	7.54	74.8765	7.54	75.3828	7.54	75.7944	7.54	67.1722	7.54	73.8852	7.54	73.4995
129	7.56	63.7561	7.56	113.857	7.56	76.6149	7.56	71.6386	7.56	97.8056	7.56	85.3755	7.56	91.2537	7.56	77.2308	7.56	74.8819	7.56	76.0046	7.56	67.7708	7.56	73.8531	7.56	74.6779
130	7.58	63.3887	7.58	114.881	7.58	76.4653	7.58	71.6757	7.58	98.0831	7.58	86.4413	7.58	90.9194	7.58	71.2354	7.58	75.0218	7.58	75.617	7.58	69.452	7.58	73.0605	7.58	74.5109
131	7.6	63.6888	7.6	115.573	7.6	76.4904	7.6	70.9708	7.6	99.0245	7.6	88.0189	7.6	91.7074	7.6	72.6294	7.6	74.6953	7.6	75.9436	7.6	68.955	7.6	73.0775	7.6	74.7579
132	7.62	62.2582	7.62	115.101	7.62	76.4305	7.62	70.5855	7.62	102.275	7.62	89.1482	7.62	91.8041	7.62	74.1958	7.62	75.6104	7.62	75.1988	7.62	69.5884	7.62	72.373	7.62	73.1861
133	7.64	62.2596	7.64	117.125	7.64	76.4135	7.64	70.2315	7.64	103.308	7.64	89.4837	7.64	92.0978	7.64	71.3427	7.64	75.5173	7.64	74.635	7.64	69.4806	7.64	72.5534	7.64	73.7411
134	7.66	62.3818	7.66	119.136	7.66	77.0605	7.66	67.576	7.66	104.692	7.66	89.8682	7.66	92.206	7.66	70.979	7.66	75.1096	7.66	74.4866	7.66	69.1246	7.66	72.2207	7.66	74.9202
135	7.68	62.9735	7.68	121.014	7.68	78.1403	7.68	67.8195	7.68	105.585	7.68	90.3598	7.68	93.5327	7.68	71.2168	7.68	73.5096	7.68	73.1521	7.68	68.9028	7.68	72.1987	7.68	76.119
136	7.7	62.4766	7.7	122.59	7.7	77.4902	7.7	67.6672	7.7	106.877	7.7	90.281	7.7	95.2162	7.7	66.0839	7.7	73.0172	7.7	71.9243	7.7	69.1003	7.7	71.6642	7.7	76.3958
137	7.72	62.4394	7.72	123.389	7.72	77.9235	7.72	66.1009	7.72	107.226	7.72	91.6626	7.72	98.1998	7.72	67.4592	7.72	73.7198	7.72	71.4214	7.72	69.2383	7.72	71.1011	7.72	76.2446
138	7.74	61.9059	7.74	122.229	7.74	76.589	7.74	64.4433	7.74	108.915	7.74	92.7784	7.74	99.7538	7.74	65.1981	7.74	73.7909	7.74	70.046	7.74	68.4039	7.74	71.3391	7.74	77.7067
139	7.76	62.034	7.76	123.525	7.76	75.6549	7.76	65.6661	7.76	108.953	7.76	93.0667	7.76	100.952	7.76	75.8461	7.76	73.0443	7.76	69.9799	7.76	67.3666	7.76	69.624	7.76	77.5563
140	7.78	62.066	7.78	123.882	7.78	75.4473	7.78	65.8972	7.78	110.012	7.78	94.8205	7.78	102.418	7.78	85.007	7.78	73.0265	7.78	70.4719	7.78	67.3353	7.78	70.1105	7.78	77.4431
141	7.8	64.7048	7.8	123.358	7.8	75.8265	7.8	66.1944	7.8	109.836	7.8	96.4332	7.8	104.25	7.8	81.9814	7.8	73.6031	7.8	70.6385	7.8	66.8259	7.8	71.0732	7.8	78.1913
142	7.82	65.2952	7.82	120.146	7.82	76.5272	7.82	66.2833	7.82	109.124	7.82	97.0311	7.82	105.481	7.82	75.4872	7.82	72.8556	7.82	71.5787	7.82	66.3405	7.82	70.458	7.82	77.2881
143	7.84	65.6463	7.84	120.363	7.84	75.5443	7.84	67.7175	7.84	108.999	7.84	96.6922	7.84	106.485	7.84	79.1375	7.84	72.4325	7.84	71.5776	7.84	65.4052	7.84	69.4191	7.84	77.3836
144	7.86	65.8405	7.86	118.776	7.86	75.2139	7.86	69.0075	7.86	109.578	7.86	96.7436	7.86	108.894	7.86	83.7856	7.86	72.5279	7.86	72.2922	7.86	65.5799	7.86	71.571	7.86	77.4029
145	7.88	66.9434	7.88	118.197	7.88	74.6775	7.88	70.657	7.88	109.2	7.88	99.0207	7.88	111.652	7.88	85.8042	7.88	72.0831	7.88	71.7867	7.88	65.3372	7.88	71.0114	7.88	76.6628
146	7.9	66.9251	7.9	116.834	7.9	72.6806	7.9	72.647	7.9	109.448	7.9	97.7248	7.9	112.703	7.9	81.2215	7.9	72.8479	7.9	72.2798	7.9	64.3026	7.9	71.2603	7.9	75.5351
147	7.92	68.2086	7.92	117.062	7.92	73.1362	7.92	75.263	7.92	107.496	7.92	99.5258	7.92	114.249	7.92	78.5828	7.92	73.3913	7.92	70.9496	7.92	63.389	7.92	72.9403	7.92	75.2618
148	7.94	68.7931	7.94	115.885	7.94	74.1268	7.94	76.5175	7.94	107.278	7.94	97.7836	7.94	114.235	7.94	87.1795	7.94	73.1548	7.94	71.5965	7.94	61.9509	7.94	73.3577	7.94	73.9915
149	7.96	69.3076	7.96	115.129	7.96	73.1617	7.96	78.1809	7.96	108.832	7.96	97.2642	7.96	114.371	7.96	92.8718	7.96	72.6794	7.96	71.7442	7.96	62.8866	7.96	73.6352	7.96	74.0785
150	7.98	69.4148	7.98	115.013	7.98	72.2744	7.98	79.154	7.98	110.107	7.98	97.2209	7.98	115.546	7.98	90.3217	7.98	71.9146	7.98	72.3641	7.98	63.0721	7.98	74.3115	7.98	73.7673
151	8	68.8264	8	116.549	8	72.3807	8	79.9695	8	110.211	8	97.0238	8	115.234	8	88.1911	8	71.2363	8	72.3958	8	63.6472	8	74.3834	8	73.8211
152	8.02	68.3792	8.02	115.479	8.02	71.4017	8.02	81.937	8.02	110.899	8.02	97.8439	8.02	114.485	8.02	90.5781	8.02	71.7469	8.02	72.6659	8.02	63.8044	8.02	74.1507	8.02	74.5229
153	8.04	69.0284	8.04	117.068	8.04	71.2676	8.04	82.9975	8.04	110.575	8.04	97.6684	8.04	114.893	8.04	90.1725	8.04	71.8964	8.04	73.576	8.04	64.8089	8.04	72.7857	8.04	75.3422
154	8.06	69.6783	8.06	117.251	8.06	70.8135	8.06	84.441	8.06	111.115	8.06	97.0906	8.06	113.809	8.06	89.5152	8.06	71.7306	8.06	73.1173	8.06	65.4574	8.06	72.5956	8.06	74.9148
155	8.08	69.0415	8.08	117.859	8.08	71.0597	8.08	83.9254	8.08	111.201	8.08	95.6216	8.08	113.77	8.08	79.2401	8.08	71.9683	8.08	72.56	8.08	64.3907	8.08	71.9277	8.08	76.6118
156	8.1	68.9676	8.1	118.73	8.1	70.8471	8.1	84.2763	8.1	110.871	8.1	95.0404	8.1	112.478	8.1	73.9953	8.1	72.6106	8.1	70.9785	8.1	64.3954	8.1	71.3121	8.1	77.0945
157	8.12	68.4564	8.12	121.171	8.12	71.3287	8.12	83.5768	8.12	110.594	8.12	93.697	8.12	111.127	8.12	74.1632	8.12	71.5277	8.12	71.5579	8.12	63.9548	8.12	70.6929	8.12	79.5714
158	8.14	69.7901	8.14	121.014	8.14	72.349	8.14	83.4493	8.14	109.674	8.14	94.1685	8.14	109.456	8.14	74.1865	8.14	71.0245	8.14	70.9136	8.14	64.2701	8.14	71.3731	8.14	80.6303
159	8.16	71.4057	8.16	122.586	8.16	73.4214	8.16	83.6947	8.16	109.454	8.16	93.0976	8.16	108.963	8.16	74.7879	8.16	70.4978	8.16	70.1036	8.16	65.0052	8.16	71.2267	8.16	80.6141
160	8.18	71.7542	8.18	124.271	8.18	73.3774	8.18	82.5252	8.18	109.883	8.18	93.2738	8.18	106.944	8.18	76.4942	8.18	71.7774	8.18	69.8806	8.18	65.6371	8.18	71.2174	8.18	79.6835
161	8.2	73.8751	8.2	124.319	8.2	73.8918	8.2	81.4311	8.2	109.321	8.2	93.5231	8.2	104.939	8.2	80.042	8.2	73.1339	8.2	70.8147	8.2	65.3387	8.2	70.8966	8.2	81.3874
162	8.22	73.2481	8.22	125.77	8.22	74.3687	8.22	81.8184	8.22	110.626	8.22	93.0087	8.22	102.486	8.22	80.8158	8.22	72.3919	8.22	71.3639	8.22	65.4914	8.22	70.7327	8.22	81.6595
163	8.24	73.4436	8.24	126.878	8.24	75.3376	8.24	80.4213	8.24	112.332	8.24	93.1594	8.24	99.9386	8.24	81.669	8.24	73.3503	8.24	71.2908	8.24	65.0968	8.24	69.687	8.24	81.6135
164	8.26	73.8633	8.26	126.028	8.26	76.6632	8.26	79.239	8.26	112.551	8.26	92.9867	8.26	98.6168	8.26	82.7785	8.26	74.936	8.26	70.6299	8.26	65.3256	8.26	70.8313	8.26	80.7478
165	8.28	75.8451	8.28	124.414	8.28	76.8522	8.28	77.5973	8.28	109.845	8.28	91.9293	8.28	98.1731	8.28	84.4336	8.28	74.5863	8.28	70.7092	8.28	65.6027	8.28	70.1279	8.28	79.5575
166	8.3	75.8954	8.3	125.307	8.3	76.8058	8.3	77.4419	8.3	110.011	8.3	91.0044	8.3	95.4578	8.3	85.2308	8.3	74.7505	8.3	69.9482	8.3	66.4216	8.3	70.5948	8.3	79.2545
167	8.32	77.728	8.32	126.745	8.32	77.1227	8.32	78.4727	8.32	109.186	8.32	90.0116	8.32	95.4829	8.32	86.1492	8.32	74.4788	8.32	69.9532	8.32	67.0215	8.32	71.433	8.32	80.0495
168	8.34	77.0977	8.34	125.279	8.34	77.052	8.34	77.8365	8.34	108.747	8.34	90.3575	8.34	96.6535	8.34	81.296	8.34	74.7513	8.34	71.4694	8.34	68.1901	8.34	73.9486	8.34	79.7921
169	8.36	76.2988	8.36	125.606	8.36	77.2997	8.36	76.4723	8.36	106.852	8.36	90.3243	8.36	97.7426	8.36	73.0163	8.36	75.971	8.36	71.0852	8.36	69.268	8.36	75.0033	8.36	79.7059
170	8.38	74.612	8.38	125.746	8.38	77.0756	8.38	75.5327	8.38	107.065	8.38	89.3585	8.38	95.8083	8.38	67.1002	8.38	77.4926	8.38	72.732	8.38	69.2008	8.38	75.7905	8.38	79.1606
171	8.4	74.3099	8.4	126.737	8.4	78.846	8.4	75.4497	8.4	107.457	8.4	89.4164	8.4	94.1488	8.4	68.3357	8.4	77.3612	8.4	73.2267	8.4	70.4023	8.4	78.1221	8.4	79.7975
172	8.42	73.9614	8.42	128.186	8.42	78.5094	8.42	74.0982	8.42	108.407	8.42	87.8037	8.42	92.458	8.42	75.4779	8.42	77.8126	8.42	76.2164	8.42	71.3631	8.42	78.8812	8.42	80.9492
173	8.44	74.1138	8.44	129.382	8.44	78.0897	8.44	74.2431	8.44	107.388	8.44	86.9851	8.44	92.7606	8.44	74.8998	8.44	77.1509	8.44	77.4678	8.44	74.1117	8.44	78.9956	8.44	81.6174
174	8.46	73.8771	8.46	129.323	8.46	78.4893	8.46	73.9687	8.46	106.785	8.46	87.0041	8.46	93.2738	8.46	69.0956	8.46	77.7403	8.46	79.8048	8.46	74.4792	8.46	79.8578	8.46	83.1683
175	8.48	73.5155	8.48	130.328	8.48	77.9621	8.48	74.5619	8.48	105.332	8.48	88.315	8.48	94.2995	8.48	68.5734	8.48	77.7349	8.48	82.3289	8.48	76.0638	8.48	81.2244	8.48	85.1795
176	8.5	74.5499	8.5	130.066	8.5	78.3498	8.5	75.3793	8.5	104.472	8.5	88.2906	8.5	96.635	8.5	80.3403	8.5	79.8914	8.5	84.4935	8.5	77.9092	8.5	80.7718	8.5	86.4046
177	8.52	74.1138	8.52	130.506	8.52	79.1405	8.52	74.8031	8.52	104.743	8.52	87.2858	8.52	96.4873	8.52	93.1842	8.52	81.0215	8.52	84.9689	8.52	80.228	8.52	80.9963	8.52	88.2477
178	8.54	75.3155	8.54	129.789	8.54	77.7948	8.54	74.2887	8.54	105.016	8.54	86.9399	8.54	97.108	8.54	91.2075	8.54	83.5509	8.54	85.8929	8.54	83.6274	8.54	81.091	8.54	90.4669
179	8.56	76.7643	8.56	131.095	8.56	76.1987	8.56	73.9273	8.56	103.572	8.56	87.2046	8.56	98.3092	8.56	72.7832	8.56	86.8313	8.56	86.0661	8.56	85.8187	8.56	81.7874	8.56	92.9689
180	8.58	76.9722	8.58	130.208	8.58	75.8926	8.58	74.1573	8.58	103.558	8.58	88.0982	8.58	97.6754	8.58	62.317	8.58	88.1043	8.58	86.3772	8.58	87.7956	8.58	84.1136	8.58	93.9532
181	8.6	78.5669	8.6	130.835	8.6	76.2153	8.6	74.5573	8.6	104.262	8.6	88.4866	8.6	97.1683	8.6	62.6107	8.6	88.7567	8.6	87.1451	8.6	89.7198	8.6	85.2406	8.6	96.4425
182	8.62	79.46	8.62	129.607	8.62	75.5455	8.62	75.4906	8.62	103.479	8.62	88.2914	8.62	96.9465	8.62	70.7226	8.62	90.6574	8.62	87.6379	8.62	91.9459	8.62	87.464	8.62	98.0456
183	8.64	80.1308	8.64	132.555	8.64	75.5888	8.64	74.6079	8.64	104.52	8.64	87.171	8.64	97.1262	8.64	78.1958	8.64	90.9986	8.64	88.296	8.64	93.8133	8.64	89.0539	8.64	99.7623
184	8.66	80.3446	8.66	133.306	8.66	74.5569	8.66	75.4095	8.66	105.102	8.66	86.7521	8.66	96.4205	8.66	81.8228	8.66	92.2991	8.66	88.2133	8.66	96.022	8.66	91.5648	8.66	101.675
185	8.68	81.0448	8.68	131.617	8.68	74.5275	8.68	75.2607	8.68	104.684	8.68	87.0713	8.68	97.8566	8.68	75.6877	8.68	90.9685	8.68	88.1279	8.68	97.3901	8.68	93.6456	8.68	104.654
186	8.7	81.2494	8.7	133.234	8.7	74.439	8.7	74.6698	8.7	105.033	8.7	86.771	8.7	97.7542	8.7	68.8252	8.7	90.9929	8.7	87.811	8.7	99.6452	8.7	96.5101	8.7	104.832
187	8.72	80.5923	8.72	131.25	8.72	74.0081	8.72	73.3546	8.72	104.763	8.72	87.2506	8.72	97.748	8.72	62.4196	8.72	92.504	8.72	84.9422	8.72	101.044	8.72	99.7874	8.72	106.014
188	8.74	79.5417	8.74	128.553	8.74	72.4054	8.74	72.9194	8.74	102.078	8.74	87.2537	8.74	98.1492	8.74	67.1096	8.74	91.9343	8.74	83.6707	8.74	103.244	8.74	104.102	8.74	106.154
189	8.76	78.931	8.76	129.761	8.76	71.8852	8.76	72.1252	8.76	100.131	8.76	85.8029	8.76	99.8041	8.76	78.7646	8.76	90.0039	8.76	82.2582	8.76	104.48	8.76	107.828	8.76	107.871
190	8.78	78.0203	8.78	130.193	8.78	72.5376	8.78	71.3813	8.78	101.316	8.78	85.3797	8.78	99.5455	8.78	82.2471	8.78	89.2081	8.78	80.48	8.78	104.425	8.78	111.531	8.78	108.875
191	8.8	78.9121	8.8	129.865	8.8	73.3125	8.8	70.8058	8.8	99.886	8.8	86.6794	8.8	101.463	8.8	78.5641	8.8	87.7994	8.8	79.5188	8.8	103.786	8.8	112.915	8.8	108.029
192	8.82	78.1582	8.82	128.524	8.82	72.6199	8.82	68.5244	8.82	99.6182	8.82	87.7055	8.82	103.377	8.82	75.8275	8.82	86.7981	8.82	77.9517	8.82	104.717	8.82	114.944	8.82	109.412
193	8.84	76.8905	8.84	130.371	8.84	74.1337	8.84	67.5841	8.84	99.8404	8.84	88.15	8.84	102.96	8.84	77.4452	8.84	86.5561	8.84	76.6779	8.84	104.843	8.84	114.915	8.84	109.722
194	8.86	77.0781	8.86	131.074	8.86	74.6701	8.86	67.462	8.86	101.79	8.86	89.098	8.86	101.427	8.86	78.8485	8.86	84.9132	8.86	76.606	8.86	105.386	8.86	115.636	8.86	109.001
195	8.88	77.1971	8.88	132.453	8.88	75.013	8.88	66.8719	8.88	100.943	8.88	89.5587	8.88	101.673	8.88	77.2261	8.88	82.9832	8.88	73.6564	8.88	104.821	8.88	117.127	8.88	109.853
196	8.9	78.6996	8.9	131.759	8.9	75.0616	8.9	66.1592	8.9	99.7445	8.9	90.092	8.9	102.7	8.9	74.7972	8.9	81.6792	8.9	73.547	8.9	104.873	8.9	115.111	8.9	109.92
197	8.92	79.9228	8.92	130.763	8.92	76.56	8.92	65.9474	8.92	100.043	8.92	91.6035	8.92	103.822	8.92	79.2774	8.92	80.0336	8.92	72.9492	8.92	105.096	8.92	114.977	8.92	108.534
198	8.94	80.729	8.94	131.035	8.94	77.103	8.94	65.6	8.94	100.221	8.94	93.2715	8.94	104.305	8.94	78.042	8.94	80.5295	8.94	73.8694	8.94	104.717	8.94	114.201	8.94	107.535
199	8.96	83.1867	8.96	132.007	8.96	76.8873	8.96	65.6402	8.96	99.0906	8.96	93.0021	8.96	105.571	8.96	83.0723	8.96	79.4234	8.96	74.012	8.96	105.786	8.96	112.699	8.96	107.216
200	8.98	84.5113	8.98	130.409	8.98	77.4497	8.98	65.6692	8.98	101.062	8.98	92.7235	8.98	106.315	8.98	81.6364	8.98	81.0099	8.98	74.5631	8.98	105.294	8.98	108.63	8.98	105.365
201	9	86.4047	9	129.964	9	77.7673	9	64.9349	9	101.649	9	94.1105	9	105.351	9	82.7692	9	81.3666	9	73.7461	9	104.827	9	106.673	9	104.456
202	9.02	87.8771	9.02	129.7	9.02	76.0823	9.02	66.5013	9.02	102.26	9.02	95.3279	9.02	106.697	9.02	87.5385	9.02	83.4926	9.02	74.2272	9.02	104.516	9.02	103.887	9.02	103.439
203	9.04	87.6352	9.04	128.987	9.04	76.0889	9.04	67.9335	9.04	103.466	9.04	95.9436	9.04	107.518	9.04	87.2168	9.04	83.2607	9.04	75.0528	9.04	102.937	9.04	102.919	9.04	101.702
204	9.06	87.1586	9.06	127.716	9.06	77.1011	9.06	68.829	9.06	105.938	9.06	97.1045	9.06	107.052	9.06	88.5734	9.06	83.1938	9.06	75.4238	9.06	101.314	9.06	100.72	9.06	101.488
205	9.08	86.9447	9.08	128.138	9.08	76.2234	9.08	70.1194	9.08	107.694	9.08	97.6719	9.08	107.501	9.08	92.6061	9.08	83.2881	9.08	75.6	9.08	100.289	9.08	97.8508	9.08	100.892
206	9.1	86.0785	9.1	128.55	9.1	76.6002	9.1	71.9528	9.1	109.146	9.1	97.2089	9.1	109.612	9.1	93.627	9.1	83.7967	9.1	76.0746	9.1	100.39	9.1	96.2122	9.1	100.288
207	9.12	85.6273	9.12	129.964	9.12	76.7382	9.12	73.7009	9.12	111.901	9.12	97.2777	9.12	111.077	9.12	105.902	9.12	81.6259	9.12	75.8299	9.12	98.521	9.12	95.2046	9.12	99.2634
208	9.14	86.0033	9.14	130.923	9.14	76.0178	9.14	76.0904	9.14	112.373	9.14	98.7973	9.14	114.119	9.14	106.294	9.14	81.7438	9.14	76.5051	9.14	96.8383	9.14	95.6058	9.14	98.8541
209	9.16	85.3305	9.16	131.46	9.16	75.9389	9.16	77.5753	9.16	113.474	9.16	100.26	9.16	117.76	9.16	105.17	9.16	80.4622	9.16	76.114	9.16	95.498	9.16	95.1559	9.16	98.6477
210	9.18	83.8928	9.18	131.259	9.18	74.9472	9.18	79.7511	9.18	115.437	9.18	101.137	9.18	119.442	9.18	107.828	9.18	81.2143	9.18	75.612	9.18	94.3188	9.18	97.0717	9.18	97.8914
211	9.2	82.3099	9.2	129.98	9.2	74.4788	9.2	82.0433	9.2	115.907	9.2	104.59	9.2	122.171	9.2	112.783	9.2	82.0278	9.2	74.1399	9.2	92.9225	9.2	97.5656	9.2	98.0039
212	9.22	80.1569	9.22	130.229	9.22	73.9834	9.22	83.4949	9.22	117.661	9.22	107.127	9.22	125.517	9.22	121.385	9.22	80.9252	9.22	75.9223	9.22	92.4325	9.22	97.2367	9.22	98.0862
213	9.24	80.5917	9.24	133.787	9.24	74.713	9.24	85.0794	9.24	121.616	9.24	110.203	9.24	129.485	9.24	130.42	9.24	80.4499	9.24	76.0684	9.24	90.7865	9.24	96.6531	9.24	99.0427
214	9.26	81.3704	9.26	133.071	9.26	75.5188	9.26	85.6839	9.26	125.184	9.26	116.302	9.26	134.44	9.26	120.713	9.26	82.4379	9.26	76.1708	9.26	90.0387	9.26	95.6398	9.26	97.5656
215	9.28	82.9291	9.28	135.134	9.28	75.593	9.28	86.7528	9.28	130.383	9.28	123.161	9.28	141.016	9.28	122.62	9.28	81.7399	9.28	76.698	9.28	89.2993	9.28	95.3268	9.28	97.5401
216	9.3	84.4858	9.3	135.894	9.3	75.1745	9.3	84.9163	9.3	135.601	9.3	134.267	9.3	149.841	9.3	129.734	9.3	81.6645	9.3	77.304	9.3	91.7241	9.3	95.3639	9.3	98.9959
217	9.32	86.0039	9.32	137.766	9.32	76.6775	9.32	84.6017	9.32	143.311	9.32	145.281	9.32	160.236	9.32	142.895	9.32	81.595	9.32	77.9432	9.32	91.8338	9.32	94.6941	9.32	98.0576
218	9.34	87.7914	9.34	138.372	9.34	77.2112	9.34	84.6543	9.34	155.326	9.34	158.209	9.34	175.671	9.34	159.538	9.34	80.7695	9.34	77.5057	9.34	91.1903	9.34	94.1987	9.34	97.2599
219	9.36	90.134	9.36	139.931	9.36	76.5878	9.36	85.5127	9.36	166.634	9.36	170.997	9.36	193.061	9.36	171.576	9.36	80.4502	9.36	77.0999	9.36	90.3536	9.36	92.0321	9.36	97.1927
220	9.38	91.4528	9.38	139.481	9.38	77.1227	9.38	85.8555	9.38	180.04	9.38	183.337	9.38	213.863	9.38	182.07	9.38	80.5016	9.38	77.5011	9.38	90.5129	9.38	89.9938	9.38	95.7836
221	9.4	92.7852	9.4	142.102	9.4	77.2193	9.4	87.2352	9.4	192.416	9.4	196.618	9.4	234.979	9.4	215.31	9.4	80.1163	9.4	77.7523	9.4	90.3521	9.4	90.4155	9.4	95.3511
222	9.42	92.863	9.42	142.251	9.42	76.0472	9.42	88.8997	9.42	203.438	9.42	208.915	9.42	254.537	9.42	235.417	9.42	80.0781	9.42	77.9042	9.42	90.7834	9.42	89.2676	9.42	95.4187
223	9.44	93.2913	9.44	140.365	9.44	76.2945	9.44	92.056	9.44	215.336	9.44	220.159	9.44	276.888	9.44	264.723	9.44	79.4698	9.44	78.3347	9.44	90.6373	9.44	87.6935	9.44	95.3384
224	9.46	93.8058	9.46	138.727	9.46	76.2543	9.46	96.2512	9.46	228.056	9.46	232.88	9.46	300.567	9.46	310.434	9.46	79.5474	9.46	79.4767	9.46	87.9977	9.46	84.8263	9.46	95.0976
225	9.48	93.7058	9.48	138.564	9.48	77.1343	9.48	100.771	9.48	238.524	9.48	242.64	9.48	319.652	9.48	374.331	9.48	79.1478	9.48	79.1571	9.48	87.6054	9.48	83.85	9.48	93.9513
226	9.5	94.0615	9.5	138.824	9.5	76.8553	9.5	109.245	9.5	247.191	9.5	250.63	9.5	334.712	9.5	446.802	9.5	79.5776	9.5	79.3101	9.5	86.7695	9.5	82.9256	9.5	93.1764
227	9.52	92.4132	9.52	136.919	9.52	77.3503	9.52	116.356	9.52	256.646	9.52	257.093	9.52	348.01	9.52	496.844	9.52	79.8296	9.52	79.5984	9.52	85.5223	9.52	81.7163	9.52	91.9158
228	9.54	91.3161	9.54	136.006	9.54	77.5022	9.54	127.672	9.54	263.42	9.54	261.253	9.54	357.1	9.54	522.154	9.54	80.3092	9.54	78.3733	9.54	84.0309	9.54	81.5749	9.54	92.0746
229	9.56	88.5466	9.56	133.821	9.56	77.4462	9.56	138.631	9.56	267.348	9.56	261.004	9.56	363.737	9.56	538.298	9.56	79.4342	9.56	77.5977	9.56	82.8897	9.56	82.8062	9.56	91.3113
230	9.58	85.4809	9.58	133.904	9.58	77.9428	9.58	151.524	9.58	270.446	9.58	257.277	9.58	366.819	9.58	526.079	9.58	78.5584	9.58	77.1559	9.58	80.6497	9.58	83.6541	9.58	90.1813
231	9.6	82.9519	9.6	131.522	9.6	76.16	9.6	161.529	9.6	271.417	9.6	252.406	9.6	363.956	9.6	489.128	9.6	76.9898	9.6	77.1397	9.6	78.3076	9.6	85.0767	9.6	89.3248
232	9.62	81.9111	9.62	132.877	9.62	77.4334	9.62	173.824	9.62	268.744	9.62	246.679	9.62	360.412	9.62	430.886	9.62	77.9652	9.62	76.7729	9.62	79.3886	9.62	86.1426	9.62	89.5358
233	9.64	81.9817	9.64	132.042	9.64	77.6873	9.64	184.938	9.64	265.17	9.64	238.143	9.64	351.135	9.64	384.597	9.64	77.4871	9.64	75.3631	9.64	78.5975	9.64	86.8301	9.64	88.0298
234	9.66	81.5338	9.66	130.587	9.66	77.4999	9.66	195.631	9.66	259.693	9.66	230.538	9.66	337.907	9.66	346.802	9.66	77.7047	9.66	75.7457	9.66	79.4017	9.66	88.0298	9.66	88.4491
235	9.68	82.1255	9.68	130.645	9.68	78.3621	9.68	205.374	9.68	252.844	9.68	223.272	9.68	323.501	9.68	317.114	9.68	77.9567	9.68	77.549	9.68	80.5813	9.68	87.1865	9.68	88.5905
236	9.7	83.0781	9.7	131.718	9.7	79.2085	9.7	214.351	9.7	246.405	9.7	213.732	9.7	305.855	9.7	298.774	9.7	77.4303	9.7	78.7405	9.7	81.1146	9.7	86.9975	9.7	88.3822
237	9.72	84.3361	9.72	130.848	9.72	79.6985	9.72	221.336	9.72	239.995	9.72	203.931	9.72	290.385	9.72	281.641	9.72	78.3038	9.72	78.3401	9.72	81.1223	9.72	87.3028	9.72	88.4669
238	9.74	85.0134	9.74	129.403	9.74	81.1857	9.74	223.287	9.74	232.163	9.74	194.262	9.74	275.94	9.74	267.995	9.74	78.9376	9.74	77.9505	9.74	81.7271	9.74	88.0529	9.74	87.8852
239	9.76	86.7179	9.76	131.167	9.76	81.8906	9.76	224.86	9.76	227.018	9.76	186.267	9.76	261.87	9.76	242.779	9.76	77.7755	9.76	78.296	9.76	81.8245	9.76	90.0379	9.76	88.2454
240	9.78	87.8385	9.78	129.877	9.78	81.8238	9.78	222.467	9.78	220.394	9.78	179.744	9.78	247.536	9.78	216.55	9.78	78.3246	9.78	78.6578	9.78	82.2871	9.78	89.6989	9.78	88.3617
241	9.8	88.6179	9.8	129.946	9.8	81.9521	9.8	219.523	9.8	216.861	9.8	171.296	9.8	236.7	9.8	209.054	9.8	78.2025	9.8	77.5331	9.8	82.0413	9.8	88.4356	9.8	86.7498
242	9.82	90.2739	9.82	130.111	9.82	81.4906	9.82	214.701	9.82	213.667	9.82	165.683	9.82	227.565	9.82	195.492	9.82	78.8162	9.82	77.7615	9.82	82.0873	9.82	86.41	9.82	86.3559
243	9.84	93.0069	9.84	131.258	9.84	80.5592	9.84	207.632	9.84	208.59	9.84	159.291	9.84	217.567	9.84	183.548	9.84	79.0663	9.84	76.8143	9.84	83.5849	9.84	85.673	9.84	85.7248
244	9.86	92.9709	9.86	131.276	9.86	81.2645	9.86	197.859	9.86	204.848	9.86	155.088	9.86	212.451	9.86	167.212	9.86	78.9198	9.86	75.3453	9.86	83.5026	9.86	87.1049	9.86	85.9246
245	9.88	93.1095	9.88	130.949	9.88	81.0895	9.88	188.721	9.88	200.781	9.88	150.477	9.88	205.384	9.88	153.035	9.88	78.2868	9.88	76.1863	9.88	83.3963	9.88	87.2228	9.88	86.9685
246	9.9	93.5253	9.9	131.393	9.9	80.7146	9.9	178.866	9.9	196.345	9.9	146.576	9.9	199.269	9.9	147.441	9.9	77.9903	9.9	77.0717	9.9	83.8976	9.9	85.1876	9.9	86.347
247	9.92	91.0284	9.92	129.461	9.92	80.4769	9.92	168.19	9.92	191.641	9.92	143.316	9.92	196.558	9.92	138.014	9.92	77.6916	9.92	78.3702	9.92	83.3654	9.92	83.4605	9.92	86.3633
248	9.94	91.711	9.94	130.08	9.94	78.7625	9.94	156.597	9.94	188.334	9.94	140.757	9.94	191.62	9.94	122.14	9.94	77.3867	9.94	78.4147	9.94	82.4688	9.94	82.0309	9.94	87.6784
249	9.96	90.5217	9.96	130.693	9.96	79.3604	9.96	146.711	9.96	183.218	9.96	138.023	9.96	184.079	9.96	121.604	9.96	77.1111	9.96	77.6928	9.96	83.137	9.96	81.7314	9.96	87.6356
250	9.98	89.2494	9.98	132.056	9.98	80.126	9.98	138.577	9.98	177.379	9.98	136.978	9.98	178.141	9.98	117.762	9.98	77.1328	9.98	76.7668	9.98	82.2307	9.98	81.3778	9.98	87.59
251	10	89.1259	10	130.568	10	80.1917	10	131.116	10	173.886	10	134.247	10	172.589	10	117.133	10	77.813	10	76.1445	10	81.2951	10	80.5523	10	87.9737
252	10.02	89.6849	10.02	129.622	10.02	80.0417	10.02	125.303	10.02	165.741	10.02	131.993	10.02	166.163	10.02	109.133	10.02	78.2582	10.02	75.8539	10.02	79.9289	10.02	81.3936	10.02	88.2064
253	10.04	90.3491	10.04	128.204	10.04	80.0587	10.04	117.657	10.04	158.963	10.04	128.487	10.04	159.556	10.04	101.814	10.04	78.8363	10.04	77.3944	10.04	80.0614	10.04	82.5241	10.04	88.1863
254	10.06	90.8048	10.06	128.895	10.06	79.7979	10.06	111.397	10.06	152.783	10.06	126.104	10.06	153.249	10.06	96.6993	10.06	79.3403	10.06	77.7422	10.06	79.1324	10.06	81.6414	10.06	88.7308
255	10.08	90.7983	10.08	127.173	10.08	80.412	10.08	104.057	10.08	145.807	10.08	124.968	10.08	146.997	10.08	98.345	10.08	80.3467	10.08	77.4987	10.08	81.2274	10.08	81.006	10.08	89.51
256	10.1	91.8012	10.1	128.773	10.1	83.2286	10.1	101.742	10.1	140.311	10.1	123.23	10.1	142.058	10.1	94.2984	10.1	81.1331	10.1	77.2955	10.1	80.9171	10.1	79.9521	10.1	89.4752
257	10.12	91.934	10.12	127.825	10.12	82.1356	10.12	97.7488	10.12	134.902	10.12	122.905	10.12	136.498	10.12	90.0559	10.12	81.1648	10.12	77.5146	10.12	80.298	10.12	80.6674	10.12	88.5299
258	10.14	92.1393	10.14	127.745	10.14	82.6535	10.14	95.5177	10.14	130.135	10.14	122.57	10.14	131.512	10.14	85.3893	10.14	81.738	10.14	79.2761	10.14	80.3784	10.14	81.2425	10.14	88.2516
259	10.16	94.1824	10.16	126.816	10.16	83.0439	10.16	94.1078	10.16	124.67	10.16	122.437	10.16	127.605	10.16	82.5128	10.16	81.5865	10.16	78.6725	10.16	80.1372	10.16	81.4674	10.16	87.9861
260	10.18	93.9791	10.18	126.664	10.18	83.2271	10.18	93.2425	10.18	119.806	10.18	121.498	10.18	123.29	10.18	81.0676	10.18	82.0108	10.18	78.2064	10.18	80.2508	10.18	82.9755	10.18	88.9237
261	10.2	94.6035	10.2	123.775	10.2	83.4102	10.2	91.1099	10.2	116.06	10.2	119.557	10.2	121.903	10.2	81.655	10.2	82.0383	10.2	77.5103	10.2	79.898	10.2	85.0033	10.2	89.3144
262	10.22	94.2086	10.22	123.035	10.22	83.2622	10.22	88.218	10.22	110.638	10.22	117.425	10.22	118.156	10.22	89.0956	10.22	82.827	10.22	76.9449	10.22	79.7086	10.22	85.4864	10.22	89.2904
263	10.24	95.4881	10.24	121.738	10.24	82.4893	10.24	87.9552	10.24	107.448	10.24	114.647	10.24	115.43	10.24	92.2284	10.24	82.7262	10.24	78.0986	10.24	78.4622	10.24	86.5979	10.24	88.3787
264	10.26	94.5721	10.26	118.86	10.26	80.5855	10.26	86.5573	10.26	104.048	10.26	111.979	10.26	111.851	10.26	90.1072	10.26	84.3923	10.26	78.034	10.26	78.3115	10.26	87.1598	10.26	88.9001
265	10.28	96.642	10.28	119.549	10.28	79.697	10.28	85.4756	10.28	102.884	10.28	108.859	10.28	109.791	10.28	85.8042	10.28	85.2711	10.28	78.0723	10.28	79.9699	10.28	87.0485	10.28	88.2922
266	10.3	97.6201	10.3	120.131	10.3	79.7615	10.3	84.2095	10.3	101.568	10.3	107.243	10.3	107.316	10.3	86.7925	10.3	84.1527	10.3	78.0777	10.3	80.0514	10.3	88.3161	10.3	89.2216
267	10.32	96.2831	10.32	120.281	10.32	79.818	10.32	82.8781	10.32	102.355	10.32	105.614	10.32	106.21	10.32	87.7343	10.32	83.5702	10.32	78.3069	10.32	80.3289	10.32	88.6667	10.32	90.7432
268	10.34	97.9895	10.34	121.599	10.34	78.9469	10.34	81.6866	10.34	102.216	10.34	104.109	10.34	106.523	10.34	89.3706	10.34	83.3453	10.34	77.8075	10.34	81.5015	10.34	89.4713	10.34	92.3192
269	10.36	99.56	10.36	121.188	10.36	79.1188	10.36	80.3946	10.36	103.033	10.36	100.377	10.36	106.522	10.36	84.0559	10.36	83.0736	10.36	78.3343	10.36	81.76	10.36	89.3751	10.36	92.5364
270	10.38	99.3684	10.38	122.826	10.38	78.6787	10.38	79.5753	10.38	103.079	10.38	98.1445	10.38	106.448	10.38	87.8089	10.38	82.458	10.38	76.8379	10.38	81.0705	10.38	89.4806	10.38	93.5447
271	10.4	101.559	10.4	121.181	10.4	78.1024	10.4	77.4153	10.4	104.241	10.4	97.2769	10.4	106.331	10.4	90.6573	10.4	82.0294	10.4	76.4356	10.4	82.6798	10.4	90.5596	10.4	96.097
272	10.42	102.252	10.42	122.955	10.42	79.04	10.42	77.462	10.42	104.726	10.42	95.4829	10.42	105.751	10.42	97.1235	10.42	81.6	10.42	76.1766	10.42	83.8528	10.42	92.5418	10.42	97.2301
273	10.44	101.853	10.44	124.897	10.44	80.2643	10.44	79.0315	10.44	104.412	10.44	94.0425	10.44	106.945	10.44	95.7902	10.44	81.2298	10.44	75.1134	10.44	84.0788	10.44	93.4926	10.44	98.1716
274	10.46	101.767	10.46	126.63	10.46	81.2325	10.46	79.1362	10.46	104.215	10.46	93.4075	10.46	106.254	10.46	94.1632	10.46	80.7845	10.46	76.2709	10.46	85.2015	10.46	93.0172	10.46	97.7496
275	10.48	102.429	10.48	126.835	10.48	81.4346	10.48	80.1453	10.48	105.4	10.48	92.1411	10.48	104.094	10.48	90.1772	10.48	81.0941	10.48	76.841	10.48	86.6473	10.48	93.5123	10.48	99.2819
276	10.5	103.18	10.5	126.541	10.5	80.9735	10.5	79.7666	10.5	104.202	10.5	91.1621	10.5	105.069	10.5	92.8811	10.5	81.7785	10.5	78.2856	10.5	86.6771	10.5	94.0402	10.5	100.242
277	10.52	102.568	10.52	128.519	10.52	81.159	10.52	79.0732	10.52	105.175	10.52	90.4584	10.52	104.705	10.52	93.8415	10.52	81.8242	10.52	78.9681	10.52	88.9136	10.52	93.5644	10.52	101.881
278	10.54	102.239	10.54	129.908	10.54	81.9598	10.54	78.6381	10.54	106.02	10.54	90.943	10.54	104.918	10.54	91.2681	10.54	82.3382	10.54	77.9026	10.54	90.4085	10.54	92.8703	10.54	103.025
279	10.56	102.054	10.56	132.079	10.56	82.143	10.56	78.1128	10.56	106.481	10.56	90.1987	10.56	104.566	10.56	82.1352	10.56	82.6879	10.56	77.1633	10.56	92.9631	10.56	92.6891	10.56	102.767
280	10.58	100.85	10.58	132.587	10.58	81.7202	10.58	78.9975	10.58	107.02	10.58	88.0572	10.58	102.341	10.58	81.1189	10.58	82.434	10.58	78.247	10.58	92.7552	10.58	92.9368	10.58	104.833
281	10.6	100.223	10.6	132.403	10.6	80.4383	10.6	78.6899	10.6	106.928	10.6	89.416	10.6	102.481	10.6	84.6573	10.6	81.5563	10.6	79.2421	10.6	94.313	10.6	94.0197	10.6	105.368
282	10.62	100.698	10.62	132.87	10.62	80.6516	10.62	78.3026	10.62	105.723	10.62	89.6131	10.62	101.785	10.62	90.7133	10.62	83.1811	10.62	80.3227	10.62	95.195	10.62	94.6929	10.62	106.811
283	10.64	102.437	10.64	131.459	10.64	78.3243	10.64	78.6485	10.64	104.747	10.64	90.8131	10.64	101.318	10.64	94.4289	10.64	82.5631	10.64	81.2669	10.64	97.4663	10.64	94.2126	10.64	109.289
284	10.66	102.654	10.66	131.058	10.66	78.0162	10.66	78.5094	10.66	103.551	10.66	91.0555	10.66	101.035	10.66	96.704	10.66	83.7183	10.66	83.4064	10.66	98.6941	10.66	95.9212	10.66	109.388
285	10.68	103.971	10.68	129.974	10.68	77.4207	10.68	79.2313	10.68	103.246	10.68	90.8781	10.68	100.891	10.68	100.573	10.68	84.0456	10.68	84.4541	10.68	99.5807	10.68	97.85	10.68	110.621
286	10.7	103.862	10.7	129.338	10.7	77.6332	10.7	80.2844	10.7	101.558	10.7	91.2966	10.7	102.163	10.7	96.7599	10.7	84.1438	10.7	85.8906	10.7	100.916	10.7	97.3449	10.7	112.668
287	10.72	103.306	10.72	127.433	10.72	77.384	10.72	81.2004	10.72	101.729	10.72	90.7227	10.72	102.614	10.72	84.5175	10.72	83.7299	10.72	88.131	10.72	102.633	10.72	100.495	10.72	115.025
288	10.74	105.117	10.74	125.492	10.74	77.9718	10.74	80.8251	10.74	102.087	10.74	90.5689	10.74	102.716	10.74	81.3566	10.74	84.3559	10.74	88.2485	10.74	104.287	10.74	101.256	10.74	118.16
289	10.76	107.178	10.76	126.013	10.76	78.7223	10.76	81.1814	10.76	101.546	10.76	90.0707	10.76	102.297	10.76	85.5152	10.76	83.3105	10.76	89.0048	10.76	105.53	10.76	103.534	10.76	122.347
290	10.78	106.338	10.78	124.398	10.78	78.7699	10.78	80.2663	10.78	101.14	10.78	91.4296	10.78	102.438	10.78	89.021	10.78	82.6072	10.78	89.6259	10.78	107.799	10.78	106.542	10.78	126.616
291	10.8	108.826	10.8	122.655	10.8	79.4655	10.8	80.3768	10.8	101.027	10.8	91.6398	10.8	102.238	10.8	89.0863	10.8	83.9807	10.8	91.3886	10.8	109.487	10.8	109.699	10.8	131.11
292	10.82	108.822	10.82	123.028	10.82	80.2249	10.82	79.7449	10.82	99.3766	10.82	90.2941	10.82	103.215	10.82	93.7529	10.82	83.8199	10.82	90.5461	10.82	111.023	10.82	114.667	10.82	135.886
293	10.84	110.021	10.84	120.907	10.84	82.7552	10.84	80.919	10.84	99.7673	10.84	88.5457	10.84	103.169	10.84	104.835	10.84	83.6298	10.84	91.1366	10.84	111.806	10.84	118.625	10.84	138.092
294	10.86	112.109	10.86	119.898	10.86	83.1602	10.86	81.4342	10.86	100.179	10.86	88.8023	10.86	100.349	10.86	105.147	10.86	83.0555	10.86	91.6514	10.86	112.628	10.86	122.907	10.86	141.689
295	10.88	113.009	10.88	116.191	10.88	84.0104	10.88	81.3414	10.88	99.561	10.88	88.9979	10.88	101.543	10.88	92.345	10.88	83.5838	10.88	92.3969	10.88	116.583	10.88	126.02	10.88	145.085
296	10.9	111.956	10.9	116.168	10.9	84.1832	10.9	83.2073	10.9	98.5333	10.9	88.0885	10.9	101.965	10.9	81.5012	10.9	82.4487	10.9	92.4263	10.9	117.608	10.9	130.717	10.9	147.185
297	10.92	112.981	10.92	116.416	10.92	83.5575	10.92	82.9758	10.92	99.5015	10.92	87.5347	10.92	100.613	10.92	75.0163	10.92	81.2707	10.92	91.2124	10.92	117.115	10.92	133.164	10.92	150.774
298	10.94	113.933	10.94	116.249	10.94	84.8139	10.94	82.5693	10.94	100.342	10.94	86.8618	10.94	99.4555	10.94	80.8578	10.94	80.8862	10.94	91.6039	10.94	118.183	10.94	136.104	10.94	153.2
299	10.96	114.071	10.96	116.472	10.96	85.2777	10.96	82.88	10.96	100.724	10.96	86.1793	10.96	99.5478	10.96	89.1189	10.96	82.2524	10.96	90.1616	10.96	119.704	10.96	139.142	10.96	155.081
300	10.98	115.847	10.98	114.972	10.98	84.7362	10.98	82.3382	10.98	100.541	10.98	85.4504	10.98	99.2564	10.98	93.1655	10.98	83.3098	10.98	90.0738	10.98	119.025	10.98	142.11	10.98	155.394
301	11	115.887	11	116.301	11	85.0458	11	82.2261	11	101.859	11	85.4643	11	98.834	11	98.676	11	83.256	11	87.9981	11	121.428	11	145.258	11	155.975
302	11.02	117.387	11.02	116.252	11.02	85.2193	11.02	83.256	11.02	102.397	11.02	85.5671	11.02	99.6962	11.02	97.2121	11.02	84.1778	11.02	87.9057	11.02	122.451	11.02	146.291	11.02	154.506
303	11.04	116.246	11.04	117.73	11.04	84.468	11.04	83.447	11.04	102.094	11.04	83.7407	11.04	97.9853	11.04	91.9814	11.04	84.2906	11.04	87.5505	11.04	121.696	11.04	146.353	11.04	153.612
304	11.06	116.458	11.06	117.344	11.06	84.0286	11.06	82.8371	11.06	102.965	11.06	82.4437	11.06	97.1277	11.06	91.1795	11.06	84.4213	11.06	86.7327	11.06	121.445	11.06	145.912	11.06	151.913
305	11.08	116.781	11.08	118.134	11.08	83.6889	11.08	82.6033	11.08	103.549	11.08	83.2236	11.08	98.2794	11.08	92.0932	11.08	85.2085	11.08	85.0922	11.08	122.159	11.08	144.042	11.08	147.784
306	11.1	117.847	11.1	119.716	11.1	83.5351	11.1	83.833	11.1	103.405	11.1	83.0021	11.1	98.0155	11.1	95.8461	11.1	87.0736	11.1	84.972	11.1	122.199	11.1	141.656	11.1	144.276
307	11.12	117.798	11.12	119.431	11.12	83.1745	11.12	84.1492	11.12	103.971	11.12	82.9005	11.12	99.537	11.12	96.1305	11.12	85.0578	11.12	84.4703	11.12	122.846	11.12	140.458	11.12	140.289
308	11.14	119.068	11.14	120.259	11.14	84.1608	11.14	84.4599	11.14	104.37	11.14	83.2541	11.14	99.9536	11.14	94.6946	11.14	85.4369	11.14	82.4016	11.14	122.876	11.14	139.775	11.14	135.269
309	11.16	117.352	11.16	122.326	11.16	85.0655	11.16	86.5465	11.16	105.329	11.16	84.0135	11.16	100.437	11.16	91.6597	11.16	85.3925	11.16	81.7689	11.16	121.598	11.16	137.709	11.16	134.45
310	11.18	116.615	11.18	122.926	11.18	85.2348	11.18	87.2707	11.18	105.011	11.18	84.9372	11.18	101.423	11.18	91.2541	11.18	84.0491	11.18	80.4974	11.18	120.34	11.18	133.66	11.18	131.315
311	11.2	117.334	11.2	122.286	11.2	85.6491	11.2	87.1633	11.2	106.613	11.2	84.9554	11.2	101.46	11.2	96.7226	11.2	82.8383	11.2	79.9007	11.2	119.414	11.2	130.993	11.2	127.964
312	11.22	115.691	11.22	121.478	11.22	85.5416	11.22	86.7865	11.22	106.664	11.22	86.2396	11.22	101.994	11.22	95.1329	11.22	82.6133	11.22	80.0866	11.22	116.366	11.22	125.678	11.22	125.526
313	11.24	116.243	11.24	122.541	11.24	84.9569	11.24	87.3368	11.24	105.21	11.24	87.1061	11.24	100.94	11.24	90.9044	11.24	82.5994	11.24	80.3529	11.24	116.244	11.24	124.1	11.24	123.45
314	11.26	116.577	11.26	123.672	11.26	85.29	11.26	86.7772	11.26	105.325	11.26	87.7658	11.26	101.093	11.26	86.6201	11.26	82.3675	11.26	81.753	11.26	116.051	11.26	119.364	11.26	120.804
315	11.28	114.853	11.28	123.699	11.28	85.8721	11.28	86.4475	11.28	105.015	11.28	87.6499	11.28	100.561	11.28	88.704	11.28	81.331	11.28	82.2531	11.28	114.697	11.28	115.644	11.28	117.804
316	11.3	116.273	11.3	125.956	11.3	85.9985	11.3	86.909	11.3	103.592	11.3	86.4661	11.3	100.211	11.3	100.62	11.3	80.4812	11.3	80.8108	11.3	112.238	11.3	110.707	11.3	115.083
317	11.32	119.141	11.32	125.853	11.32	85.5386	11.32	88.0089	11.32	104.582	11.32	86.9693	11.32	99.1072	11.32	108.508	11.32	80.713	11.32	81.2437	11.32	111.043	11.32	106.621	11.32	111.074
318	11.34	120.547	11.34	124.78	11.34	84.2497	11.34	86.6825	11.34	105.35	11.34	87.1915	11.34	99.5575	11.34	101.911	11.34	81.1961	11.34	80.938	11.34	109.819	11.34	102.355	11.34	110.107
319	11.36	121.421	11.36	124.162	11.36	82.4023	11.36	87.491	11.36	103.851	11.36	86.6643	11.36	101.087	11.36	95.6224	11.36	82.1272	11.36	81.011	11.36	107.997	11.36	98.3297	11.36	108.546
320	11.38	124.229	11.38	124.909	11.38	81.4187	11.38	88.3335	11.38	102.607	11.38	86.0607	11.38	100.618	11.38	87.0536	11.38	81.6174	11.38	80.2551	11.38	104.599	11.38	96.7579	11.38	108.625
321	11.4	123.495	11.4	125.826	11.4	81.4763	11.4	88.8236	11.4	102.834	11.4	85.12	11.4	99.978	11.4	86.9557	11.4	82.6095	11.4	79.8783	11.4	102.353	11.4	94.7838	11.4	108.08
322	11.42	124.032	11.42	126.8	11.42	82.6361	11.42	88.5716	11.42	102.723	11.42	84.6408	11.42	100.306	11.42	94.1772	11.42	84.531	11.42	79.5861	11.42	102.072	11.42	94.2868	11.42	106.317
323	11.44	123.088	11.44	124.754	11.44	82.6048	11.44	88.6319	11.44	101.382	11.44	84.3103	11.44	100.97	11.44	99.5851	11.44	85.9065	11.44	79.8574	11.44	101.514	11.44	93.2611	11.44	104.985
324	11.46	123.372	11.46	123.108	11.46	82.2222	11.46	88.9469	11.46	101.053	11.46	84.696	11.46	99.7828	11.46	96.7506	11.46	86.0182	11.46	81.2267	11.46	99.1556	11.46	94.4862	11.46	102.964
325	11.48	126.135	11.48	123.401	11.48	83.0493	11.48	89.321	11.48	100.596	11.48	84.5836	11.48	101.086	11.48	99.986	11.48	85.8133	11.48	81.3797	11.48	99.4087	11.48	94.8414	11.48	101.496
326	11.5	127.224	11.5	123.477	11.5	83.5671	11.5	90.1492	11.5	99.1575	11.5	84.9878	11.5	100.368	11.5	90.9417	11.5	87.1053	11.5	81.1308	11.5	97.5915	11.5	94.4321	11.5	100.562
327	11.52	129.04	11.52	123.315	11.52	82.3018	11.52	89.5061	11.52	97.9413	11.52	84.8468	11.52	100.272	11.52	89.3427	11.52	88.2427	11.52	80.9356	11.52	95.5331	11.52	95.1397	11.52	100.45
328	11.54	129.964	11.54	121.224	11.54	81.823	11.54	88.5971	11.54	97.6622	11.54	84.5503	11.54	100.58	11.54	90.1305	11.54	89.28	11.54	81.4929	11.54	96.3637	11.54	94.2956	11.54	98.5913
329	11.56	127.826	11.56	121.297	11.56	80.9179	11.56	89.3047	11.56	97.7894	11.56	84.0495	11.56	101.138	11.56	89.1096	11.56	88.8127	11.56	81.2356	11.56	95.1474	11.56	94.4924	11.56	98.9445
330	11.58	128.917	11.58	121.07	11.58	81.1803	11.58	90.2423	11.58	98.1422	11.58	84.7996	11.58	102.428	11.58	86.3357	11.58	88.7633	11.58	81.9861	11.58	94.0371	11.58	95.5169	11.58	98.555
331	11.6	128.649	11.6	119.977	11.6	81.3071	11.6	88.269	11.6	97.9134	11.6	84.3409	11.6	103.584	11.6	88.6107	11.6	88.3984	11.6	82.4282	11.6	95.2259	11.6	97.3662	11.6	99.2127
332	11.62	130.138	11.62	120.158	11.62	80.6187	11.62	90.0012	11.62	98.6184	11.62	84.9986	11.62	103.729	11.62	82.8765	11.62	88.7946	11.62	84.0703	11.62	93.5123	11.62	97.5629	11.62	99.6089
333	11.64	131.229	11.64	120.572	11.64	80.647	11.64	90.0773	11.64	96.6759	11.64	85.7152	11.64	104.201	11.64	84.4149	11.64	88.3787	11.64	84.2756	11.64	92.6211	11.64	97.321	11.64	101.099
334	11.66	130.073	11.66	118.957	11.66	81.4292	11.66	89.813	11.66	96.9449	11.66	87.0875	11.66	105.278	11.66	87.5012	11.66	86.6288	11.66	83.8786	11.66	92.5917	11.66	96.955	11.66	100.288
335	11.68	129.205	11.68	117.721	11.68	81.8566	11.68	90.2249	11.68	98.0518	11.68	87.828	11.68	106.528	11.68	88.5315	11.68	84.5925	11.68	84.6701	11.68	93.4357	11.68	97.4068	11.68	99.8497
336	11.7	131.622	11.7	116.985	11.7	81.6437	11.7	88.851	11.7	97.6189	11.7	88.5793	11.7	105.769	11.7	88.1865	11.7	84.7235	11.7	86.0383	11.7	93.966	11.7	97.2054	11.7	99.1559
337	11.72	131.687	11.72	117.661	11.72	82.1952	11.72	87.0821	11.72	98.1925	11.72	89.1598	11.72	105.146	11.72	95.7529	11.72	83.787	11.72	85.927	11.72	95.1215	11.72	97.0037	11.72	99.0373
338	11.74	133.169	11.74	120.057	11.74	82.451	11.74	85.6128	11.74	99.6657	11.74	87.3395	11.74	104.52	11.74	106.396	11.74	82.2187	11.74	85.3573	11.74	95.9498	11.74	96.4769	11.74	98.6899
339	11.76	132.135	11.76	120.042	11.76	81.6286	11.76	84.7498	11.76	99.6603	11.76	87.1072	11.76	104.524	11.76	106.317	11.76	81.5057	11.76	83.486	11.76	97.093	11.76	97.5853	11.76	96.7246
340	11.78	131.898	11.78	121.406	11.78	82.6636	11.78	86.0792	11.78	101.152	11.78	85.8717	11.78	105.369	11.78	101.357	11.78	82.0862	11.78	81.6232	11.78	95.9896	11.78	97.3751	11.78	95.2653
341	11.8	129.412	11.8	121.84	11.8	82.1179	11.8	86.8135	11.8	104.231	11.8	85.3028	11.8	106.611	11.8	92.4056	11.8	81.898	11.8	82.8317	11.8	97.2344	11.8	97.2955	11.8	95.3256
342	11.82	127.884	11.82	122.034	11.82	81.7774	11.82	87.2665	11.82	104.496	11.82	84.068	11.82	107.528	11.82	89.1329	11.82	82.4576	11.82	82.514	11.82	96.138	11.82	96.7049	11.82	95.1277
343	11.84	127.115	11.84	121.557	11.84	80.8522	11.84	87.7905	11.84	104.191	11.84	83.738	11.84	106.409	11.84	93.1329	11.84	82.2272	11.84	83.3878	11.84	95.3952	11.84	95.9691	11.84	95.6062
344	11.86	128.158	11.86	120.931	11.86	82.1859	11.86	88.4417	11.86	104.716	11.86	84.2528	11.86	107.917	11.86	97.7482	11.86	82.0286	11.86	81.4323	11.86	95.6556	11.86	95.8323	11.86	95.0276
345	11.88	130.581	11.88	120.857	11.88	83.0736	11.88	88.5403	11.88	106.327	11.88	84.458	11.88	109.486	11.88	96.359	11.88	82.5828	11.88	81.2699	11.88	97.1049	11.88	97.3886	11.88	95.2321
346	11.9	130.786	11.9	121.995	11.9	84.1971	11.9	88.0692	11.9	107.167	11.9	84.6017	11.9	109.635	11.9	100.312	11.9	82.5832	11.9	81.0466	11.9	97.3248	11.9	98.0688	11.9	95.0141
347	11.92	131.476	11.92	120.698	11.92	84.9716	11.92	89.3372	11.92	106.966	11.92	85.4118	11.92	109.969	11.92	102.368	11.92	83.4342	11.92	81.0976	11.92	97.7067	11.92	99.9988	11.92	94.1306
348	11.94	130.562	11.94	121.595	11.94	86.3683	11.94	89.3438	11.94	107.471	11.94	86.5554	11.94	108.4	11.94	101.669	11.94	83.5927	11.94	82.0529	11.94	97.7979	11.94	102.414	11.94	93.629
349	11.96	132.637	11.96	121.44	11.96	86.2682	11.96	88.6984	11.96	108.457	11.96	85.7503	11.96	109.212	11.96	105.855	11.96	83.9834	11.96	82.4201	11.96	98.5612	11.96	102.906	11.96	94.6099
350	11.98	134.496	11.98	120.706	11.98	86.0734	11.98	89.4895	11.98	109.239	11.98	87.864	11.98	109.066	11.98	109.38	11.98	85.05	11.98	80.8808	11.98	96.451	11.98	103.251	11.98	95.3847
351	12	134.386	12	120.572	12	84.1171	12	90.1376	12	110.013	12	88.686	12	109.663	12	99.8275	12	85.8365	12	82.7335	12	96.5596	12	103.758	12	95.2715
352	12.02	137.03	12.02	119.987	12.02	83.7074	12.02	90.4746	12.02	110.35	12.02	88.0653	12.02	108.682	12.02	92.5548	12.02	85.7113	12.02	84.8908	12.02	97.1695	12.02	103.382	12.02	95.5977
353	12.04	137.025	12.04	122.36	12.04	82.5967	12.04	91.547	12.04	111.71	12.04	89.4686	12.04	108.579	12.04	94.3263	12.04	84.984	12.04	84.8062	12.04	96.7235	12.04	104.373	12.04	96.4305
354	12.06	137.554	12.06	123.042	12.06	82.9476	12.06	93.6495	12.06	111.591	12.06	90.0437	12.06	108.419	12.06	99.3799	12.06	86.4278	12.06	86.7876	12.06	97.0416	12.06	104.303	12.06	96.8224
355	12.08	139.55	12.08	124.06	12.08	83.6448	12.08	92.6748	12.08	109.989	12.08	89.9393	12.08	108.387	12.08	101.548	12.08	86.5905	12.08	88.6752	12.08	98.0093	12.08	104.472	12.08	98.0935
356	12.1	140.694	12.1	124.975	12.1	82.994	12.1	93.5865	12.1	108.765	12.1	91.1861	12.1	107.785	12.1	94.3823	12.1	85.6367	12.1	87.7194	12.1	98.601	12.1	103.412	12.1	100.218
357	12.12	141.048	12.12	125.751	12.12	84.9144	12.12	94.0394	12.12	107.408	12.12	91.5679	12.12	108.825	12.12	86.4895	12.12	86.2354	12.12	86.6895	12.12	99.6827	12.12	102.499	12.12	100.461
358	12.14	141.963	12.14	125.28	12.14	85.2599	12.14	94.5971	12.14	107.261	12.14	90.4514	12.14	107.673	12.14	92.4476	12.14	86.1356	12.14	87.6255	12.14	101.215	12.14	103.064	12.14	102.073
359	12.16	141.278	12.16	125.595	12.16	83.9733	12.16	94.119	12.16	107.405	12.16	90.126	12.16	107.01	12.16	101.594	12.16	86.6798	12.16	87.7109	12.16	101.665	12.16	103.065	12.16	103.472
360	12.18	141.497	12.18	125.779	12.18	84.5971	12.18	93.9706	12.18	106.289	12.18	90.6593	12.18	106.8	12.18	106.881	12.18	87.6255	12.18	87.4218	12.18	102.391	12.18	104.1	12.18	105.46
361	12.2	143.389	12.2	126.521	12.2	84.0993	12.2	94.4638	12.2	106.317	12.2	90.3455	12.2	107.068	12.2	109.851	12.2	88.4039	12.2	86.9318	12.2	103.009	12.2	104.585	12.2	107.552
362	12.22	143.859	12.22	127.448	12.22	84.5816	12.22	94.8688	12.22	104.948	12.22	88.6319	12.22	108.002	12.22	106.783	12.22	88.0039	12.22	86.121	12.22	103.527	12.22	105.266	12.22	107.959
363	12.24	146.116	12.24	126.821	12.24	85.932	12.24	96.0649	12.24	105.838	12.24	89.8555	12.24	109.224	12.24	102.131	12.24	88.647	12.24	84.7188	12.24	102.734	12.24	103.579	12.24	107.634
364	12.26	147.189	12.26	126.559	12.26	86.7459	12.26	96.7061	12.26	107.789	12.26	89.7225	12.26	110.943	12.26	97.5012	12.26	88.8321	12.26	84.7753	12.26	101.915	12.26	103.021	12.26	107.815
365	12.28	147.498	12.28	126.11	12.28	85.1563	12.28	96.9813	12.28	108.073	12.28	89.9985	12.28	111.717	12.28	96.7925	12.28	88.601	12.28	87.0114	12.28	101.382	12.28	102.247	12.28	108.501
366	12.3	147.633	12.3	126.439	12.3	86.2357	12.3	96.0402	12.3	107.817	12.3	89.3453	12.3	112.272	12.3	97.0583	12.3	88.5643	12.3	87.2348	12.3	100.395	12.3	102.637	12.3	108.492
367	12.32	145.725	12.32	124.111	12.32	88.3617	12.32	96.167	12.32	107.062	12.32	88.9801	12.32	113.133	12.32	102.932	12.32	88.6543	12.32	88.2609	12.32	100.794	12.32	102.3	12.32	108.664
368	12.34	145.744	12.34	124.503	12.34	89.9509	12.34	96.5639	12.34	107.205	12.34	89.1961	12.34	115.035	12.34	103.483	12.34	88.4151	12.34	86.7915	12.34	100.471	12.34	102.34	12.34	107.859
369	12.36	146.109	12.36	124.065	12.36	91.0647	12.36	96.6404	12.36	108.151	12.36	89.2781	12.36	116.015	12.36	100.205	12.36	88.9844	12.36	87.6475	12.36	99.8763	12.36	104.65	12.36	107.867
370	12.38	142.995	12.38	122.834	12.38	92.4309	12.38	96.3811	12.38	107.534	12.38	88.4131	12.38	114.133	12.38	95.9207	12.38	89.7163	12.38	88.1175	12.38	99.6417	12.38	104.214	12.38	106.081
371	12.4	141.218	12.4	121.836	12.4	93.709	12.4	96.3444	12.4	108.196	12.4	88.2999	12.4	113.659	12.4	92.9837	12.4	91.2383	12.4	88.308	12.4	99.3809	12.4	105.819	12.4	104.722
372	12.42	141.884	12.42	121.272	12.42	93.8242	12.42	96.1716	12.42	110.238	12.42	88.0278	12.42	113.65	12.42	89.7576	12.42	90.7447	12.42	88.7084	12.42	98.9488	12.42	105.977	12.42	104.041
373	12.44	141.96	12.44	119.07	12.44	92.6462	12.44	96.6261	12.44	110.725	12.44	87.7036	12.44	114.258	12.44	94.7459	12.44	90.5913	12.44	88.9859	12.44	96.9268	12.44	105.053	12.44	103.146
374	12.46	142.263	12.46	118.334	12.46	93.2328	12.46	97.5154	12.46	111.454	12.46	88.4035	12.46	112.636	12.46	89.4219	12.46	91.7403	12.46	88.0734	12.46	95.3565	12.46	105.671	12.46	100.705
375	12.48	141.369	12.48	117.285	12.48	92.1716	12.48	98.7011	12.48	110.718	12.48	87.4249	12.48	111.52	12.48	86.2937	12.48	91.2584	12.48	89.6962	12.48	96.4846	12.48	106.845	12.48	99.4868
376	12.5	141.848	12.5	117.148	12.5	92.9291	12.5	99.4613	12.5	110.916	12.5	87.0775	12.5	111.912	12.5	83.3147	12.5	90.463	12.5	90.2949	12.5	97.6124	12.5	107.46	12.5	98.4982
377	12.52	142.046	12.52	118.235	12.52	93.2827	12.52	99.7438	12.52	110.871	12.52	88.2261	12.52	111.307	12.52	88.4755	12.52	89.1042	12.52	89.0551	12.52	97.6448	12.52	108.628	12.52	96.8487
378	12.54	143.995	12.54	118.002	12.54	94.715	12.54	100.218	12.54	109.745	12.54	86.9565	12.54	110.347	12.54	99.3427	12.54	89.6394	12.54	89.2506	12.54	98.4746	12.54	108.755	12.54	96.553
379	12.56	143.367	12.56	118.33	12.56	94.2663	12.56	98.6392	12.56	109.834	12.56	87.6209	12.56	110.249	12.56	110.382	12.56	89.4562	12.56	88.7923	12.56	98.8448	12.56	109.688	12.56	96.5476
380	12.58	145.411	12.58	119.061	12.58	93.0709	12.58	99.093	12.58	110.221	12.58	87.0775	12.58	109.138	12.58	109.716	12.58	88.6902	12.58	87.7724	12.58	100.984	12.58	109.362	12.58	96.2643
381	12.6	148.718	12.6	118.924	12.6	92.686	12.6	100.563	12.6	110.158	12.6	86.4897	12.6	109.441	12.6	111.664	12.6	89.9386	12.6	87.8334	12.6	101.464	12.6	108.562	12.6	94.3424
382	12.62	150.464	12.62	118.677	12.62	89.9722	12.62	100.412	12.62	108.352	12.62	85.0698	12.62	107.68	12.62	103.487	12.62	90.492	12.62	86.9465	12.62	102.409	12.62	109.577	12.62	95.3136
383	12.64	153.357	12.64	119.266	12.64	88.3065	12.64	100.828	12.64	107.993	12.64	86.7335	12.64	108.845	12.64	107.683	12.64	90.7378	12.64	86.9016	12.64	102.454	12.64	109.393	12.64	94.1368
384	12.66	154.628	12.66	120.303	12.66	88.3687	12.66	100.563	12.66	108.31	12.66	87.3921	12.66	108.902	12.66	107.375	12.66	90.9082	12.66	86.1013	12.66	104.064	12.66	109.006	12.66	94.1283
385	12.68	154.399	12.68	120.339	12.68	86.5001	12.68	98.6802	12.68	107.472	12.68	87.6955	12.68	108.313	12.68	105.758	12.68	92.0673	12.68	85.7051	12.68	103.763	12.68	106.291	12.68	92.3849
386	12.7	152.819	12.7	121.454	12.7	85.6066	12.7	97.8404	12.7	108.245	12.7	87.4493	12.7	108.288	12.7	108.587	12.7	90.9295	12.7	85.52	12.7	103.287	12.7	104.071	12.7	91.69
387	12.72	153.182	12.72	122.201	12.72	84.2748	12.72	98.0989	12.72	109.194	12.72	88.4889	12.72	107.952	12.72	108.848	12.72	90.5341	12.72	85.4582	12.72	103.888	12.72	102.118	12.72	90.8989
388	12.74	154.347	12.74	124.09	12.74	83.7005	12.74	98.4244	12.74	108.689	12.74	89.0806	12.74	109.001	12.74	109.338	12.74	90.1445	12.74	85.7793	12.74	102.81	12.74	101.573	12.74	92.1244
389	12.76	153.3	12.76	125.207	12.76	83.5838	12.76	99.3994	12.76	108.268	12.76	88.2578	12.76	108.096	12.76	113.165	12.76	90.3436	12.76	85.9687	12.76	103.729	12.76	101.266	12.76	92.3212
390	12.78	151.533	12.78	126.74	12.78	84.897	12.78	100.121	12.78	108.35	12.78	86.9627	12.78	107.631	12.78	110.555	12.78	90.8101	12.78	85.7859	12.78	103.509	12.78	101.776	12.78	91.8678
391	12.8	150.375	12.8	125.459	12.8	86.9364	12.8	100.612	12.8	107.576	12.8	87.2931	12.8	109.224	12.8	112.135	12.8	90.5044	12.8	85.9428	12.8	101.122	12.8	101.602	12.8	92.9167
392	12.82	150.654	12.82	125.565	12.82	87.5513	12.82	100.306	12.82	107.881	12.82	88.1264	12.82	109.437	12.82	107.431	12.82	90.6091	12.82	86.1368	12.82	100.348	12.82	102.004	12.82	95.0242
393	12.84	151.232	12.84	122.87	12.84	87.1865	12.84	100.321	12.84	108.122	12.84	87.9575	12.84	109.809	12.84	101.674	12.84	90.9063	12.84	88.0723	12.84	99.8466	12.84	103.479	12.84	95.4342
394	12.86	150.107	12.86	121.636	12.86	88.1194	12.86	99.8384	12.86	106.76	12.86	87.29	12.86	109.693	12.86	100.569	12.86	91.1807	12.86	87.2224	12.86	100.334	12.86	103.098	12.86	96.4545
395	12.88	149.88	12.88	122.803	12.88	87.5018	12.88	99.9753	12.88	108.251	12.88	87.5826	12.88	110.767	12.88	104.27	12.88	91.4562	12.88	87.9965	12.88	100.512	12.88	103.486	12.88	97.7252
396	12.9	151.012	12.9	122.117	12.9	87.5525	12.9	99.3762	12.9	107.966	12.9	88.8108	12.9	112.604	12.9	104.681	12.9	90.783	12.9	88.5198	12.9	99.7059	12.9	103.484	12.9	98.3544
397	12.92	151.523	12.92	121.85	12.92	88.017	12.92	98.6075	12.92	107.804	12.92	89.5177	12.92	112.614	12.92	106.634	12.92	89.4535	12.92	88.0881	12.92	99.0674	12.92	103.14	12.92	100.648
398	12.94	151.997	12.94	121.026	12.94	89.9177	12.94	98.8587	12.94	107.617	12.94	90.1349	12.94	112.493	12.94	102.657	12.94	88.8116	12.94	86.1646	12.94	99.6035	12.94	103.944	12.94	101.116
399	12.96	151.084	12.96	120.369	12.96	90.5179	12.96	99.9343	12.96	106.622	12.96	91.2417	12.96	112.966	12.96	103.436	12.96	85.8288	12.96	85.9621	12.96	99.9606	12.96	104.383	12.96	102.213
400	12.98	154.093	12.98	120.222	12.98	92.405	12.98	99.8075	12.98	106.592	12.98	91.2866	12.98	113.114	12.98	103.301	12.98	85.9869	12.98	85.3237	12.98	100.814	12.98	105.841	12.98	102.807
401	13	155.72	13	120.359	13	92.4526	13	99.0902	13	106.398	13	92.6288	13	112.095	13	103.198	13	84.926	13	85.5822	13	100.697	13	108.259	13	103.94
402	13.02	157.13	13.02	119.053	13.02	92.0611	13.02	99.5409	13.02	108.164	13.02	92.0054	13.02	112.099	13.02	93.972	13.02	84.6408	13.02	87.4156	13.02	101.226	13.02	109.803	13.02	104.526
403	13.04	157.145	13.04	120.182	13.04	91.1119	13.04	99.733	13.04	108.611	13.04	93.5981	13.04	112.909	13.04	97.2681	13.04	85.9784	13.04	87.2645	13.04	102.278	13.04	111.4	13.04	105.217
404	13.06	156.658	13.06	119.548	13.06	89.9173	13.06	100.473	13.06	107.775	13.06	94.1016	13.06	112.875	13.06	98.303	13.06	85.1532	13.06	87.2665	13.06	105.213	13.06	111.114	13.06	104.674
405	13.08	157.093	13.08	118.442	13.08	89.7662	13.08	102.388	13.08	107.305	13.08	95.4033	13.08	112.658	13.08	106.965	13.08	85.2815	13.08	86.3977	13.08	105.202	13.08	110.72	13.08	103.773
406	13.1	157.969	13.1	119.493	13.1	87.9888	13.1	101.467	13.1	107.155	13.1	94.4985	13.1	113.304	13.1	105.841	13.1	85.6966	13.1	86.1441	13.1	105.365	13.1	111.807	13.1	104.164
407	13.12	160.299	13.12	119.636	13.12	87.3322	13.12	101.072	13.12	108.022	13.12	95.1428	13.12	112.613	13.12	106.415	13.12	86.073	13.12	87.4241	13.12	106.87	13.12	111.542	13.12	103.105
408	13.14	161.625	13.14	122.056	13.14	86.9735	13.14	100.593	13.14	109.662	13.14	94.943	13.14	111.409	13.14	113.627	13.14	86.0301	13.14	86.5685	13.14	108.442	13.14	107.944	13.14	103.767
409	13.16	160.447	13.16	122.891	13.16	85.074	13.16	100.786	13.16	109.652	13.16	95.7681	13.16	111.713	13.16	118.741	13.16	86.2412	13.16	87.4976	13.16	108.516	13.16	106.835	13.16	102.992
410	13.18	160.543	13.18	124.185	13.18	84.6674	13.18	102.672	13.18	111.956	13.18	95.4245	13.18	112.761	13.18	119.744	13.18	86.3092	13.18	86.9225	13.18	109.88	13.18	106.176	13.18	103.627
411	13.2	158.804	13.2	125.66	13.2	84.4394	13.2	103.852	13.2	111.879	13.2	95.7333	13.2	114.64	13.2	116.233	13.2	86.7103	13.2	86.6732	13.2	109.764	13.2	105.409	13.2	104.417
412	13.22	157.015	13.22	126.562	13.22	86.1453	13.22	106.188	13.22	113.193	13.22	95.7596	13.22	114.831	13.22	109.953	13.22	86.9561	13.22	85.8551	13.22	109.946	13.22	103.974	13.22	106.743
413	13.24	155.24	13.24	125.292	13.24	85.8864	13.24	106.797	13.24	114.64	13.24	95.3453	13.24	115.493	13.24	115.478	13.24	87.571	13.24	86.0413	13.24	110.421	13.24	104.744	13.24	105.361
414	13.26	155.108	13.26	125.698	13.26	87.1069	13.26	107.19	13.26	115.07	13.26	95.3527	13.26	117.388	13.26	117.189	13.26	88.2535	13.26	88.2025	13.26	109.444	13.26	104.41	13.26	103.888
415	13.28	154.636	13.28	124.715	13.28	88.8522	13.28	105.901	13.28	115.886	13.28	96.1326	13.28	119.071	13.28	110.075	13.28	88.3606	13.28	88.7841	13.28	108.253	13.28	103.273	13.28	106.286
416	13.3	152.503	13.3	122.853	13.3	89.0559	13.3	105.327	13.3	116.465	13.3	95.4833	13.3	119.277	13.3	108.154	13.3	89.0871	13.3	89.5416	13.3	109.207	13.3	102.964	13.3	105.758
417	13.32	154.093	13.32	120.64	13.32	87.8443	13.32	104.327	13.32	114.824	13.32	94.1836	13.32	121.615	13.32	105.17	13.32	89.0678	13.32	89.794	13.32	109.903	13.32	102.01	13.32	104.979
418	13.34	154.806	13.34	121.948	13.34	88.8151	13.34	103.755	13.34	114.623	13.34	94.8433	13.34	123.922	13.34	106.657	13.34	88.8182	13.34	89.726	13.34	109.833	13.34	102.325	13.34	104.126
419	13.36	154.902	13.36	123.818	13.36	88.8147	13.36	103.408	13.36	114.351	13.36	95.2058	13.36	123.993	13.36	108.751	13.36	89.382	13.36	91.1818	13.36	108.713	13.36	101.773	13.36	103.911
420	13.38	156.883	13.38	125.155	13.38	89.8334	13.38	102.756	13.38	113.527	13.38	94.8054	13.38	124.295	13.38	109.375	13.38	88.902	13.38	89.6777	13.38	107.008	13.38	101.021	13.38	102.472
421	13.4	158.8	13.4	126.016	13.4	90.1384	13.4	101.556	13.4	113.995	13.4	94.0727	13.4	123.454	13.4	110.653	13.4	88.5144	13.4	87.7175	13.4	105.997	13.4	101.417	13.4	103.505
422	13.42	159.963	13.42	124.885	13.42	91.0883	13.42	101.591	13.42	111.214	13.42	92.8839	13.42	122.117	13.42	114.76	13.42	89.4118	13.42	86.9229	13.42	105.273	13.42	101.711	13.42	103.9
423	13.44	162.201	13.44	125.352	13.44	89.9575	13.44	100.92	13.44	110.303	13.44	92.9986	13.44	120.052	13.44	112.746	13.44	90.5847	13.44	87.5942	13.44	104.532	13.44	102.592	13.44	104.73
424	13.46	165.23	13.46	124.715	13.46	90.827	13.46	100.062	13.46	108.191	13.46	92.6095	13.46	119.783	13.46	114.886	13.46	92.0526	13.46	87.8829	13.46	104.781	13.46	104.664	13.46	104.268
425	13.48	169.563	13.48	125.158	13.48	90.674	13.48	100.548	13.48	109.326	13.48	93.2584	13.48	119.701	13.48	120.289	13.48	91.6943	13.48	88.4587	13.48	106.618	13.48	105.864	13.48	104.999
426	13.5	172.929	13.5	125.726	13.5	91.0806	13.5	102.54	13.5	108.887	13.5	92.761	13.5	120.054	13.5	124.238	13.5	91.3778	13.5	88.5816	13.5	106.252	13.5	106.38	13.5	103.74
427	13.52	175.995	13.52	126.546	13.52	90.919	13.52	102.734	13.52	106.436	13.52	94.4966	13.52	119.248	13.52	123.795	13.52	94.4873	13.52	86.4734	13.52	106.797	13.52	108.658	13.52	103.342
428	13.54	178.557	13.54	125.805	13.54	89.9695	13.54	103.477	13.54	106.834	13.54	95.7156	13.54	117.849	13.54	121.711	13.54	92.138	13.54	84.6767	13.54	107.007	13.54	108.916	13.54	103.358
429	13.56	178.205	13.56	128.27	13.56	90.0769	13.56	103.573	13.56	106.976	13.56	96.2396	13.56	117.379	13.56	116.545	13.56	91.9625	13.56	83.8415	13.56	105.285	13.56	110.485	13.56	103.161
430	13.58	178.357	13.58	131.197	13.58	90.429	13.58	100.582	13.58	107.687	13.58	95.2955	13.58	117.929	13.58	115.977	13.58	91.1343	13.58	83.5231	13.58	105.922	13.58	110.994	13.58	103.968
431	13.6	177.193	13.6	133.128	13.6	91.4365	13.6	102.248	13.6	108.237	13.6	95.9772	13.6	116.603	13.6	111.217	13.6	90.3606	13.6	83.2873	13.6	107.135	13.6	110.145	13.6	104.586
432	13.62	176.216	13.62	134.671	13.62	92.4124	13.62	101.87	13.62	109.636	13.62	96.1187	13.62	117.028	13.62	108.387	13.62	89.2189	13.62	82.9411	13.62	107.639	13.62	109.067	13.62	104.646
433	13.64	177.706	13.64	133.789	13.64	93.5544	13.64	102.674	13.64	110.618	13.64	96.068	13.64	118.345	13.64	113.268	13.64	90.635	13.64	82.7215	13.64	107.731	13.64	110.067	13.64	103.463
434	13.66	179.265	13.66	133.924	13.66	94.0491	13.66	103.722	13.66	111.607	13.66	95.8176	13.66	118.491	13.66	112.592	13.66	91.2255	13.66	82.3328	13.66	108.03	13.66	110.015	13.66	103.036
435	13.68	176.069	13.68	134.406	13.68	94.3324	13.68	105.343	13.68	113.408	13.68	97.1525	13.68	119.843	13.68	114.042	13.68	90.5561	13.68	83.2785	13.68	107.016	13.68	107.75	13.68	104.643
436	13.7	175.35	13.7	134.053	13.7	96.6365	13.7	107.346	13.7	115.488	13.7	98.3494	13.7	119.638	13.7	120.005	13.7	90.543	13.7	84.4224	13.7	108.589	13.7	107.305	13.7	105.912
437	13.72	176.926	13.72	133.035	13.72	95.9934	13.72	107.016	13.72	116.643	13.72	97.9776	13.72	120.724	13.72	121.068	13.72	90.2922	13.72	83.8995	13.72	108.147	13.72	107.366	13.72	104.361
438	13.74	175.659	13.74	132.046	13.74	96.2222	13.74	107.277	13.74	116.231	13.74	97.3871	13.74	120.035	13.74	118.531	13.74	91.9192	13.74	84.5612	13.74	108.3	13.74	107.029	13.74	104.696
439	13.76	173.715	13.76	130.218	13.76	95.6108	13.76	106.691	13.76	117.852	13.76	97.093	13.76	120.931	13.76	114.508	13.76	92.9612	13.76	85.1405	13.76	109.194	13.76	106.066	13.76	107.008
440	13.78	175.144	13.78	129.779	13.78	95.4404	13.78	107.405	13.78	118.39	13.78	96.0649	13.78	122.764	13.78	103.711	13.78	92.5952	13.78	85.4837	13.78	109.643	13.78	105.549	13.78	104.672
441	13.8	174.199	13.8	130.124	13.8	94.4151	13.8	107.168	13.8	118.363	13.8	96.2357	13.8	125.06	13.8	108.76	13.8	93.224	13.8	86.7428	13.8	109.573	13.8	105.392	13.8	105.062
442	13.82	173.917	13.82	131.651	13.82	95.4477	13.82	108.963	13.82	119.551	13.82	96.3702	13.82	124.384	13.82	112.513	13.82	92.8444	13.82	87.508	13.82	107.925	13.82	105.656	13.82	104.911
443	13.84	174.033	13.84	132.681	13.84	96.1476	13.84	109.937	13.84	118.713	13.84	94.6072	13.84	124.233	13.84	110.97	13.84	94.7865	13.84	87.1757	13.84	107.937	13.84	104.455	13.84	105.958
444	13.86	175.816	13.86	131.706	13.86	96.0673	13.86	110.191	13.86	120.299	13.86	92.5403	13.86	124.627	13.86	106.709	13.86	94.8935	13.86	87.5432	13.86	106.57	13.86	103.609	13.86	106.278
445	13.88	177.267	13.88	131.045	13.88	96.1094	13.88	109.916	13.88	119.728	13.88	91.314	13.88	125.174	13.88	110.918	13.88	96.1194	13.88	89.3125	13.88	105.229	13.88	104.551	13.88	108.79
446	13.9	176.855	13.9	131.663	13.9	95.4323	13.9	110.76	13.9	117.045	13.9	90.776	13.9	123.404	13.9	111.692	13.9	96.2848	13.9	90.0669	13.9	103.997	13.9	103.063	13.9	109.595
447	13.92	177.541	13.92	132.078	13.92	95.9521	13.92	111.193	13.92	116.68	13.92	90.783	13.92	122.866	13.92	123.287	13.92	98.1557	13.92	90.5329	13.92	103.622	13.92	103.817	13.92	110.439
448	13.94	177.823	13.94	134.019	13.94	96.4495	13.94	111.43	13.94	115.048	13.94	90.56	13.94	123.59	13.94	123.795	13.94	97.1946	13.94	91.2375	13.94	104.371	13.94	103.893	13.94	109.317
449	13.96	176.804	13.96	135.208	13.96	96.4812	13.96	111.05	13.96	115.009	13.96	92.6833	13.96	123.974	13.96	116.835	13.96	97.6572	13.96	90.4278	13.96	105.066	13.96	104.048	13.96	108.414
450	13.98	176.528	13.98	137.143	13.98	96.514	13.98	110.536	13.98	113.516	13.98	92.5878	13.98	124.012	13.98	107.287	13.98	96.827	13.98	90.2589	13.98	104.857	13.98	106.298	13.98	107.34
451	14	177.189	14	137.824	14	96.3331	14	107.971	14	112.159	14	94.3714	14	124.517	14	107.45	14	97.8006	14	89.6444	14	105.298	14	108.473	14	108.867
452	14.02	177.822	14.02	139.991	14.02	96.9391	14.02	107.329	14.02	112.437	14.02	94.679	14.02	124.561	14.02	115.305	14.02	94.6628	14.02	89.6383	14.02	107.333	14.02	109.707	14.02	109.216
453	14.04	179.161	14.04	142.143	14.04	98.0897	14.04	105.772	14.04	112.294	14.04	94.4962	14.04	126.135	14.04	126.615	14.04	93.7136	14.04	90.199	14.04	108.206	14.04	110.522	14.04	108.125
454	14.06	180.005	14.06	143.171	14.06	99.7484	14.06	104.585	14.06	112.491	14.06	93.7248	14.06	125.526	14.06	131.925	14.06	92.5515	14.06	89.5961	14.06	109.035	14.06	111.239	14.06	109.769
455	14.08	177.232	14.08	142.026	14.08	99.8338	14.08	105.991	14.08	111.408	14.08	93.5753	14.08	124.659	14.08	130.788	14.08	93.1119	14.08	90.1063	14.08	109.963	14.08	111.057	14.08	109.333
456	14.1	177.529	14.1	141.398	14.1	101.078	14.1	106.291	14.1	111.332	14.1	91.4319	14.1	124.868	14.1	135.17	14.1	93.2858	14.1	90.5295	14.1	110.502	14.1	111.975	14.1	108.869
457	14.12	176.668	14.12	142.74	14.12	101.171	14.12	106.43	14.12	111.409	14.12	91.2951	14.12	124.744	14.12	140.289	14.12	94.2153	14.12	89.9084	14.12	110.73	14.12	112.512	14.12	110.332
458	14.14	177.081	14.14	143.624	14.14	101.374	14.14	106.024	14.14	111.173	14.14	91.7588	14.14	125.062	14.14	146.685	14.14	93.7476	14.14	90.228	14.14	111.251	14.14	112.737	14.14	110.967
459	14.16	177.941	14.16	143.81	14.16	103.739	14.16	105.785	14.16	112.536	14.16	92.8908	14.16	125.2	14.16	143.762	14.16	93.2989	14.16	89.5045	14.16	113.357	14.16	113.292	14.16	112.528
460	14.18	179.814	14.18	142.887	14.18	104.156	14.18	107.098	14.18	112.093	14.18	93.1668	14.18	124.088	14.18	137.282	14.18	92.0962	14.18	89.2846	14.18	114.727	14.18	115.52	14.18	113.421
461	14.2	180.853	14.2	141.144	14.2	102.558	14.2	106.909	14.2	110.333	14.2	91.0373	14.2	124.57	14.2	125.753	14.2	92.0255	14.2	87.4802	14.2	115.109	14.2	115.156	14.2	114.274
462	14.22	182.15	14.22	140.452	14.22	102.672	14.22	106.208	14.22	109.749	14.22	90.8765	14.22	123.539	14.22	120.191	14.22	92.3683	14.22	88.1059	14.22	116.07	14.22	115.169	14.22	115.179
463	14.24	179.431	14.24	141.786	14.24	102.583	14.24	106.209	14.24	110.331	14.24	91.8485	14.24	125.35	14.24	120.648	14.24	91.6274	14.24	87.4527	14.24	117.879	14.24	114.733	14.24	114.921
464	14.26	179.463	14.26	142.862	14.26	102.956	14.26	107.843	14.26	111.463	14.26	92.2195	14.26	126.841	14.26	126.28	14.26	91.2854	14.26	86.2052	14.26	117.571	14.26	114.031	14.26	114.25
465	14.28	179.829	14.28	143.823	14.28	103.546	14.28	109.153	14.28	110.877	14.28	92.3312	14.28	126.056	14.28	128.037	14.28	92.1994	14.28	86.2427	14.28	116.856	14.28	114.458	14.28	115.909
466	14.3	181.086	14.3	144.278	14.3	105.431	14.3	112.989	14.3	110.537	14.3	91.3971	14.3	125.994	14.3	125.152	14.3	92.4367	14.3	86.5569	14.3	116.171	14.3	116.125	14.3	116.379
467	14.32	185.011	14.32	145.147	14.32	106.314	14.32	115.062	14.32	112.172	14.32	90.994	14.32	126.999	14.32	127.692	14.32	93.355	14.32	87.0261	14.32	116.157	14.32	116.941	14.32	115.57
468	14.34	185.233	14.34	144.302	14.34	106.062	14.34	116.345	14.34	112.403	14.34	91.1169	14.34	126.144	14.34	128.056	14.34	93.2066	14.34	87.9722	14.34	114.801	14.34	117.184	14.34	115.159
469	14.36	185.703	14.36	144.143	14.36	105.098	14.36	116.925	14.36	111.761	14.36	91.1034	14.36	125.035	14.36	123.65	14.36	94.7903	14.36	88.5612	14.36	114.012	14.36	117.897	14.36	115.378
470	14.38	186.096	14.38	145.67	14.38	103.829	14.38	116.534	14.38	111.872	14.38	90.8715	14.38	122.498	14.38	118.228	14.38	95.2537	14.38	86.972	14.38	112.899	14.38	117.647	14.38	114.339
471	14.4	187.802	14.4	145.544	14.4	104.162	14.4	117.321	14.4	112.642	14.4	91.2978	14.4	122.587	14.4	119.1	14.4	95.8071	14.4	86.5828	14.4	112.997	14.4	119.746	14.4	113.677
472	14.42	187.963	14.42	145.727	14.42	102.883	14.42	116.944	14.42	113.277	14.42	92.9728	14.42	122.119	14.42	121.725	14.42	94.3981	14.42	86.4703	14.42	113.624	14.42	120.806	14.42	112.356
473	14.44	185.938	14.44	146.871	14.44	103.544	14.44	116.546	14.44	112.305	14.44	95.6386	14.44	122.325	14.44	128.732	14.44	95.302	14.44	84.9391	14.44	115.072	14.44	122.041	14.44	110.105
474	14.46	185.851	14.46	147.561	14.46	104.049	14.46	117.336	14.46	112.346	14.46	93.8508	14.46	121.865	14.46	120.555	14.46	95.8493	14.46	85.4156	14.46	116.186	14.46	122.627	14.46	111.251
475	14.48	182.953	14.48	147.146	14.48	104.102	14.48	115.888	14.48	112.094	14.48	93.9289	14.48	121.957	14.48	116.042	14.48	96.2914	14.48	84.9956	14.48	117.207	14.48	123.471	14.48	111.59
476	14.5	181.298	14.5	148.005	14.5	103.491	14.5	116.32	14.5	112.275	14.5	93.2336	14.5	120.027	14.5	112.69	14.5	95.515	14.5	85.1772	14.5	119.637	14.5	124.169	14.5	111.374
477	14.52	179.589	14.52	148.452	14.52	103.977	14.52	115.489	14.52	112.208	14.52	93.7851	14.52	121.326	14.52	114.163	14.52	95.9277	14.52	84.9874	14.52	118.29	14.52	123.148	14.52	111.714
478	14.54	181.162	14.54	149.479	14.54	105.217	14.54	114.751	14.54	111.982	14.54	92.3285	14.54	120.529	14.54	123.399	14.54	96.9975	14.54	85.2468	14.54	117.958	14.54	123.465	14.54	113.494
479	14.56	180.864	14.56	149.568	14.56	105.827	14.56	113.02	14.56	111.734	14.56	91.8377	14.56	119.361	14.56	127.613	14.56	97.2843	14.56	85.5695	14.56	119.713	14.56	122.768	14.56	113.009
480	14.58	180.571	14.58	149.71	14.58	106.117	14.58	111.755	14.58	111.901	14.58	91.2719	14.58	119.383	14.58	120.797	14.58	97.5169	14.58	84.9318	14.58	119.777	14.58	124.138	14.58	113.547
481	14.6	178.991	14.6	151.823	14.6	106.143	14.6	109.931	14.6	111.08	14.6	93.1536	14.6	119.687	14.6	124.448	14.6	97.6433	14.6	85.59	14.6	119.641	14.6	124.295	14.6	114.671
482	14.62	178.747	14.62	150.277	14.62	106.183	14.62	110.105	14.62	110.121	14.62	92.2817	14.62	121.607	14.62	125.445	14.62	96.7807	14.62	85.5946	14.62	121.182	14.62	122.747	14.62	113.959
483	14.64	176.675	14.64	151.668	14.64	106.992	14.64	111.046	14.64	110.55	14.64	92.1894	14.64	122.225	14.64	128.755	14.64	96.6037	14.64	86.0924	14.64	120.138	14.64	123.68	14.64	113.951
484	14.66	177.373	14.66	151.334	14.66	105.926	14.66	113.057	14.66	109.197	14.66	92.3795	14.66	123.169	14.66	128.886	14.66	95.9397	14.66	86.434	14.66	119.957	14.66	122.238	14.66	114.379
485	14.68	180.643	14.68	152.176	14.68	106.913	14.68	112.964	14.68	108.396	14.68	91.2425	14.68	125.191	14.68	118.653	14.68	96.8808	14.68	87.5208	14.68	121.43	14.68	122.416	14.68	115.318
486	14.7	182.85	14.7	152.889	14.7	108.392	14.7	112.652	14.7	109.566	14.7	92.3498	14.7	125.948	14.7	118.312	14.7	95.0446	14.7	88.5217	14.7	121.838	14.7	121.636	14.7	114.948
487	14.72	185.92	14.72	155.043	14.72	109.747	14.72	114.344	14.72	110.135	14.72	92.5639	14.72	129.044	14.72	124.671	14.72	95.2309	14.72	88.5086	14.72	122.085	14.72	121.335	14.72	115.841
488	14.74	185.587	14.74	154.298	14.74	109.776	14.74	115.542	14.74	112.236	14.74	92.7571	14.74	130.106	14.74	119.436	14.74	95.0346	14.74	89.8879	14.74	122.968	14.74	122.088	14.74	118.466
489	14.76	187.443	14.76	155.529	14.76	110.019	14.76	117.574	14.76	112.679	14.76	92.9125	14.76	131.961	14.76	121.925	14.76	94.2767	14.76	90.6698	14.76	122.334	14.76	122.981	14.76	118.866
490	14.78	188.991	14.78	155.287	14.78	110.998	14.78	119.149	14.78	114.611	14.78	93.5911	14.78	133.614	14.78	127.762	14.78	93.7306	14.78	91.9119	14.78	123.548	14.78	124.468	14.78	117.595
491	14.8	190.676	14.8	153.592	14.8	110.337	14.8	119.733	14.8	116.296	14.8	94.8804	14.8	133.673	14.8	124.821	14.8	93.4902	14.8	92.7807	14.8	124.334	14.8	125.018	14.8	118.175
492	14.82	190.966	14.82	152.768	14.82	108.051	14.82	120.031	14.82	116.088	14.82	95.3272	14.82	133.968	14.82	124.97	14.82	93.3639	14.82	93.5069	14.82	124.011	14.82	124.344	14.82	119.356
493	14.84	188.739	14.84	153.026	14.84	107.662	14.84	119.816	14.84	118.57	14.84	94.822	14.84	135.405	14.84	119.902	14.84	93.3542	14.84	92.8611	14.84	124.259	14.84	124.274	14.84	120.298
494	14.86	189.125	14.86	153.107	14.86	108.073	14.86	119.634	14.86	119.395	14.86	95.3295	14.86	135.381	14.86	121.562	14.86	92.7297	14.86	91.9173	14.86	122.439	14.86	125.15	14.86	121.038
495	14.88	188.73	14.88	152.037	14.88	108.75	14.88	121.251	14.88	118.895	14.88	96.9016	14.88	136.861	14.88	127.585	14.88	92.8321	14.88	92.7185	14.88	121.549	14.88	126.072	14.88	121.614
496	14.9	189.036	14.9	152.019	14.9	109.416	14.9	120.199	14.9	118.826	14.9	96.6995	14.9	136.667	14.9	125.925	14.9	94.0042	14.9	93.1714	14.9	123.487	14.9	125.46	14.9	121.728
497	14.92	189.013	14.92	151.724	14.92	111.256	14.92	120.208	14.92	117.794	14.92	96.1608	14.92	138.69	14.92	126.061	14.92	94.3838	14.92	91.8562	14.92	124.373	14.92	124.611	14.92	121.506
498	14.94	190.001	14.94	150.437	14.94	110.569	14.94	120.308	14.94	118.243	14.94	95.0937	14.94	138.219	14.94	130.228	14.94	93.9838	14.94	92.3173	14.94	125.454	14.94	123.311	14.94	123.843
499	14.96	189.712	14.96	151.547	14.96	110.151	14.96	119.874	14.96	117.988	14.96	96.167	14.96	138.226	14.96	128.452	14.96	92.9333	14.96	92.6872	14.96	127.254	14.96	123.721	14.96	124.739
500	14.98	189.253	14.98	153.488	14.98	110.269	14.98	121.253	14.98	117.06	14.98	97.0516	14.98	137.904	14.98	120.932	14.98	92.262	14.98	93.5281	14.98	128.081	14.98	123.373	14.98	124.735
501	15	190.134	15	155.887	15	111.445	15	119.986	15	117.854	15	96.6837	15	139.168	15	125.343	15	92.6137	15	93.5598	15	126.804	15	121.525	15	124.347
502	15.02	191.867	15.02	155.306	15.02	112.035	15.02	119.24	15.02	118.234	15.02	96.5905	15.02	138.087	15.02	132.559	15.02	93.8242	15.02	94.1074	15.02	127.199	15.02	121.67	15.02	123.642
503	15.04	190.263	15.04	155.083	15.04	111.203	15.04	118.692	15.04	117.756	15.04	97.7194	15.04	137.293	15.04	143.734	15.04	94.1364	15.04	94.3679	15.04	129.38	15.04	122.572	15.04	122.92
504	15.06	191.387	15.06	155.583	15.06	109.833	15.06	120.219	15.06	116.883	15.06	97.2943	15.06	137.481	15.06	137.594	15.06	95.1239	15.06	95.1413	15.06	129.709	15.06	123.845	15.06	122.286
505	15.08	191.921	15.08	158.3	15.08	109.482	15.08	121.71	15.08	116.461	15.08	97.9915	15.08	137.913	15.08	123.459	15.08	96.0356	15.08	97.4419	15.08	128.688	15.08	122.135	15.08	122.628
506	15.1	191.104	15.1	160.107	15.1	110.136	15.1	123.091	15.1	116.773	15.1	98.9616	15.1	139.651	15.1	115.58	15.1	97.675	15.1	96.8263	15.1	129.167	15.1	122.63	15.1	122.132
507	15.12	190.003	15.12	163.306	15.12	110.441	15.12	124.759	15.12	117.297	15.12	100.986	15.12	139.258	15.12	124.438	15.12	100.038	15.12	98.4684	15.12	128.926	15.12	124.097	15.12	121.888
508	15.14	190.695	15.14	163.951	15.14	111.902	15.14	124.87	15.14	116.688	15.14	101.333	15.14	137.809	15.14	130.205	15.14	101.244	15.14	99.4257	15.14	131.668	15.14	122.982	15.14	122.553
509	15.16	192.523	15.16	165.481	15.16	112.834	15.16	124.697	15.16	117.952	15.16	100.444	15.16	139.419	15.16	134.807	15.16	101.575	15.16	100.005	15.16	132.17	15.16	124.611	15.16	122.863
510	15.18	193.619	15.18	167.028	15.18	114.12	15.18	125.603	15.18	117.718	15.18	100.037	15.18	139.562	15.18	131.45	15.18	100.413	15.18	99.8191	15.18	133.474	15.18	124.332	15.18	123.437
511	15.2	195.687	15.2	168.167	15.2	113.972	15.2	126.262	15.2	118.604	15.2	100.335	15.2	141.223	15.2	128.056	15.2	101.585	15.2	98.5577	15.2	134.851	15.2	126.197	15.2	123.131
512	15.22	196.66	15.22	169.199	15.22	112.268	15.22	125.001	15.22	119.114	15.22	100.905	15.22	140.7	15.22	125.021	15.22	101.143	15.22	98.5569	15.22	134.846	15.22	130.02	15.22	124.172
513	15.24	196.208	15.24	171.801	15.24	112.79	15.24	126.331	15.24	118.418	15.24	100.593	15.24	142.556	15.24	131.142	15.24	102.403	15.24	98.5349	15.24	134.353	15.24	131.086	15.24	123.986
514	15.26	198.17	15.26	171.761	15.26	113.44	15.26	125.765	15.26	117.687	15.26	100.553	15.26	142.36	15.26	132.182	15.26	102.887	15.26	99.2572	15.26	134.927	15.26	132.967	15.26	125.277
515	15.28	200.324	15.28	171.185	15.28	112.713	15.28	126.463	15.28	118.523	15.28	100.624	15.28	144.303	15.28	129.254	15.28	103.752	15.28	99.125	15.28	134.255	15.28	135.886	15.28	128.645
516	15.3	199.016	15.3	171.093	15.3	111.84	15.3	126.696	15.3	119.01	15.3	100.441	15.3	146.611	15.3	132.914	15.3	104.614	15.3	98.9051	15.3	133.789	15.3	137.316	15.3	130.266
517	15.32	199.808	15.32	171.403	15.32	113.506	15.32	127.065	15.32	121.17	15.32	100.559	15.32	147.14	15.32	131.114	15.32	105.052	15.32	97.3183	15.32	135.67	15.32	139.119	15.32	132.786
518	15.34	201.944	15.34	170.975	15.34	115.057	15.34	127.835	15.34	120.451	15.34	99.4902	15.34	146.667	15.34	126.76	15.34	105.029	15.34	97.9254	15.34	133.884	15.34	142.053	15.34	134.392
519	15.36	203.035	15.36	169.724	15.36	115.723	15.36	128.316	15.36	121.585	15.36	99.949	15.36	146.282	15.36	136.634	15.36	104.844	15.36	97.9239	15.36	135.327	15.36	143.403	15.36	134.9
520	15.38	202.401	15.38	169.35	15.38	115.683	15.38	128.638	15.38	122.397	15.38	99.675	15.38	146.492	15.38	138.364	15.38	104.156	15.38	96.2953	15.38	137.149	15.38	144.5	15.38	136.446
521	15.4	199.851	15.4	168.413	15.4	116.123	15.4	130.248	15.4	121.389	15.4	99.9981	15.4	148.455	15.4	139.273	15.4	101.836	15.4	96.1136	15.4	136.111	15.4	147.311	15.4	136.812
522	15.42	200.316	15.42	169.349	15.42	114.735	15.42	130.73	15.42	121.348	15.42	101.584	15.42	147.248	15.42	136.48	15.42	99.9753	15.42	96.2551	15.42	137.552	15.42	147.673	15.42	138.277
523	15.44	198.265	15.44	169.528	15.44	115.45	15.44	131.964	15.44	120.697	15.44	102.251	15.44	147.56	15.44	130.019	15.44	98.148	15.44	97.0172	15.44	137.174	15.44	149.697	15.44	140.574
524	15.46	198.31	15.46	169.551	15.46	115.436	15.46	133.56	15.46	119.838	15.46	102.753	15.46	145.313	15.46	135.58	15.46	97.4814	15.46	97.5413	15.46	137.591	15.46	150.777	15.46	139.571
525	15.48	195.433	15.48	170.203	15.48	116.952	15.48	133.053	15.48	121.985	15.48	102.664	15.48	145.274	15.48	149.091	15.48	98.0549	15.48	97.4922	15.48	138.527	15.48	150.875	15.48	140.561
526	15.5	192.777	15.5	168.437	15.5	118.404	15.5	132.167	15.5	122.579	15.5	105.153	15.5	144.374	15.5	151.599	15.5	99.1969	15.5	98.7065	15.5	140.712	15.5	152.956	15.5	139.158
527	15.52	194.639	15.52	168.687	15.52	118.294	15.52	131.741	15.52	123.157	15.52	106.007	15.52	142.686	15.52	143.683	15.52	100.101	15.52	99.9838	15.52	141.761	15.52	154.886	15.52	140.515
528	15.54	197.278	15.54	172.08	15.54	118.104	15.54	132.817	15.54	123.639	15.54	106.766	15.54	141.815	15.54	138.662	15.54	101.66	15.54	100.857	15.54	140.523	15.54	154.437	15.54	140.465
529	15.56	196.402	15.56	175.5	15.56	118.09	15.56	131.847	15.56	124.43	15.56	108.373	15.56	142.265	15.56	136.886	15.56	102.01	15.56	101.872	15.56	140.405	15.56	154.64	15.56	140.459
530	15.58	196.197	15.58	177.289	15.58	118.758	15.58	132.097	15.58	125.353	15.58	110.561	15.58	142.036	15.58	141.179	15.58	101.983	15.58	100.413	15.58	141.295	15.58	154.33	15.58	139.904
531	15.6	196.003	15.6	177.84	15.6	119.013	15.6	132.531	15.6	126.138	15.6	110.974	15.6	141.879	15.6	145.93	15.6	101.705	15.6	100.761	15.6	142.873	15.6	151.956	15.6	140.002
532	15.62	195.608	15.62	177.942	15.62	121.647	15.62	131.926	15.62	126.705	15.62	110.857	15.62	141.758	15.62	144.499	15.62	102.164	15.62	100.623	15.62	142.111	15.62	150.991	15.62	138.423
533	15.64	196.121	15.64	178.665	15.64	122.702	15.64	131.616	15.64	127.312	15.64	111.011	15.64	143.34	15.64	137.967	15.64	102.031	15.64	99.6456	15.64	143.223	15.64	151.36	15.64	137.473
534	15.66	194.582	15.66	181.24	15.66	122.422	15.66	131.67	15.66	127.343	15.66	113.035	15.66	143.205	15.66	147.17	15.66	102.739	15.66	99.9915	15.66	143.523	15.66	149.196	15.66	136.66
535	15.68	193.826	15.68	181.399	15.68	122.971	15.68	131.039	15.68	129.336	15.68	115.125	15.68	145.079	15.68	150.401	15.68	103.852	15.68	99.1919	15.68	140.8	15.68	147.481	15.68	135.551
536	15.7	192.566	15.7	182.454	15.7	121.675	15.7	129.817	15.7	128.829	15.7	114.565	15.7	145.46	15.7	155.59	15.7	103.72	15.7	100.356	15.7	139.879	15.7	146.727	15.7	136.436
537	15.72	193.626	15.72	182.82	15.72	122.683	15.72	131.534	15.72	128.204	15.72	114.024	15.72	149.116	15.72	152.424	15.72	105.427	15.72	100.464	15.72	139.173	15.72	143.134	15.72	135.663
538	15.74	195.741	15.74	181.676	15.74	121.49	15.74	133.124	15.74	128.718	15.74	113.791	15.74	150.846	15.74	133.277	15.74	105.762	15.74	100.562	15.74	138.087	15.74	141.591	15.74	136.689
539	15.76	194.27	15.76	181.184	15.76	121.271	15.76	134.63	15.76	130.28	15.76	113.625	15.76	153.406	15.76	131.026	15.76	107.563	15.76	99.5026	15.76	136.309	15.76	141.006	15.76	137.37
540	15.78	192.363	15.78	179.579	15.78	120.205	15.78	136.038	15.78	131.054	15.78	114.109	15.78	154.917	15.78	142.294	15.78	108.841	15.78	98.7393	15.78	135.798	15.78	139.037	15.78	136.922
541	15.8	190.483	15.8	180.707	15.8	120.196	15.8	137.672	15.8	133.253	15.8	114.42	15.8	157.248	15.8	147.599	15.8	108.571	15.8	96.856	15.8	135.329	15.8	138.369	15.8	136.875
542	15.82	194.353	15.82	181.074	15.82	122.15	15.82	137.953	15.82	134.54	15.82	114.697	15.82	162.184	15.82	165.254	15.82	107.792	15.82	96.7355	15.82	132.015	15.82	138.014	15.82	135.757
543	15.84	194.404	15.84	181.544	15.84	121.173	15.84	139.201	15.84	135.91	15.84	115.016	15.84	165.683	15.84	163.767	15.84	107.636	15.84	95.8957	15.84	131.367	15.84	137.043	15.84	134.208
544	15.86	197.744	15.86	183.33	15.86	121.202	15.86	141.176	15.86	136.8	15.86	115.529	15.86	170.915	15.86	156.755	15.86	107.408	15.86	96.2678	15.86	129.515	15.86	137.09	15.86	133.93
545	15.88	198.026	15.88	184.567	15.88	120.79	15.88	141.172	15.88	137.763	15.88	115.926	15.88	176.118	15.88	170.974	15.88	106.669	15.88	97.2873	15.88	128.796	15.88	137.134	15.88	133.206
546	15.9	198.396	15.9	186.3	15.9	121.931	15.9	142.459	15.9	140.284	15.9	117.918	15.9	179.712	15.9	172.946	15.9	106.528	15.9	95.5803	15.9	129.48	15.9	134.827	15.9	134.257
547	15.92	201.71	15.92	186.519	15.92	123.94	15.92	144.587	15.92	141.762	15.92	122.321	15.92	183.581	15.92	182.089	15.92	106.955	15.92	96.4576	15.92	129.096	15.92	135.981	15.92	133.217
548	15.94	202.842	15.94	189.748	15.94	124.651	15.94	145.707	15.94	143.077	15.94	127.193	15.94	188.165	15.94	196.382	15.94	106.528	15.94	95.6939	15.94	129.952	15.94	135.628	15.94	129.318
549	15.96	204.137	15.96	190.415	15.96	125.368	15.96	145.437	15.96	146.229	15.96	130.61	15.96	194.089	15.96	202.214	15.96	106.716	15.96	95.731	15.96	130.673	15.96	135.668	15.96	129.3
550	15.98	206.185	15.98	192.081	15.98	125.585	15.98	146.372	15.98	148.206	15.98	135.586	15.98	198.44	15.98	216.131	15.98	106.359	15.98	97.4651	15.98	130.113	15.98	137.323	15.98	128.466
551	16	208.324	16	193.661	16	125.166	16	149.243	16	149.276	16	137.156	16	199.982	16	226.317	16	106.364	16	98.1797	16	128.303	16	138.834	16	129.602
552	16.02	210.02	16.02	196.109	16.02	126.344	16.02	151.816	16.02	149.25	16.02	139.286	16.02	204.683	16.02	232.382	16.02	105.058	16.02	97.7994	16.02	128.259	16.02	138.778	16.02	128.046
553	16.04	212.895	16.04	197.717	16.04	126.527	16.04	154.04	16.04	151.762	16.04	140.858	16.04	207.42	16.04	253.618	16.04	104.041	16.04	98.8406	16.04	129.926	16.04	139.68	16.04	127.144
554	16.06	212.091	16.06	196.656	16.06	128.847	16.06	156.581	16.06	152.728	16.06	143.62	16.06	208.747	16.06	246.247	16.06	104.292	16.06	100.156	16.06	130.266	16.06	138.629	16.06	126.353
555	16.08	212.46	16.08	196.637	16.08	131.231	16.08	157.68	16.08	153.877	16.08	145.805	16.08	209.895	16.08	237.809	16.08	104.834	16.08	101.533	16.08	131.405	16.08	138.95	16.08	126.732
556	16.1	214.007	16.1	195.901	16.1	133.705	16.1	160.074	16.1	155.059	16.1	148.563	16.1	208.815	16.1	224.364	16.1	106.167	16.1	104.419	16.1	132.073	16.1	140.746	16.1	126.342
557	16.12	215.51	16.12	196.523	16.12	133.232	16.12	161.523	16.12	154.042	16.12	149.914	16.12	209.139	16.12	210.681	16.12	106.471	16.12	105.874	16.12	134.538	16.12	139.146	16.12	127.657
558	16.14	216.582	16.14	197.986	16.14	131.32	16.14	162.599	16.14	153.078	16.14	151.768	16.14	206.255	16.14	207.501	16.14	106.428	16.14	107.009	16.14	133.076	16.14	138.096	16.14	127.736
559	16.16	216.399	16.16	197.555	16.16	131.385	16.16	164.061	16.16	153.016	16.16	151.401	16.16	202.278	16.16	204.499	16.16	106.421	16.16	107.321	16.16	134.613	16.16	136.836	16.16	128.62
560	16.18	214.593	16.18	196.739	16.18	130.272	16.18	166.582	16.18	150.065	16.18	147.516	16.18	197.079	16.18	193.552	16.18	106.446	16.18	108.328	16.18	136.225	16.18	136.061	16.18	129.593
561	16.2	213.652	16.2	195.377	16.2	130.938	16.2	169.848	16.2	148.997	16.2	144.201	16.2	193.979	16.2	180.872	16.2	106.107	16.2	108.109	16.2	136.213	16.2	136.128	16.2	130.475
562	16.22	214.504	16.22	193.918	16.22	130.499	16.22	170.946	16.22	147.983	16.22	140.569	16.22	188.143	16.22	173.04	16.22	106.986	16.22	108.806	16.22	135.654	16.22	136.926	16.22	131.421
563	16.24	214.505	16.24	194.746	16.24	132.286	16.24	171.73	16.24	145.845	16.24	136.762	16.24	184.967	16.24	170.755	16.24	108.297	16.24	108.16	16.24	135.757	16.24	137.584	16.24	131.256
564	16.26	212.606	16.26	193.823	16.26	132.106	16.26	172.694	16.26	146.402	16.26	133.863	16.26	179.213	16.26	177.263	16.26	109.698	16.26	108.662	16.26	136.235	16.26	138.538	16.26	131.687
565	16.28	210.221	16.28	197.474	16.28	131.851	16.28	173.432	16.28	144.684	16.28	129.775	16.28	176.2	16.28	176.191	16.28	109.631	16.28	108.802	16.28	136.95	16.28	139.546	16.28	132.392
566	16.3	209.491	16.3	200.301	16.3	133.127	16.3	171.708	16.3	143.254	16.3	125.838	16.3	172.888	16.3	168.517	16.3	111.471	16.3	109.949	16.3	137.524	16.3	139.293	16.3	131.986
567	16.32	209.599	16.32	203.001	16.32	131.682	16.32	172.74	16.32	141.608	16.32	120.915	16.32	168.222	16.32	165.184	16.32	111.546	16.32	109.999	16.32	138.694	16.32	139.927	16.32	133.249
568	16.34	211.643	16.34	206.698	16.34	131.57	16.34	170.538	16.34	140.591	16.34	120.032	16.34	164.948	16.34	173.762	16.34	110.761	16.34	109.451	16.34	140.085	16.34	140.111	16.34	134.332
569	16.36	212.031	16.36	209.527	16.36	130.591	16.36	168.044	16.36	138.476	16.36	119.167	16.36	162.921	16.36	174.951	16.36	111.508	16.36	106.642	16.36	141.621	16.36	140.349	16.36	135.233
570	16.38	213.172	16.38	212.574	16.38	132.996	16.38	167.281	16.38	139.292	16.38	119.499	16.38	158.751	16.38	163.543	16.38	111.98	16.38	105.06	16.38	143.522	16.38	140.706	16.38	134.732
571	16.4	213.275	16.4	214.318	16.4	132.647	16.4	165.995	16.4	137.446	16.4	118.955	16.4	158.8	16.4	156.727	16.4	111.542	16.4	104.964	16.4	143.832	16.4	142.91	16.4	133.377
572	16.42	212.137	16.42	217.892	16.42	130.34	16.42	163.683	16.42	137.692	16.42	119.7	16.42	159.79	16.42	151.147	16.42	109.196	16.42	103.98	16.42	145.482	16.42	144.356	16.42	133.695
573	16.44	212.639	16.44	216.746	16.44	131.001	16.44	163.087	16.44	137.825	16.44	118.898	16.44	159.085	16.44	156.62	16.44	110.187	16.44	103.748	16.44	146.825	16.44	144.953	16.44	133.682
574	16.46	211.191	16.46	218.48	16.46	132.239	16.46	162.125	16.46	138.315	16.46	117.999	16.46	158.471	16.46	157.445	16.46	109.871	16.46	104.317	16.46	146.944	16.46	145.604	16.46	135.651
575	16.48	211.116	16.48	216.894	16.48	134.223	16.48	160.805	16.48	136.523	16.48	116.45	16.48	156.168	16.48	152.993	16.48	109.804	16.48	102.434	16.48	145.284	16.48	145.207	16.48	136.021
576	16.5	213.265	16.5	217.535	16.5	134.076	16.5	160.097	16.5	135.679	16.5	115.574	16.5	157.152	16.5	144.671	16.5	109.74	16.5	102.705	16.5	145.726	16.5	146.522	16.5	135.263
577	16.52	212.106	16.52	217.045	16.52	134.315	16.52	159.976	16.52	137.473	16.52	115.246	16.52	157.111	16.52	148.802	16.52	111.134	16.52	105.256	16.52	147.583	16.52	148.32	16.52	136.113
578	16.54	212.773	16.54	216.311	16.54	135.129	16.54	156.151	16.54	136.977	16.54	115.931	16.54	157.137	16.54	144.387	16.54	111.484	16.54	105.54	16.54	146.366	16.54	147.597	16.54	136.492
579	16.56	215.371	16.56	218.119	16.56	133.937	16.56	152.992	16.56	139.764	16.56	117.084	16.56	157.476	16.56	157.273	16.56	112.051	16.56	107.61	16.56	147.147	16.56	147.562	16.56	137.918
580	16.58	212.454	16.58	218.471	16.58	133.842	16.58	152.34	16.58	139.413	16.58	117.371	16.58	157.927	16.58	161.114	16.58	111.717	16.58	110.209	16.58	147.018	16.58	147.69	16.58	138.042
581	16.6	213.255	16.6	218.553	16.6	132.029	16.6	150.935	16.6	140.089	16.6	118.139	16.6	159.249	16.6	163.795	16.6	111.923	16.6	110.595	16.6	147.783	16.6	145.362	16.6	138.767
582	16.62	213.8	16.62	217.938	16.62	132.85	16.62	149.482	16.62	140.094	16.62	118.402	16.62	158.755	16.62	163.072	16.62	112.131	16.62	111.084	16.62	145.872	16.62	146.017	16.62	138.903
583	16.64	214.674	16.64	217.147	16.64	134.353	16.64	149.704	16.64	141.757	16.64	117.447	16.64	159.115	16.64	156.956	16.64	111.767	16.64	111.672	16.64	144.855	16.64	146.849	16.64	136.568
584	16.66	214.224	16.66	215.378	16.66	135.727	16.66	149.658	16.66	141.455	16.66	116.966	16.66	160.985	16.66	143.543	16.66	110.882	16.66	112.364	16.66	143.304	16.66	148.909	16.66	135.801
585	16.68	214.71	16.68	217.319	16.68	136.973	16.68	147.418	16.68	143.104	16.68	117.599	16.68	162.484	16.68	150.536	16.68	110.346	16.68	111.753	16.68	142.012	16.68	150.904	16.68	133.666
586	16.7	215.2	16.7	217.251	16.7	138.614	16.7	148.719	16.7	141.999	16.7	118.9	16.7	163.031	16.7	159.31	16.7	110.46	16.7	112.483	16.7	141.346	16.7	151.046	16.7	132.396
587	16.72	215.079	16.72	218.605	16.72	140.259	16.72	150.272	16.72	141.787	16.72	119.959	16.72	164.402	16.72	172.592	16.72	110.804	16.72	112.744	16.72	141.994	16.72	152.171	16.72	134.347
588	16.74	219.658	16.74	220.359	16.74	139.517	16.74	151.179	16.74	142.238	16.74	121.516	16.74	163.814	16.74	172.517	16.74	109.982	16.74	113.63	16.74	140.934	16.74	153.195	16.74	135.201
589	16.76	219.368	16.76	223.255	16.76	139.637	16.76	151.242	16.76	140.707	16.76	121.693	16.76	164.473	16.76	165.077	16.76	110.058	16.76	113.771	16.76	140.94	16.76	153.232	16.76	134.997
590	16.78	220.393	16.78	223.868	16.78	140.733	16.78	152.373	16.78	141.12	16.78	122.181	16.78	164.932	16.78	149.403	16.78	110.143	16.78	113.725	16.78	139.59	16.78	154.203	16.78	133.838
591	16.8	220.229	16.8	225.221	16.8	141.059	16.8	155.45	16.8	141.859	16.8	122.828	16.8	165.827	16.8	145.911	16.8	108.324	16.8	113.619	16.8	139.181	16.8	154.307	16.8	134.284
592	16.82	220.62	16.82	228.201	16.82	139.436	16.82	155.034	16.82	141.028	16.82	124.318	16.82	165.065	16.82	141.851	16.82	108.868	16.82	112.565	16.82	141.096	16.82	155.037	16.82	133.478
593	16.84	221.133	16.84	227.344	16.84	138.723	16.84	156.119	16.84	141.845	16.84	124.728	16.84	167.762	16.84	141.809	16.84	110.704	16.84	111.079	16.84	142.138	16.84	155.224	16.84	133.101
594	16.86	223.627	16.86	228.712	16.86	141.164	16.86	156.725	16.86	143.529	16.86	123.511	16.86	168.406	16.86	147.725	16.86	110.7	16.86	111.275	16.86	144.637	16.86	155.142	16.86	132.746
595	16.88	224.971	16.88	229.992	16.88	140.46	16.88	157.629	16.88	143.954	16.88	123.731	16.88	171.072	16.88	155.324	16.88	110.684	16.88	111.178	16.88	144.819	16.88	155.839	16.88	132.008
596	16.9	226.546	16.9	231.66	16.9	141.231	16.9	157.617	16.9	145.392	16.9	125.769	16.9	173.893	16.9	160.713	16.9	110.092	16.9	110.949	16.9	146.105	16.9	154.773	16.9	132.317
597	16.92	224.843	16.92	230.073	16.92	143.365	16.92	159.639	16.92	144.784	16.92	124.41	16.92	173.485	16.92	160.9	16.92	111.705	16.92	110.8	16.92	147.077	16.92	154.912	16.92	132.788
598	16.94	227.886	16.94	231.349	16.94	144.107	16.94	158.918	16.94	144.854	16.94	122.827	16.94	175.302	16.94	157.329	16.94	112.955	16.94	110.272	16.94	146.996	16.94	154.637	16.94	135.067
599	16.96	227.874	16.96	229.853	16.96	144.26	16.96	158.391	16.96	144.987	16.96	122.531	16.96	174.494	16.96	153.245	16.96	113.317	16.96	108.85	16.96	146.56	16.96	154.617	16.96	134.888
600	16.98	224.392	16.98	230.928	16.98	143.347	16.98	158.173	16.98	146.041	16.98	122.104	16.98	176.044	16.98	162.145	16.98	114.923	16.98	109.211	16.98	147.526	16.98	155.477	16.98	135.745
601	17	223.342	17	233.501	17	143.45	17	157.172	17	148.176	17	121.545	17	177.753	17	163.021	17	114.874	17	109.588	17	147.981	17	154.595	17	138.13
602	17.02	220.841	17.02	236.395	17.02	142.641	17.02	154.083	17.02	149.396	17.02	120.463	17.02	178.993	17.02	167.762	17.02	116.12	17.02	108.296	17.02	147.634	17.02	154.024	17.02	139.509
603	17.04	218.681	17.04	237.452	17.04	142.576	17.04	152.857	17.04	150.262	17.04	120.204	17.04	179.076	17.04	173.632	17.04	116.626	17.04	109.532	17.04	150.403	17.04	154.674	17.04	141.173
604	17.06	218.307	17.06	237.468	17.06	144.538	17.06	152.476	17.06	149.135	17.06	119.898	17.06	180.8	17.06	173.133	17.06	116.676	17.06	109.8	17.06	152.115	17.06	152.677	17.06	142.086
605	17.08	217.16	17.08	238.854	17.08	144.846	17.08	154.565	17.08	149.001	17.08	120.57	17.08	182.339	17.08	174.308	17.08	117.372	17.08	109.665	17.08	152.272	17.08	154.225	17.08	143.094
606	17.1	216.733	17.1	241.139	17.1	147.518	17.1	155.112	17.1	147.522	17.1	120.538	17.1	181.716	17.1	179.235	17.1	117.542	17.1	110.024	17.1	151.262	17.1	156.892	17.1	143.059
607	17.12	217.022	17.12	246.036	17.12	148.208	17.12	155.228	17.12	145.979	17.12	121.363	17.12	180.592	17.12	166.867	17.12	116.585	17.12	109.407	17.12	151.834	17.12	157.364	17.12	141.937
608	17.14	220.396	17.14	247.542	17.14	149.443	17.14	153.483	17.14	145.066	17.14	121.95	17.14	181.631	17.14	167.608	17.14	115.965	17.14	108.615	17.14	153.67	17.14	156.596	17.14	143.369
609	17.16	218.252	17.16	249.446	17.16	150.069	17.16	154.528	17.16	144.761	17.16	121.977	17.16	179.52	17.16	160.326	17.16	116.432	17.16	108.886	17.16	154.391	17.16	156.237	17.16	143.762
610	17.18	218.64	17.18	248.773	17.18	148.87	17.18	158.55	17.18	143.786	17.18	122.264	17.18	179.677	17.18	156.154	17.18	115.366	17.18	109.542	17.18	156.507	17.18	154.538	17.18	145.483
611	17.2	218.57	17.2	250.753	17.2	148.416	17.2	158.846	17.2	143.724	17.2	121.438	17.2	179.449	17.2	164.242	17.2	114.69	17.2	109.667	17.2	156.918	17.2	155.568	17.2	146.493
612	17.22	221.489	17.22	251.97	17.22	148.467	17.22	160.334	17.22	142.376	17.22	122.715	17.22	178.767	17.22	171.51	17.22	114.882	17.22	110.953	17.22	155.949	17.22	154.314	17.22	146.38
613	17.24	222.875	17.24	252.688	17.24	149.185	17.24	162.213	17.24	143.34	17.24	122.304	17.24	176.722	17.24	170.774	17.24	115.276	17.24	111.895	17.24	155.895	17.24	152.763	17.24	145.914
614	17.26	225.327	17.26	253.012	17.26	149.588	17.26	165.445	17.26	144.084	17.26	122.603	17.26	177.781	17.26	174.629	17.26	113.409	17.26	113.513	17.26	154.802	17.26	152.111	17.26	146.354
615	17.28	227.944	17.28	254.022	17.28	148.637	17.28	166.007	17.28	145.623	17.28	122.032	17.28	177.092	17.28	168.821	17.28	112.832	17.28	114.311	17.28	155.854	17.28	151.145	17.28	146.853
616	17.3	227.878	17.3	255.846	17.3	146.617	17.3	166.13	17.3	146.218	17.3	122.683	17.3	176.369	17.3	169.357	17.3	114.294	17.3	113.841	17.3	156.545	17.3	150.301	17.3	147.359
617	17.32	228.127	17.32	256.637	17.32	147.586	17.32	167.359	17.32	147.615	17.32	122.384	17.32	180.238	17.32	165.543	17.32	114.162	17.32	115.328	17.32	157.126	17.32	148.558	17.32	145.285
618	17.34	231.995	17.34	260.225	17.34	150.474	17.34	167.24	17.34	147.977	17.34	123.219	17.34	179.908	17.34	172.704	17.34	113.766	17.34	116.26	17.34	158.083	17.34	147.145	17.34	144.883
619	17.36	230.433	17.36	262.588	17.36	150.316	17.36	167.668	17.36	149.673	17.36	125.594	17.36	181.468	17.36	179.259	17.36	114.128	17.36	116.162	17.36	156.994	17.36	147.292	17.36	144.204
620	17.38	228.837	17.38	260.635	17.38	150.582	17.38	168.064	17.38	148.768	17.38	127.18	17.38	182.723	17.38	179.207	17.38	115.647	17.38	116.573	17.38	155.668	17.38	148.409	17.38	146.642
621	17.4	229.029	17.4	258.936	17.4	150.56	17.4	169.212	17.4	150.611	17.4	127.475	17.4	182.137	17.4	172.387	17.4	117.483	17.4	115.536	17.4	154.883	17.4	150.027	17.4	147.94
622	17.42	231.678	17.42	261.427	17.42	152.648	17.42	167.483	17.42	151.661	17.42	128.039	17.42	184.192	17.42	169.366	17.42	119.82	17.42	114.512	17.42	153.384	17.42	148.422	17.42	147.954
623	17.44	234.425	17.44	263.547	17.44	152.433	17.44	169.118	17.44	154.06	17.44	128.781	17.44	185.392	17.44	170.303	17.44	120.562	17.44	113.459	17.44	152.421	17.44	149.463	17.44	149.381
624	17.46	236.43	17.46	264.677	17.46	153.289	17.46	169.208	17.46	153.843	17.46	130.581	17.46	186.984	17.46	176.583	17.46	122.051	17.46	113.459	17.46	152.239	17.46	150.117	17.46	150.818
625	17.48	235.761	17.48	267.926	17.48	153.062	17.48	168.701	17.48	154.572	17.48	132.056	17.48	191.441	17.48	177.967	17.48	122.467	17.48	113.88	17.48	153.735	17.48	152.154	17.48	151.927
626	17.5	235.072	17.5	267.932	17.5	154.343	17.5	168.432	17.5	153.838	17.5	133.084	17.5	193.577	17.5	173.734	17.5	125.084	17.5	113.229	17.5	156.44	17.5	154.735	17.5	153.718
627	17.52	232.82	17.52	268.156	17.52	154.845	17.52	169.341	17.52	152.311	17.52	135.83	17.52	194.635	17.52	174.065	17.52	125.01	17.52	113.297	17.52	157.379	17.52	156.151	17.52	153.325
628	17.54	232.539	17.54	270.505	17.54	156.1	17.54	171.098	17.54	151.658	17.54	136.766	17.54	196.327	17.54	171.152	17.54	124.635	17.54	113.984	17.54	158.486	17.54	157.775	17.54	153.666
629	17.56	230.13	17.56	271.967	17.56	156.974	17.56	174.422	17.56	151.472	17.56	138.025	17.56	196.11	17.56	173.203	17.56	124.777	17.56	114.908	17.56	158.432	17.56	161.333	17.56	152.951
630	17.58	227.202	17.58	273.921	17.58	159.681	17.58	173.403	17.58	152.091	17.58	137.861	17.58	196.273	17.58	172.49	17.58	126.46	17.58	115.397	17.58	159.268	17.58	162.757	17.58	153.893
631	17.6	227.315	17.6	278.579	17.6	158.546	17.6	170.726	17.6	151.198	17.6	137.657	17.6	195.723	17.6	178.853	17.6	128.225	17.6	115.158	17.6	159.9	17.6	163.724	17.6	153.404
632	17.62	228.151	17.62	276.146	17.62	157.872	17.62	169.122	17.62	153.502	17.62	136.164	17.62	197.203	17.62	178.163	17.62	128.184	17.62	115.445	17.62	161.658	17.62	165.036	17.62	155.623
633	17.64	227.51	17.64	279.105	17.64	158.374	17.64	170.326	17.64	155.129	17.64	136.345	17.64	196.554	17.64	177.781	17.64	128.931	17.64	115.578	17.64	164.147	17.64	164.209	17.64	155.124
634	17.66	229.454	17.66	280.223	17.66	157.452	17.66	171.079	17.66	155.351	17.66	136.4	17.66	196.865	17.66	170.065	17.66	128.601	17.66	114.778	17.66	166.461	17.66	163.576	17.66	155.036
635	17.68	230.261	17.68	279.771	17.68	157.838	17.68	171.898	17.68	156.178	17.68	136.051	17.68	196.632	17.68	171.529	17.68	128.813	17.68	114.477	17.68	165.697	17.68	163.962	17.68	155.23
636	17.7	230.811	17.7	282.157	17.7	158.204	17.7	172.718	17.7	157.054	17.7	135.504	17.7	194.184	17.7	182.788	17.7	127.699	17.7	115.285	17.7	165.587	17.7	160.955	17.7	158.027
637	17.72	230.62	17.72	284.596	17.72	158.082	17.72	172.644	17.72	159.473	17.72	132.62	17.72	193.342	17.72	194.117	17.72	126.279	17.72	115.3	17.72	166.581	17.72	162.121	17.72	157.206
638	17.74	230.55	17.74	286.543	17.74	159.614	17.74	172.751	17.74	161.409	17.74	131.227	17.74	193.05	17.74	191.501	17.74	126.393	17.74	116.877	17.74	166.931	17.74	162.668	17.74	158.287
639	17.76	230.943	17.76	287.239	17.76	160.456	17.76	172.793	17.76	163.992	17.76	130.369	17.76	192.853	17.76	180.242	17.76	126.574	17.76	117.149	17.76	165.566	17.76	163.689	17.76	157.055
640	17.78	232.787	17.78	290.759	17.78	161.915	17.78	175.057	17.78	164.575	17.78	130.612	17.78	193.864	17.78	166.765	17.78	127.212	17.78	116.965	17.78	164.094	17.78	163.663	17.78	155.914
641	17.8	233.514	17.8	293.757	17.8	163.372	17.8	175.754	17.8	165.054	17.8	131.091	17.8	194.018	17.8	168.2	17.8	127.198	17.8	118.18	17.8	165.279	17.8	163.831	17.8	153.962
642	17.82	237.446	17.82	295.265	17.82	164.26	17.82	175.345	17.82	163.29	17.82	131.965	17.82	191.807	17.82	171.296	17.82	127.598	17.82	118.109	17.82	164.165	17.82	164.376	17.82	154.276
643	17.84	238.892	17.84	296.237	17.84	163.651	17.84	176.848	17.84	162.787	17.84	131.939	17.84	191.059	17.84	177.51	17.84	128.232	17.84	118.077	17.84	162.502	17.84	165.059	17.84	155.902
644	17.86	237.129	17.86	295.629	17.86	163.94	17.86	176.512	17.86	161.431	17.86	133.292	17.86	190.725	17.86	185.152	17.86	129.754	17.86	118.876	17.86	162.903	17.86	166.617	17.86	157.034
645	17.88	236.318	17.88	299.735	17.88	164.924	17.88	178.903	17.88	162.587	17.88	132.104	17.88	191.434	17.88	185.953	17.88	129.241	17.88	119.135	17.88	163.813	17.88	166.694	17.88	157.503
646	17.9	236.67	17.9	302.767	17.9	164.38	17.9	177.737	17.9	160.828	17.9	131.786	17.9	192.283	17.9	186.578	17.9	129.798	17.9	120.288	17.9	165.065	17.9	164.703	17.9	155.607
647	17.92	233.811	17.92	302.121	17.92	163.88	17.92	181.72	17.92	160.781	17.92	133.339	17.92	192.895	17.92	188.392	17.92	130.078	17.92	120.775	17.92	165.047	17.92	165.168	17.92	155.87
648	17.94	233.344	17.94	300.635	17.94	163.736	17.94	182.261	17.94	157.964	17.94	135.77	17.94	193.692	17.94	188.298	17.94	129.166	17.94	121.443	17.94	164.881	17.94	164.787	17.94	154.74
649	17.96	231.743	17.96	300.929	17.96	163.344	17.96	185.93	17.96	156.978	17.96	136.451	17.96	196.337	17.96	190.97	17.96	128.259	17.96	122.503	17.96	165.384	17.96	166.518	17.96	154.672
650	17.98	229.707	17.98	299.828	17.98	162.584	17.98	188.103	17.98	156.439	17.98	136.297	17.98	195.702	17.98	197.021	17.98	127.87	17.98	123.497	17.98	166.752	17.98	166.254	17.98	154.586
651	18	232.603	18	299.333	18	162.877	18	188.167	18	154.629	18	138.193	18	198.338	18	196.923	18	126.335	18	123.627	18	165.108	18	166.008	18	153.111
652	18.02	233.278	18.02	299.315	18.02	163.094	18.02	187.203	18.02	155.051	18.02	137.526	18.02	200.118	18.02	189.762	18.02	126.251	18.02	125.393	18.02	165.117	18.02	168.121	18.02	153.265
653	18.04	236.046	18.04	299.608	18.04	164.588	18.04	185.577	18.04	156.53	18.04	136.481	18.04	202.407	18.04	178.713	18.04	127.288	18.04	126.808	18.04	164.956	18.04	168.524	18.04	153.675
654	18.06	239.499	18.06	302.09	18.06	164.119	18.06	185.192	18.06	157.954	18.06	137.184	18.06	204.204	18.06	166.238	18.06	127.397	18.06	127.092	18.06	164.202	18.06	170.077	18.06	155.606
655	18.08	238.696	18.08	304.502	18.08	163.801	18.08	183.222	18.08	158.634	18.08	137.334	18.08	204.008	18.08	166.928	18.08	126.39	18.08	126.801	18.08	165.624	18.08	169.636	18.08	155.631
656	18.1	237.61	18.1	302.917	18.1	163.903	18.1	184.797	18.1	160.431	18.1	137.634	18.1	205.379	18.1	179.972	18.1	125.503	18.1	126.427	18.1	166.83	18.1	168.936	18.1	156.735
657	18.12	238.883	18.12	304.543	18.12	164.656	18.12	186.678	18.12	162.254	18.12	139.666	18.12	207.484	18.12	173.441	18.12	127.003	18.12	126.025	18.12	168.427	18.12	166.163	18.12	156.86
658	18.14	242.69	18.14	305.963	18.14	164.949	18.14	186.264	18.14	164.712	18.14	139.015	18.14	208.296	18.14	179.091	18.14	126.807	18.14	126.679	18.14	169.567	18.14	166.627	18.14	158.89
659	18.16	244.541	18.16	306.875	18.16	164.389	18.16	187.607	18.16	166.339	18.16	137.375	18.16	210.631	18.16	182.601	18.16	125.219	18.16	126.98	18.16	168.261	18.16	165.166	18.16	160.601
660	18.18	245.786	18.18	309.795	18.18	165.934	18.18	187.739	18.18	169.307	18.18	137.038	18.18	210.592	18.18	190.392	18.18	124.55	18.18	127.466	18.18	170.591	18.18	164.657	18.18	162.398
661	18.2	248.33	18.2	312.86	18.2	166.612	18.2	187.028	18.2	170.857	18.2	137.804	18.2	212.646	18.2	196.723	18.2	126.158	18.2	128.201	18.2	172.609	18.2	166.688	18.2	160.881
662	18.22	249.992	18.22	312.926	18.22	167.953	18.22	187.136	18.22	172.38	18.22	139.118	18.22	214.796	18.22	195.226	18.22	125.471	18.22	128.137	18.22	171.963	18.22	164.868	18.22	161.717
663	18.24	249.061	18.24	315.521	18.24	167.695	18.24	187.113	18.24	172.577	18.24	140.334	18.24	216.561	18.24	184.228	18.24	125.491	18.24	126.981	18.24	172.416	18.24	165.101	18.24	161.631
664	18.26	247.747	18.26	321.069	18.26	167.32	18.26	187.892	18.26	174.304	18.26	141.569	18.26	216.286	18.26	198.429	18.26	126.06	18.26	126.356	18.26	174.361	18.26	164.809	18.26	160.587
665	18.28	245.3	18.28	322.914	18.28	165.088	18.28	187.779	18.28	173.499	18.28	143.856	18.28	214.109	18.28	208.942	18.28	127.328	18.28	127.319	18.28	176.291	18.28	164.317	18.28	161.688
666	18.3	243.196	18.3	325.199	18.3	165.584	18.3	187.874	18.3	172.527	18.3	144.399	18.3	213.525	18.3	214.522	18.3	126.143	18.3	126.882	18.3	178.204	18.3	164.088	18.3	161.515
667	18.32	239.313	18.32	327.598	18.32	163.57	18.32	189.034	18.32	173.719	18.32	146.928	18.32	215.69	18.32	205.179	18.32	126.047	18.32	125.525	18.32	180.486	18.32	164.009	18.32	163.973
668	18.34	238.358	18.34	329.747	18.34	164.54	18.34	189.081	18.34	174.711	18.34	149.632	18.34	217.415	18.34	195.804	18.34	128.369	18.34	124.721	18.34	183.838	18.34	164.701	18.34	163.826
669	18.36	236.246	18.36	330.941	18.36	165.145	18.36	193.307	18.36	173.135	18.36	149.689	18.36	216.003	18.36	190.434	18.36	127.3	18.36	124.929	18.36	184.471	18.36	163.832	18.36	165.514
670	18.38	235.419	18.38	329.482	18.38	166.606	18.38	193.967	18.38	172.883	18.38	152.395	18.38	214.971	18.38	195.804	18.38	127.706	18.38	124.787	18.38	183.306	18.38	161.648	18.38	163.345
671	18.4	236.351	18.4	327.291	18.4	168.42	18.4	197.041	18.4	172.626	18.4	153.537	18.4	213.234	18.4	194.504	18.4	128.259	18.4	124.574	18.4	182.539	18.4	162.743	18.4	164.189
672	18.42	238.019	18.42	328.605	18.42	169.215	18.42	199.842	18.42	170.163	18.42	154.122	18.42	212.231	18.42	182.732	18.42	127.632	18.42	124.956	18.42	180.792	18.42	163.861	18.42	163.55
673	18.44	240.371	18.44	330.688	18.44	170.953	18.44	202.45	18.44	170.104	18.44	152.955	18.44	210.446	18.44	175.995	18.44	128.511	18.44	126.616	18.44	180.032	18.44	165.252	18.44	165.221
674	18.46	240.753	18.46	333.455	18.46	173.484	18.46	202.462	18.46	170.594	18.46	153.036	18.46	209.931	18.46	179.795	18.46	129.774	18.46	126.608	18.46	177.772	18.46	164.927	18.46	165.214
675	18.48	239.444	18.48	336.114	18.48	175.471	18.48	201.467	18.48	169.707	18.48	153.165	18.48	211.482	18.48	185.436	18.48	130.41	18.48	125.735	18.48	175.62	18.48	167.129	18.48	166.658
676	18.5	240.482	18.5	339.235	18.5	176.589	18.5	201.437	18.5	168.1	18.5	152.144	18.5	211.353	18.5	205.688	18.5	130.014	18.5	127.496	18.5	174.259	18.5	169.389	18.5	167.462
677	18.52	245.037	18.52	342.095	18.52	177.513	18.52	202.727	18.52	168.447	18.52	152.495	18.52	212.264	18.52	211.874	18.52	130.577	18.52	128.064	18.52	174.353	18.52	169.852	18.52	168.346
678	18.54	247.342	18.54	341.619	18.54	177.793	18.54	203.736	18.54	169.217	18.54	154.201	18.54	212.328	18.54	203.655	18.54	131.43	18.54	128.594	18.54	173.495	18.54	171.716	18.54	167.636
679	18.56	247.924	18.56	346.909	18.56	179.403	18.56	204.018	18.56	171.416	18.56	152.856	18.56	213.038	18.56	192.573	18.56	132.841	18.56	128.732	18.56	174.027	18.56	172.506	18.56	168.577
680	18.58	250.594	18.58	348.76	18.58	178.026	18.58	205.49	18.58	173.367	18.58	154.16	18.58	215.324	18.58	184.872	18.58	134.364	18.58	129.232	18.58	173.117	18.58	174.643	18.58	169.924
681	18.6	253.747	18.6	350.551	18.6	177.49	18.6	204.697	18.6	174.755	18.6	153.615	18.6	218.744	18.6	191.772	18.6	134.866	18.6	131.247	18.6	172.125	18.6	174.883	18.6	171.711
682	18.62	253.143	18.62	354.153	18.62	178.03	18.62	205.141	18.62	175.634	18.62	151.455	18.62	220.054	18.62	210.368	18.62	134.101	18.62	132.85	18.62	172.009	18.62	176.119	18.62	173.397
683	18.64	251.776	18.64	354.566	18.64	177.611	18.64	205.447	18.64	174.525	18.64	150.594	18.64	222.233	18.64	218.182	18.64	135.445	18.64	132.248	18.64	172.279	18.64	176.744	18.64	172.979
684	18.66	249.684	18.66	357.282	18.66	177.482	18.66	203.51	18.66	175.974	18.66	151.697	18.66	221.947	18.66	223.846	18.66	137.035	18.66	132.794	18.66	173.92	18.66	177.567	18.66	174.392
685	18.68	247.104	18.68	357.734	18.68	177.152	18.68	201.207	18.68	175.096	18.68	151.782	18.68	222.657	18.68	218.387	18.68	137.459	18.68	133.589	18.68	173.373	18.68	178.334	18.68	173.939
686	18.7	246.191	18.7	357.638	18.7	177.402	18.7	199.47	18.7	176.736	18.7	149.874	18.7	225.461	18.7	213.93	18.7	137.028	18.7	133.802	18.7	173.873	18.7	178.451	18.7	173.825
687	18.72	247.43	18.72	360.694	18.72	177.632	18.72	200.318	18.72	179.631	18.72	150.737	18.72	226.443	18.72	213.594	18.72	139.203	18.72	134.552	18.72	176.292	18.72	179.889	18.72	174.517
688	18.74	247.381	18.74	360.455	18.74	177.158	18.74	201.363	18.74	181.297	18.74	150.97	18.74	227.535	18.74	212.037	18.74	139.14	18.74	134.449	18.74	176.925	18.74	181.533	18.74	173.537
689	18.76	247.361	18.76	358.453	18.76	176.313	18.76	202.606	18.76	179.8	18.76	151.726	18.76	228.488	18.76	208.009	18.76	139.097	18.76	133.796	18.76	177.325	18.76	184.465	18.76	175.039
690	18.78	248.265	18.78	360.199	18.78	176.254	18.78	204.244	18.78	180.221	18.78	154.412	18.78	231.734	18.78	213.632	18.78	138.599	18.78	132.097	18.78	179.762	18.78	186.206	18.78	175.111
691	18.8	251.04	18.8	363.714	18.8	174.79	18.8	207.22	18.8	180.334	18.8	155.661	18.8	233.867	18.8	209.599	18.8	140.081	18.8	130.827	18.8	180.905	18.8	187.174	18.8	175.116
692	18.82	251.46	18.82	364.203	18.82	177.134	18.82	206.866	18.82	179.804	18.82	154.596	18.82	236.899	18.82	212.172	18.82	141.158	18.82	130.356	18.82	180.212	18.82	188.267	18.82	174.023
693	18.84	250.8	18.84	364.064	18.84	179.767	18.84	207.823	18.84	178.859	18.84	154.841	18.84	236.977	18.84	218.76	18.84	140.644	18.84	131.61	18.84	179.522	18.84	189.667	18.84	173.694
694	18.86	248.504	18.86	364.132	18.86	181.656	18.86	207.009	18.86	181.42	18.86	156.839	18.86	236.914	18.86	211.772	18.86	142.671	18.86	130.012	18.86	179.269	18.86	189.631	18.86	173.433
695	18.88	249.818	18.88	365.65	18.88	181.888	18.88	207.135	18.88	180.451	18.88	155.285	18.88	235.844	18.88	206.504	18.88	143.519	18.88	128.787	18.88	178.982	18.88	190.189	18.88	173.092
696	18.9	248.922	18.9	371.13	18.9	183.056	18.9	210.537	18.9	180.506	18.9	156.765	18.9	233.77	18.9	202.224	18.9	142.514	18.9	128.921	18.9	177.661	18.9	190.075	18.9	173.647
697	18.92	249.068	18.92	373.263	18.92	183.738	18.92	209.643	18.92	183.101	18.92	156.404	18.92	232.771	18.92	194.154	18.92	143.462	18.92	128.216	18.92	177.887	18.92	189.713	18.92	173.663
698	18.94	251.026	18.94	374.872	18.94	184.094	18.94	210.972	18.94	182.713	18.94	157.614	18.94	231.554	18.94	209.711	18.94	143.462	18.94	128.144	18.94	178.538	18.94	188.113	18.94	173.099
699	18.96	252.449	18.96	375.446	18.96	183.98	18.96	210.822	18.96	182.648	18.96	158.099	18.96	231.341	18.96	235.995	18.96	143.541	18.96	128.483	18.96	179.289	18.96	187.673	18.96	171.991
700	18.98	253.773	18.98	376.154	18.98	183.531	18.98	212.132	18.98	182.271	18.98	157.923	18.98	231.66	18.98	232.573	18.98	141.922	18.98	130.429	18.98	179.957	18.98	185.667	18.98	170.986
701	19	256.156	19	374.809	19	181.848	19	214.523	19	185.234	19	160.333	19	232.818	19	229.399	19	142.294	19	132.005	19	180.645	19	185.371	19	172.051
702	19.02	253.181	19.02	375.707	19.02	184.084	19.02	212.974	19.02	186.652	19.02	162.985	19.02	233.239	19.02	221.893	19.02	140.895	19.02	132.591	19.02	180.866	19.02	186.214	19.02	170.294
703	19.04	249.952	19.04	379.467	19.04	183.958	19.04	216.083	19.04	189.038	19.04	163.008	19.04	233.458	19.04	219.166	19.04	140.098	19.04	133.198	19.04	181.341	19.04	184.741	19.04	172.344
704	19.06	248.443	19.06	376.805	19.06	182.973	19.06	216.353	19.06	190.491	19.06	165.496	19.06	235.112	19.06	227.193	19.06	139.413	19.06	134.451	19.06	181.198	19.06	184.649	19.06	172.743
705	19.08	250.675	19.08	376.62	19.08	184.803	19.08	218.239	19.08	190.557	19.08	164.416	19.08	236.313	19.08	240.62	19.08	138.746	19.08	135.632	19.08	180.24	19.08	182.463	19.08	173.977
706	19.1	251.172	19.1	376.68	19.1	185.754	19.1	219.035	19.1	190.076	19.1	164.895	19.1	237.055	19.1	223.911	19.1	138.592	19.1	136.507	19.1	181.422	19.1	180.594	19.1	174.799
707	19.12	252.71	19.12	374.914	19.12	187.939	19.12	218.196	19.12	189.295	19.12	164.697	19.12	238.733	19.12	235.016	19.12	138.527	19.12	136.347	19.12	180.003	19.12	179.751	19.12	174.583
708	19.14	254.521	19.14	374.844	19.14	191.108	19.14	219.123	19.14	191.084	19.14	166.098	19.14	240.286	19.14	248.121	19.14	137.585	19.14	137.563	19.14	179.142	19.14	180.181	19.14	175.208
709	19.16	257.769	19.16	374.15	19.16	194.26	19.16	221.866	19.16	191.458	19.16	167.123	19.16	242.32	19.16	252.364	19.16	136.865	19.16	138.163	19.16	179.913	19.16	179.578	19.16	173.994
710	19.18	259.284	19.18	373.328	19.18	195.526	19.18	223.852	19.18	192.575	19.18	167.008	19.18	245.605	19.18	251.73	19.18	136.938	19.18	138.769	19.18	181.004	19.18	179.256	19.18	175.174
711	19.2	259.844	19.2	371.173	19.2	195.763	19.2	226.384	19.2	193.784	19.2	169.93	19.2	248.125	19.2	238.737	19.2	136.693	19.2	137.805	19.2	181.746	19.2	180.677	19.2	175.551
712	19.22	255.508	19.22	372.188	19.22	196.343	19.22	228.136	19.22	191.856	19.22	170.318	19.22	249.306	19.22	221.855	19.22	135.592	19.22	137.604	19.22	181.411	19.22	181.544	19.22	174.976
713	19.24	256.441	19.24	375.907	19.24	196.321	19.24	230.924	19.24	192.357	19.24	172.127	19.24	248.977	19.24	232.797	19.24	136.045	19.24	137.122	19.24	182.17	19.24	183.234	19.24	175.17
714	19.26	258.632	19.26	377.662	19.26	194.605	19.26	232.123	19.26	192.071	19.26	173.071	19.26	251.365	19.26	243.492	19.26	136.66	19.26	135.217	19.26	182.384	19.26	183.386	19.26	176.658
715	19.28	259.304	19.28	380.618	19.28	194.986	19.28	231.747	19.28	192.303	19.28	171.863	19.28	252.495	19.28	250.233	19.28	137.071	19.28	136.31	19.28	181.427	19.28	182.795	19.28	175.863
716	19.3	256.943	19.3	378.847	19.3	195.813	19.3	231.488	19.3	192.664	19.3	172.036	19.3	255.333	19.3	250.27	19.3	138.365	19.3	136.143	19.3	181.464	19.3	185.262	19.3	175.534
717	19.32	257.392	19.32	378.213	19.32	196.618	19.32	229.646	19.32	193.361	19.32	173.813	19.32	252.469	19.32	239.277	19.32	140.429	19.32	136.269	19.32	181.721	19.32	185.27	19.32	176.335
718	19.34	256.732	19.34	378.713	19.34	194.734	19.34	230.443	19.34	193.537	19.34	174.155	19.34	251.976	19.34	229.73	19.34	140.686	19.34	134.601	19.34	182.948	19.34	185.571	19.34	176.182
719	19.36	256.398	19.36	379.93	19.36	194.145	19.36	230.2	19.36	192.713	19.36	173.982	19.36	249.777	19.36	237.613	19.36	140.545	19.36	134.164	19.36	181.979	19.36	185.866	19.36	174.951
720	19.38	255.052	19.38	382.24	19.38	192.008	19.38	229.894	19.38	193.646	19.38	174.742	19.38	248.641	19.38	243.524	19.38	140.045	19.38	135.443	19.38	180.312	19.38	186.499	19.38	176.676
721	19.4	252.822	19.4	382.89	19.4	191.831	19.4	226.892	19.4	192.814	19.4	173.826	19.4	246.408	19.4	251.333	19.4	141.462	19.4	135.954	19.4	181.856	19.4	185.637	19.4	176.026
722	19.42	249.686	19.42	382.068	19.42	190.947	19.42	229.298	19.42	190.78	19.42	173.46	19.42	243.283	19.42	240.573	19.42	141.283	19.42	135.573	19.42	181.103	19.42	183.832	19.42	177.015
723	19.44	247.822	19.44	381.889	19.44	191.156	19.44	228.02	19.44	190.162	19.44	172.584	19.44	241.724	19.44	222.765	19.44	139.945	19.44	135.214	19.44	179.345	19.44	184.226	19.44	176.843
724	19.46	249.602	19.46	381.278	19.46	189.667	19.46	229.12	19.46	192.2	19.46	170.907	19.46	243.494	19.46	212.755	19.46	137.265	19.46	136.75	19.46	181.107	19.46	185.097	19.46	176.576
725	19.48	249.984	19.48	380.859	19.48	188.999	19.48	226.935	19.48	191.729	19.48	172.706	19.48	244.012	19.48	220.816	19.48	137.36	19.48	137.122	19.48	182.786	19.48	187.222	19.48	176.534
726	19.5	248.191	19.5	380.971	19.5	189.983	19.5	224.819	19.5	192.528	19.5	170.897	19.5	243.867	19.5	234.858	19.5	137.468	19.5	137.616	19.5	182.052	19.5	188.839	19.5	175.911
727	19.52	247.615	19.52	379.97	19.52	187.631	19.52	228.032	19.52	193.539	19.52	167.687	19.52	243.436	19.52	237.562	19.52	136.435	19.52	137.277	19.52	179.871	19.52	185.588	19.52	177.823
728	19.54	249.863	19.54	378.43	19.54	188.093	19.54	225.812	19.54	194.097	19.54	167.419	19.54	244.831	19.54	221.431	19.54	136.383	19.54	138.732	19.54	178.032	19.54	186.906	19.54	178.929
729	19.56	250.067	19.56	376.519	19.56	189.349	19.56	225.797	19.56	192.403	19.56	167.796	19.56	246.698	19.56	220.196	19.56	136.633	19.56	138.52	19.56	177.397	19.56	186.238	19.56	179.765
730	19.58	250.107	19.58	376.826	19.58	190.417	19.58	224.23	19.58	190.931	19.58	166.203	19.58	247.877	19.58	233.315	19.58	135.979	19.58	139.123	19.58	176.47	19.58	184.628	19.58	178.958
731	19.6	248.073	19.6	377.084	19.6	193.817	19.6	224.805	19.6	190.659	19.6	167.038	19.6	249.808	19.6	255.548	19.6	135.917	19.6	138.952	19.6	176.327	19.6	186.792	19.6	180.497
732	19.62	247.838	19.62	378.589	19.62	196.379	19.62	225.954	19.62	192.159	19.62	166.677	19.62	251.797	19.62	256.569	19.62	136.351	19.62	140.681	19.62	179.768	19.62	187.466	19.62	180.701
733	19.64	248.778	19.64	378.578	19.64	196.315	19.64	228.945	19.64	192.153	19.64	168.121	19.64	252.508	19.64	249.068	19.64	136.757	19.64	142.909	19.64	180.863	19.64	185.33	19.64	180.242
734	19.66	251.007	19.66	379.704	19.66	196.626	19.66	227.928	19.66	192.621	19.66	169.004	19.66	254.214	19.66	245.627	19.66	136.653	19.66	143.722	19.66	181.695	19.66	187.991	19.66	181.62
735	19.68	248.851	19.68	378.474	19.68	198.189	19.68	229.166	19.68	194.036	19.68	170.398	19.68	256.732	19.68	242.886	19.68	136.8	19.68	142.923	19.68	181.983	19.68	190.527	19.68	181.933
736	19.7	245.323	19.7	379.906	19.7	200.419	19.7	231.481	19.7	195.037	19.7	170.953	19.7	257.715	19.7	240.429	19.7	137.863	19.7	143.919	19.7	183.903	19.7	188.316	19.7	181.66
737	19.72	243.874	19.72	378.07	19.72	199.638	19.72	233.92	19.72	195.712	19.72	171.732	19.72	259.901	19.72	245.277	19.72	139.362	19.72	144.075	19.72	187.045	19.72	189.267	19.72	181.266
738	19.74	242.517	19.74	374.037	19.74	199.741	19.74	234.712	19.74	196.142	19.74	171.463	19.74	262.141	19.74	249.389	19.74	138.774	19.74	144.928	19.74	187.822	19.74	189.828	19.74	183.699
739	19.76	243.906	19.76	375.292	19.76	201.438	19.76	235.564	19.76	197.134	19.76	173.377	19.76	261.006	19.76	252.452	19.76	140.679	19.76	145.355	19.76	189.999	19.76	190.917	19.76	181.607
740	19.78	244.821	19.78	374.281	19.78	200.184	19.78	236.786	19.78	198.051	19.78	174.331	19.78	259.405	19.78	247.781	19.78	142.027	19.78	145.241	19.78	191.986	19.78	191.226	19.78	182.283
741	19.8	247.753	19.8	373.434	19.8	200.555	19.8	234.474	19.8	196.893	19.8	174.373	19.8	259.405	19.8	247.04	19.8	142	19.8	145.225	19.8	192.39	19.8	191.657	19.8	181.607
742	19.82	250.083	19.82	375.724	19.82	201.768	19.82	235.643	19.82	195.876	19.82	174.099	19.82	261.087	19.82	241.427	19.82	141.396	19.82	145.853	19.82	192.801	19.82	193.122	19.82	181.127
743	19.84	253.287	19.84	377.055	19.84	200.101	19.84	232.302	19.84	195.991	19.84	175.452	19.84	261.483	19.84	243.786	19.84	142.26	19.84	146.328	19.84	190.575	19.84	191.842	19.84	181.367
744	19.86	256.549	19.86	377.339	19.86	199.15	19.86	230.756	19.86	198.114	19.86	175.593	19.86	258.776	19.86	251.17	19.86	142.153	19.86	147.853	19.86	189.623	19.86	191.081	19.86	182.48
745	19.88	257.646	19.88	376.155	19.88	200.874	19.88	231.319	19.88	198.653	19.88	175.692	19.88	256.133	19.88	245.329	19.88	142.603	19.88	146.797	19.88	190.578	19.88	189.744	19.88	180.349
746	19.9	259.787	19.9	374.64	19.9	200.541	19.9	232.235	19.9	199.244	19.9	177.554	19.9	254.293	19.9	241.879	19.9	142.236	19.9	146.143	19.9	190.126	19.9	190.921	19.9	180.649
747	19.92	263.242	19.92	375.927	19.92	200.192	19.92	231.224	19.92	199.579	19.92	176.853	19.92	254.209	19.92	229.189	19.92	140.923	19.92	145.63	19.92	189.389	19.92	193.449	19.92	180.741
748	19.94	265.219	19.94	373.886	19.94	199.151	19.94	230.242	19.94	202.013	19.94	175.435	19.94	255.808	19.94	222.168	19.94	141.672	19.94	146.281	19.94	191.909	19.94	192.992	19.94	180.289
749	19.96	268.561	19.96	374.285	19.96	197.27	19.96	227.21	19.96	202.862	19.96	176.439	19.96	254.963	19.96	230.709	19.96	143.508	19.96	146.422	19.96	191.868	19.96	192.336	19.96	180.17
750	19.98	269.749	19.98	373.753	19.98	195.17	19.98	227.112	19.98	204.586	19.98	176.159	19.98	253.709	19.98	241.59	19.98	143.778	19.98	146.316	19.98	189.468	19.98	190.309	19.98	181.175
751	20	270.062	20	372.837	20	196.589	20	226.539	20	203.05	20	178.224	20	252.073	20	241.594	20	143.632	20	145.778	20	189.342	20	186.918	20	181.24
752	20.02	270.15	20.02	372.948	20.02	197.729	20.02	222.604	20.02	203.383	20.02	180.643	20.02	251.782	20.02	252.303	20.02	145.775	20.02	146.568	20.02	190.705	20.02	188.663	20.02	181.531
753	20.04	269.432	20.04	373.39	20.04	196.733	20.04	223.24	20.04	204.042	20.04	182.91	20.04	253.624	20.04	250.429	20.04	145.823	20.04	143.512	20.04	192.145	20.04	188.497	20.04	180.481
754	20.06	271.417	20.06	373.676	20.06	196.454	20.06	220.968	20.06	204.96	20.06	180.376	20.06	252.947	20.06	251.613	20.06	145.666	20.06	143.597	20.06	191.078	20.06	187.711	20.06	180.914
755	20.08	267.978	20.08	373.935	20.08	194.151	20.08	220.642	20.08	206.039	20.08	180.2	20.08	252.141	20.08	242.406	20.08	145.392	20.08	144.629	20.08	192.353	20.08	187.726	20.08	182.625
756	20.1	264.659	20.1	371.262	20.1	193.739	20.1	219.747	20.1	207.197	20.1	177.431	20.1	252.227	20.1	244.312	20.1	144.945	20.1	147.12	20.1	192.742	20.1	185.06	20.1	182.715
757	20.12	262.124	20.12	370.203	20.12	193.243	20.12	221.084	20.12	206.313	20.12	178.195	20.12	252.294	20.12	246.639	20.12	144.701	20.12	146.41	20.12	192.159	20.12	184.766	20.12	183.024
758	20.14	261.371	20.14	372.226	20.14	193.566	20.14	219.256	20.14	206.475	20.14	177.307	20.14	254.544	20.14	254.634	20.14	144.949	20.14	145.753	20.14	193.274	20.14	187.321	20.14	184.428
759	20.16	260.923	20.16	368.803	20.16	193.496	20.16	221.617	20.16	206.954	20.16	176.738	20.16	254.316	20.16	249.114	20.16	145.706	20.16	144.076	20.16	192.133	20.16	186.651	20.16	184.627
760	20.18	261.774	20.18	369.288	20.18	191.072	20.18	223.883	20.18	207.818	20.18	176.709	20.18	254.32	20.18	237.846	20.18	144.67	20.18	144.289	20.18	193.682	20.18	184.622	20.18	183.478
761	20.2	259.986	20.2	368.289	20.2	189.527	20.2	228.524	20.2	205.74	20.2	175.61	20.2	254.774	20.2	230.825	20.2	143.43	20.2	144.538	20.2	194.209	20.2	186.965	20.2	183.531
762	20.22	258.946	20.22	370.41	20.22	189.531	20.22	230.182	20.22	205.788	20.22	174.628	20.22	254.444	20.22	251.11	20.22	143.614	20.22	141.995	20.22	193.859	20.22	187.263	20.22	183.859
763	20.24	259.862	20.24	371.409	20.24	188.487	20.24	232.195	20.24	205.751	20.24	174.659	20.24	253.25	20.24	263.767	20.24	145.282	20.24	140.621	20.24	194.215	20.24	188.101	20.24	182.419
764	20.26	257.495	20.26	372.451	20.26	186.643	20.26	233.103	20.26	202.204	20.26	174.24	20.26	254.945	20.26	267.646	20.26	143.427	20.26	141.879	20.26	193.726	20.26	187.347	20.26	184.029
765	20.28	260.277	20.28	373.032	20.28	188.263	20.28	231.624	20.28	200.252	20.28	174.723	20.28	256.988	20.28	246.41	20.28	142.106	20.28	141.122	20.28	192.93	20.28	190.082	20.28	183.569
766	20.3	260.338	20.3	372.621	20.3	187.137	20.3	232.502	20.3	200.519	20.3	175.893	20.3	257.281	20.3	227.436	20.3	141.001	20.3	141.195	20.3	189.891	20.3	189.639	20.3	182.888
767	20.32	263.684	20.32	374.348	20.32	184.613	20.32	232.904	20.32	201.254	20.32	176.011	20.32	256.839	20.32	219.921	20.32	140.827	20.32	139.102	20.32	187.538	20.32	190.025	20.32	182.178
768	20.34	263.471	20.34	375.993	20.34	186.863	20.34	236.077	20.34	201.936	20.34	175.544	20.34	255.059	20.34	218.373	20.34	140.268	20.34	138.933	20.34	187.751	20.34	191.517	20.34	182.257
769	20.36	265.005	20.36	377.872	20.36	189.227	20.36	238.189	20.36	200.032	20.36	175.327	20.36	256.829	20.36	218.387	20.36	140.521	20.36	138.287	20.36	187.524	20.36	192.189	20.36	182.261
770	20.38	264.784	20.38	380.023	20.38	188.398	20.38	236.989	20.38	199.024	20.38	176.485	20.38	255.273	20.38	215.627	20.38	139.83	20.38	138.932	20.38	187.151	20.38	193.164	20.38	183.767
771	20.4	265.591	20.4	381.804	20.4	189.491	20.4	238.468	20.4	198.138	20.4	174.766	20.4	255.854	20.4	213.128	20.4	140.648	20.4	139.507	20.4	183.546	20.4	193.623	20.4	184.106
772	20.42	263.778	20.42	382.169	20.42	190.854	20.42	236.722	20.42	198.759	20.42	175.335	20.42	254.389	20.42	215.855	20.42	142.445	20.42	140.211	20.42	185.892	20.42	192.21	20.42	182.184
773	20.44	264.372	20.44	384.179	20.44	190.258	20.44	233.898	20.44	199.049	20.44	177.765	20.44	253.406	20.44	214.284	20.44	144.033	20.44	141.497	20.44	186.713	20.44	194.02	20.44	179.225
774	20.46	265.639	20.46	385.199	20.46	191.119	20.46	232.308	20.46	196.424	20.46	178.363	20.46	254.373	20.46	218.937	20.46	144.654	20.46	141.452	20.46	185.788	20.46	192.233	20.46	180.226
775	20.48	264.005	20.48	388.184	20.48	193.966	20.48	230.537	20.48	195.231	20.48	178.972	20.48	253.17	20.48	230.037	20.48	145.367	20.48	140.271	20.48	187.423	20.48	190.616	20.48	179.677
776	20.5	265.352	20.5	389.145	20.5	192.852	20.5	230.622	20.5	197.278	20.5	178.412	20.5	252.206	20.5	229.026	20.5	145.968	20.5	140.552	20.5	187.318	20.5	191.193	20.5	177.965
777	20.52	261.423	20.52	384.872	20.52	192.732	20.52	231.249	20.52	198.191	20.52	178.295	20.52	249.648	20.52	231.044	20.52	145.512	20.52	140.167	20.52	187.409	20.52	188.642	20.52	178.552
778	20.54	261.778	20.54	385.41	20.54	192.41	20.54	228.941	20.54	198.583	20.54	176.267	20.54	247.644	20.54	224.634	20.54	148.148	20.54	141.842	20.54	187.5	20.54	183.141	20.54	180.036
779	20.56	262.231	20.56	386.974	20.56	192.885	20.56	229.018	20.56	197.351	20.56	175.639	20.56	247.033	20.56	218.988	20.56	147.448	20.56	142.95	20.56	188.127	20.56	180.425	20.56	181.326
780	20.58	260.365	20.58	385.346	20.58	194.693	20.58	227.037	20.58	197.301	20.58	175.639	20.58	244.746	20.58	222.671	20.58	147.475	20.58	143.949	20.58	188.828	20.58	180.753	20.58	181.561
781	20.6	255.059	20.6	385.842	20.6	194.748	20.6	228.09	20.6	193.875	20.6	176.46	20.6	246.778	20.6	227.138	20.6	148.315	20.6	143.43	20.6	188.56	20.6	179.792	20.6	183.214
782	20.62	255.3	20.62	386.54	20.62	193.856	20.62	228.482	20.62	193.34	20.62	175.155	20.62	247.795	20.62	237.044	20.62	149.057	20.62	143.839	20.62	187.179	20.62	181.743	20.62	182.419
783	20.64	255.196	20.64	381.43	20.64	193.084	20.64	230.242	20.64	190.885	20.64	175.198	20.64	244.631	20.64	243.128	20.64	147.909	20.64	142.486	20.64	187.331	20.64	181.629	20.64	182.018
784	20.66	253.262	20.66	378.366	20.66	192.918	20.66	233.579	20.66	189.481	20.66	175.322	20.66	246.866	20.66	225.38	20.66	147.517	20.66	142.141	20.66	187.672	20.66	181.381	20.66	181.849
785	20.68	253.172	20.68	377.993	20.68	194.938	20.68	234.603	20.68	188.278	20.68	173.681	20.68	247.721	20.68	210.289	20.68	147.879	20.68	142.185	20.68	187.302	20.68	181.713	20.68	181.025
786	20.7	251.24	20.7	377.787	20.7	194.652	20.7	234.225	20.7	187.994	20.7	173.299	20.7	248.363	20.7	202.359	20.7	147.072	20.7	142.941	20.7	187.387	20.7	179.308	20.7	180.435
787	20.72	252.517	20.72	373.281	20.72	193.443	20.72	235.079	20.72	185.084	20.72	173.245	20.72	247.903	20.72	208.224	20.72	146.498	20.72	144.376	20.72	187.725	20.72	179.097	20.72	182.815
788	20.74	251.71	20.74	371.53	20.74	194.558	20.74	233.273	20.74	182.163	20.74	173.811	20.74	249.462	20.74	225.161	20.74	143.852	20.74	144.785	20.74	188.311	20.74	179.053	20.74	184.746
789	20.76	254.291	20.76	370.441	20.76	195.219	20.76	231.438	20.76	182.131	20.76	172.333	20.76	248.223	20.76	231.324	20.76	143.398	20.76	144.01	20.76	187.977	20.76	180.122	20.76	185.812
790	20.78	255.755	20.78	369.399	20.78	195.514	20.78	231.592	20.78	182.115	20.78	169.681	20.78	249.321	20.78	225.31	20.78	143.085	20.78	141.775	20.78	187.15	20.78	179.481	20.78	183.481
791	20.8	256.378	20.8	373.34	20.8	196.793	20.8	229.969	20.8	181.282	20.8	166.641	20.8	250.844	20.8	228.942	20.8	143.107	20.8	140.454	20.8	186.351	20.8	181.418	20.8	185.704
792	20.82	256.611	20.82	372.873	20.82	197.373	20.82	228.598	20.82	180.071	20.82	166.62	20.82	250.311	20.82	222.019	20.82	143.714	20.82	140.407	20.82	186.683	20.82	180.591	20.82	186.927
793	20.84	258.727	20.84	371.286	20.84	197.641	20.84	225.759	20.84	180.118	20.84	165.372	20.84	249.027	20.84	217.907	20.84	145.025	20.84	139.78	20.84	185.575	20.84	180.337	20.84	187.276
794	20.86	260.266	20.86	370.756	20.86	197.529	20.86	221.786	20.86	181.037	20.86	164.022	20.86	247.353	20.86	217.506	20.86	144.89	20.86	140.584	20.86	185.233	20.86	181.707	20.86	185.436
795	20.88	258.404	20.88	371.44	20.88	199.691	20.88	219.954	20.88	180.989	20.88	163.681	20.88	245.345	20.88	221.133	20.88	145.451	20.88	140.721	20.88	184.142	20.88	182.965	20.88	186.076
796	20.9	259.508	20.9	372.748	20.9	199.688	20.9	216.189	20.9	181.407	20.9	164.169	20.9	244.464	20.9	223.893	20.9	144.868	20.9	139.432	20.9	185.642	20.9	183.39	20.9	184.786
797	20.92	255.572	20.92	372.3	20.92	199.654	20.92	213.334	20.92	182.991	20.92	164.689	20.92	244.925	20.92	234.751	20.92	144.571	20.92	138.884	20.92	185.966	20.92	183.207	20.92	184.915
798	20.94	254.878	20.94	372.822	20.94	200.022	20.94	214.061	20.94	185.836	20.94	163.855	20.94	246.734	20.94	231.496	20.94	144.668	20.94	137.317	20.94	184.802	20.94	181.355	20.94	184.989
799	20.96	254.245	20.96	374.873	20.96	200.465	20.96	213.438	20.96	187.094	20.96	164.127	20.96	244.377	20.96	231.543	20.96	146.986	20.96	137.379	20.96	187.43	20.96	180.882	20.96	183.143
800	20.98	249.81	20.98	371.937	20.98	198.609	20.98	215.244	20.98	189.61	20.98	164.667	20.98	241.14	20.98	235.664	20.98	148.31	20.98	137.386	20.98	190.471	20.98	179.379	20.98	181.205
801	21	248.264	21	373.109	21	198.203	21	214.677	21	191.129	21	166.722	21	240.814	21	237.417	21	149.155	21	135.357	21	191.491	21	177.235	21	181.674
802	21.02	245.665	21.02	375.477	21.02	197.574	21.02	214.937	21.02	191.552	21.02	165.809	21.02	241.556	21.02	237.31	21.02	151.204	21.02	134.212	21.02	191.119	21.02	178.574	21.02	182.039
803	21.04	245.891	21.04	374.655	21.04	196.85	21.04	216.469	21.04	191.325	21.04	166.444	21.04	241.272	21.04	243.604	21.04	148.621	21.04	135.186	21.04	191.31	21.04	181.088	21.04	181.923
804	21.06	243.799	21.06	373.174	21.06	196.642	21.06	215.858	21.06	192.031	21.06	167.059	21.06	241.489	21.06	244.159	21.06	147.087	21.06	135.528	21.06	193.154	21.06	182.442	21.06	181.364
805	21.08	239.903	21.08	372.483	21.08	196.991	21.08	218.448	21.08	189.949	21.08	169.07	21.08	247.11	21.08	238.028	21.08	149.734	21.08	136.76	21.08	193.268	21.08	183.807	21.08	180.821
806	21.1	241.021	21.1	369.835	21.1	195.863	21.1	218.945	21.1	192.221	21.1	171.471	21.1	247.845	21.1	224.541	21.1	149.008	21.1	135.744	21.1	194.822	21.1	186.145	21.1	179.379
807	21.12	242.93	21.12	367.608	21.12	197.281	21.12	220.802	21.12	194.098	21.12	174.81	21.12	249.585	21.12	223.086	21.12	148.183	21.12	136.974	21.12	194.902	21.12	186.641	21.12	179.893
808	21.14	246.109	21.14	368.458	21.14	197.401	21.14	221.991	21.14	196.492	21.14	177.883	21.14	254.298	21.14	233.45	21.14	146.201	21.14	137.644	21.14	192.565	21.14	187.009	21.14	181.086
809	21.16	247.292	21.16	369.347	21.16	197.307	21.16	222.162	21.16	199.704	21.16	179.986	21.16	259.547	21.16	240.862	21.16	144.307	21.16	140.868	21.16	191.722	21.16	188.385	21.16	182.929
810	21.18	248.46	21.18	364.853	21.18	196.227	21.18	224.298	21.18	204.169	21.18	186.056	21.18	265.342	21.18	241.515	21.18	141.362	21.18	142.515	21.18	189.461	21.18	188.097	21.18	183.518
811	21.2	252.316	21.2	359.919	21.2	197.312	21.2	225.009	21.2	208.97	21.2	190.551	21.2	273.704	21.2	241.436	21.2	142.044	21.2	142.928	21.2	189.896	21.2	189.925	21.2	186.616
812	21.22	256.966	21.22	360.407	21.22	197.986	21.22	223.35	21.22	215.386	21.22	196.104	21.22	285.185	21.22	246.834	21.22	141.39	21.22	143.675	21.22	189.997	21.22	189.965	21.22	187.042
813	21.24	259.543	21.24	361.228	21.24	198.535	21.24	223.179	21.24	222.589	21.24	202.638	21.24	296.128	21.24	262.354	21.24	142.392	21.24	143.568	21.24	189.991	21.24	189.821	21.24	188.796
814	21.26	259.7	21.26	358.91	21.26	198.61	21.26	222.159	21.26	229.484	21.26	208.206	21.26	307.096	21.26	269.524	21.26	141.12	21.26	142.622	21.26	188.458	21.26	188.457	21.26	187.446
815	21.28	258.076	21.28	356.598	21.28	197.753	21.28	221.829	21.28	236.335	21.28	213.801	21.28	319.245	21.28	265.627	21.28	140.591	21.28	143.133	21.28	185.847	21.28	188.465	21.28	187.887
816	21.3	258.87	21.3	352.453	21.3	196.313	21.3	220.477	21.3	243.767	21.3	220.696	21.3	327.443	21.3	285.287	21.3	140.521	21.3	142.14	21.3	184.536	21.3	186.488	21.3	186.144
817	21.32	258.517	21.32	349.976	21.32	195.459	21.32	218.688	21.32	251.332	21.32	227.513	21.32	337.881	21.32	317.483	21.32	140.101	21.32	142.588	21.32	182.994	21.32	187.209	21.32	185.774
818	21.34	258.712	21.34	349.683	21.34	195.157	21.34	219.35	21.34	254.816	21.34	234.096	21.34	348.186	21.34	355.776	21.34	137.871	21.34	142.446	21.34	180.497	21.34	185.303	21.34	184.77
819	21.36	258.011	21.36	350.979	21.36	193.968	21.36	219.988	21.36	258.93	21.36	240.696	21.36	355.262	21.36	395.333	21.36	137.382	21.36	140.732	21.36	178.67	21.36	184.666	21.36	185.102
820	21.38	257.072	21.38	349.893	21.38	192.073	21.38	221.561	21.38	261.948	21.38	245.78	21.38	363.539	21.38	416.354	21.38	137.992	21.38	141.283	21.38	177.832	21.38	185.517	21.38	184.241
821	21.4	256.422	21.4	347.779	21.4	191.967	21.4	224.971	21.4	265.502	21.4	249.011	21.4	366.78	21.4	424.047	21.4	138.306	21.4	141.231	21.4	178.912	21.4	185.542	21.4	183.718
822	21.42	255.097	21.42	349.203	21.42	190.546	21.42	228.957	21.42	266.451	21.42	251.442	21.42	369.883	21.42	434.089	21.42	140.56	21.42	142.469	21.42	178.991	21.42	185.382	21.42	182.154
823	21.44	256.822	21.44	350.68	21.44	189.246	21.44	232.01	21.44	264.732	21.44	253.649	21.44	368.117	21.44	436.373	21.44	143.622	21.44	142.452	21.44	181.044	21.44	184.067	21.44	182.15
824	21.46	252.514	21.46	352.753	21.46	189.609	21.46	238.774	21.46	265.081	21.46	255.414	21.46	363.189	21.46	425.492	21.46	143.786	21.46	141.376	21.46	182.971	21.46	183.321	21.46	181.247
825	21.48	251.205	21.48	355.005	21.48	189.867	21.48	244.684	21.48	261.918	21.48	257.08	21.48	357.089	21.48	390.797	21.48	143.745	21.48	140.681	21.48	179.818	21.48	183.954	21.48	181.797
826	21.5	252.078	21.5	355.753	21.5	190.344	21.5	249.197	21.5	256.627	21.5	254.99	21.5	348.78	21.5	354.965	21.5	143.36	21.5	142.261	21.5	181.239	21.5	186.184	21.5	181.86
827	21.52	249.475	21.52	358.54	21.52	191.322	21.52	252.94	21.52	252.722	21.52	255.125	21.52	342.392	21.52	335.65	21.52	144.091	21.52	143.058	21.52	184.39	21.52	185.497	21.52	181.042
828	21.54	248.858	21.54	360.24	21.54	190.608	21.54	255.878	21.54	247.911	21.54	253.627	21.54	335.362	21.54	335.841	21.54	145.047	21.54	141.937	21.54	187.693	21.54	185.867	21.54	180.145
829	21.56	246.939	21.56	362.624	21.56	191.559	21.56	261.121	21.56	242.07	21.56	252.465	21.56	326.586	21.56	340.97	21.56	147.589	21.56	142.335	21.56	189.219	21.56	186.572	21.56	179.822
830	21.58	247.807	21.58	364.47	21.58	191.331	21.58	265.717	21.58	237.081	21.58	251.489	21.58	313.989	21.58	329.184	21.58	146.1	21.58	141.357	21.58	191.326	21.58	186.698	21.58	180.55
831	21.6	246.935	21.6	364.599	21.6	190.936	21.6	271.792	21.6	231.751	21.6	247.453	21.6	304.444	21.6	309.049	21.6	146.688	21.6	142.751	21.6	191.82	21.6	188.479	21.6	180.681
832	21.62	249.238	21.62	364.278	21.62	191.326	21.62	275.017	21.62	226.063	21.62	245.571	21.62	294.907	21.62	298.387	21.62	145.395	21.62	140.94	21.62	192.234	21.62	187.811	21.62	182.143
833	21.64	246.809	21.64	360.905	21.64	193.083	21.64	276.57	21.64	222.679	21.64	243.684	21.64	286.738	21.64	295.016	21.64	146.697	21.64	141.025	21.64	192.461	21.64	188.457	21.64	181.634
834	21.66	244.99	21.66	358.661	21.66	193.274	21.66	277.117	21.66	220.329	21.66	243.403	21.66	279.284	21.66	297.417	21.66	148.032	21.66	138.947	21.66	192.296	21.66	187.538	21.66	179.833
835	21.68	244.112	21.68	358.202	21.68	194.671	21.68	276.691	21.68	216.644	21.68	241.86	21.68	275.456	21.68	286.886	21.68	150.114	21.68	137.79	21.68	195.087	21.68	187.489	21.68	179.576
836	21.7	244.477	21.7	360.145	21.7	193.405	21.7	275.522	21.7	212.951	21.7	240.944	21.7	270.206	21.7	267.958	21.7	149.729	21.7	137.485	21.7	195.747	21.7	188.826	21.7	178.579
837	21.72	246.884	21.72	357.083	21.72	193.181	21.72	275.275	21.72	210.165	21.72	238.533	21.72	263.427	21.72	254.443	21.72	149.105	21.72	137.106	21.72	195.024	21.72	189.25	21.72	178.631
838	21.74	242.612	21.74	355.935	21.74	191.049	21.74	272.465	21.74	206.722	21.74	233.151	21.74	259.076	21.74	249.04	21.74	148.128	21.74	135.715	21.74	192.999	21.74	187.862	21.74	175.755
839	21.76	240.129	21.76	354.623	21.76	191.063	21.76	269.758	21.76	206.029	21.76	232.262	21.76	257.891	21.76	242.55	21.76	148.393	21.76	136.19	21.76	191.334	21.76	187.618	21.76	174.333
840	21.78	241.205	21.78	355.904	21.78	191.682	21.78	265.573	21.78	203.469	21.78	232.266	21.78	251.616	21.78	234.517	21.78	146.135	21.78	134.778	21.78	188.994	21.78	185.115	21.78	174.311
841	21.8	241.519	21.8	355.113	21.8	191.733	21.8	261.926	21.8	200.887	21.8	232.187	21.8	249.792	21.8	222.359	21.8	145.751	21.8	135.367	21.8	188.398	21.8	185.166	21.8	175.097
842	21.82	242.09	21.82	358.055	21.82	192.128	21.82	259.663	21.82	197.588	21.82	228.279	21.82	247.14	21.82	211.105	21.82	143.992	21.82	136.049	21.82	187.448	21.82	183.586	21.82	174.316
843	21.84	241.137	21.84	356.162	21.84	192.773	21.84	253.885	21.84	195.539	21.84	223.852	21.84	244.606	21.84	206.224	21.84	142.882	21.84	136.863	21.84	185.996	21.84	185.547	21.84	173.929
844	21.86	238.381	21.86	354.612	21.86	193.093	21.86	252.954	21.86	193.518	21.86	221.529	21.86	241.845	21.86	204.597	21.86	143.186	21.86	140.039	21.86	183.486	21.86	186.276	21.86	175.711
845	21.88	239.92	21.88	355.866	21.88	195.571	21.88	249.88	21.88	193.066	21.88	215.809	21.88	239.267	21.88	216.76	21.88	142.633	21.88	141.29	21.88	181.851	21.88	185.726	21.88	174.52
846	21.9	238.351	21.9	356.328	21.9	196.08	21.9	247.46	21.9	193.513	21.9	213.276	21.9	237.126	21.9	228.9	21.9	143.261	21.9	142.748	21.9	179.433	21.9	185.556	21.9	175.745
847	21.92	235.438	21.92	358.076	21.92	197.261	21.92	244.022	21.92	193.336	21.92	210.76	21.92	234.307	21.92	222.569	21.92	143.578	21.92	143.23	21.92	179.955	21.92	186.467	21.92	176.894
848	21.94	235.613	21.94	360.093	21.94	198.369	21.94	241.718	21.94	192.305	21.94	208.409	21.94	233.119	21.94	218.028	21.94	143.396	21.94	145.671	21.94	179.33	21.94	187.34	21.94	174.739
849	21.96	236.992	21.96	358.978	21.96	197.15	21.96	238.39	21.96	191.579	21.96	205.449	21.96	230.603	21.96	211.832	21.96	141.974	21.96	146.098	21.96	178.313	21.96	188.812	21.96	173.939
850	21.98	238.403	21.98	360.645	21.98	198.306	21.98	233.704	21.98	189.103	21.98	200.121	21.98	231.843	21.98	219.604	21.98	143.316	21.98	147.404	21.98	180.473	21.98	190.851	21.98	174.206
851	22	240.942	22	359.984	22	196.875	22	231.195	22	189.147	22	196.592	22	233.49	22	218.499	22	144.832	22	147.728	22	181.226	22	190.578	22	175.182
852	22.02	245.038	22.02	359.524	22.02	192.11	22.02	229.243	22.02	187.366	22.02	192.506	22.02	231.065	22.02	217.175	22.02	143.982	22.02	148.591	22.02	181.25	22.02	191.294	22.02	175.609
853	22.04	245.312	22.04	357.955	22.04	193.255	22.04	228.872	22.04	186.71	22.04	190.326	22.04	229.455	22.04	214.41	22.04	145.274	22.04	149.145	22.04	182.699	22.04	190.982	22.04	174.556
854	22.06	246.754	22.06	357.397	22.06	193.061	22.06	226.745	22.06	186.807	22.06	187.259	22.06	228.247	22.06	212.872	22.06	145.335	22.06	150.145	22.06	183.186	22.06	191.361	22.06	176.56
855	22.08	246.73	22.08	354.021	22.08	191.749	22.08	223.055	22.08	184.929	22.08	183.258	22.08	228.893	22.08	200.662	22.08	146.022	22.08	150.468	22.08	182.828	22.08	190.616	22.08	176.259
856	22.1	248.254	22.1	353.687	22.1	192.582	22.1	219.684	22.1	182.289	22.1	181.995	22.1	228.512	22.1	209.147	22.1	145.603	22.1	148.689	22.1	182.06	22.1	189.634	22.1	175.632
857	22.12	248.194	22.12	351.113	22.12	190.209	22.12	216.659	22.12	179.971	22.12	178.683	22.12	227.36	22.12	220.62	22.12	146.698	22.12	148.558	22.12	180.725	22.12	189.842	22.12	175.083
858	22.14	246.126	22.14	350.126	22.14	189.61	22.14	217.33	22.14	178.813	22.14	175.524	22.14	227.369	22.14	234.177	22.14	147.242	22.14	146.87	22.14	181.765	22.14	188.859	22.14	176.472
859	22.16	246.845	22.16	348.309	22.16	189.042	22.16	215.848	22.16	177.006	22.16	174.46	22.16	226.26	22.16	224.928	22.16	146.757	22.16	147.065	22.16	180.877	22.16	188.367	22.16	177.724
860	22.18	249.44	22.18	347.687	22.18	186.531	22.18	216.233	22.18	175.742	22.18	171.189	22.18	224.151	22.18	217.613	22.18	146.349	22.18	147.485	22.18	180.759	22.18	188.793	22.18	179.159
861	22.2	245.315	22.2	345.628	22.2	185.8	22.2	215.195	22.2	173.994	22.2	168.986	22.2	223.611	22.2	206.988	22.2	145.723	22.2	145.414	22.2	178.271	22.2	185.183	22.2	179.542
862	22.22	240.66	22.22	347.688	22.22	184.73	22.22	212.605	22.22	174.078	22.22	167.197	22.22	224.281	22.22	218.308	22.22	144.973	22.22	143.473	22.22	179.357	22.22	181.881	22.22	180.193
863	22.24	238.481	22.24	345.553	22.24	186.543	22.24	212.37	22.24	174.507	22.24	168.538	22.24	223.397	22.24	218.476	22.24	143.899	22.24	141.992	22.24	179.822	22.24	179.893	22.24	180.938
864	22.26	236.331	22.26	346.424	22.26	186.193	22.26	212.022	22.26	172.528	22.26	167.756	22.26	220.881	22.26	206.606	22.26	142.296	22.26	141.399	22.26	179.68	22.26	177.784	22.26	179.464
865	22.28	234.418	22.28	345.501	22.28	187.275	22.28	209.715	22.28	172.709	22.28	165.085	22.28	220.951	22.28	201.016	22.28	142.633	22.28	142.34	22.28	182.625	22.28	177.096	22.28	179.729
866	22.3	230.148	22.3	343.592	22.3	187.079	22.3	209.623	22.3	171.776	22.3	161.864	22.3	218.689	22.3	193.618	22.3	141.396	22.3	142.433	22.3	183.767	22.3	174.822	22.3	178.867
867	22.32	226.893	22.32	341.27	22.32	188.702	22.32	209.2	22.32	170.654	22.32	159.904	22.32	219.478	22.32	190.951	22.32	142.053	22.32	142.929	22.32	182.952	22.32	175.657	22.32	177.931
868	22.34	227.527	22.34	343.24	22.34	189.543	22.34	211.34	22.34	172.198	22.34	158.705	22.34	219.663	22.34	204.788	22.34	141.504	22.34	142.511	22.34	184.708	22.34	174.637	22.34	177.928
869	22.36	229.307	22.36	343.125	22.36	192.048	22.36	211.702	22.36	173.292	22.36	157.973	22.36	218.199	22.36	214.093	22.36	141.243	22.36	142.618	22.36	186.831	22.36	173.963	22.36	175.41
870	22.38	227.249	22.38	340.725	22.38	191.991	22.38	212.373	22.38	174.393	22.38	159.854	22.38	218.174	22.38	218.112	22.38	139.499	22.38	140.76	22.38	188.448	22.38	174.238	22.38	176.798
871	22.4	227.428	22.4	342.35	22.4	190.771	22.4	212.147	22.4	173.947	22.4	160.176	22.4	218.516	22.4	205.758	22.4	138.3	22.4	139.999	22.4	190.966	22.4	173.459	22.4	176.111
872	22.42	226.26	22.42	342.142	22.42	189.559	22.42	212.235	22.42	174.101	22.42	160.223	22.42	221.322	22.42	196.653	22.42	138.558	22.42	139.916	22.42	191.392	22.42	171.78	22.42	173.943
873	22.44	225.648	22.44	340.281	22.44	190.986	22.44	210.792	22.44	174.974	22.44	159.653	22.44	219.493	22.44	201.758	22.44	136.974	22.44	139.091	22.44	190.677	22.44	171.901	22.44	175.392
874	22.46	224.345	22.46	339.767	22.46	191.236	22.46	209.045	22.46	174.765	22.46	157.467	22.46	221.824	22.46	202.695	22.46	138.42	22.46	137.844	22.46	190.43	22.46	170.665	22.46	175.34
875	22.48	224.403	22.48	337.243	22.48	188.516	22.48	207.964	22.48	176.126	22.48	158.952	22.48	222.077	22.48	196.536	22.48	139.031	22.48	136.826	22.48	189.314	22.48	169.494	22.48	175.194
876	22.5	226.872	22.5	338.146	22.5	189.429	22.5	205.952	22.5	178.196	22.5	159.356	22.5	221.311	22.5	183.706	22.5	138.271	22.5	136.152	22.5	188.71	22.5	168.583	22.5	174.456
877	22.52	227.653	22.52	339.336	22.52	191.537	22.52	205.675	22.52	178.72	22.52	159.06	22.52	224.075	22.52	192.047	22.52	139.214	22.52	135.744	22.52	187.981	22.52	166.373	22.52	173.391
878	22.54	229.521	22.54	341.087	22.54	191.609	22.54	202.778	22.54	179.386	22.54	157.207	22.54	224.499	22.54	205.366	22.54	140.158	22.54	137.037	22.54	183.918	22.54	166.715	22.54	174.114
879	22.56	229.934	22.56	338.856	22.56	189.911	22.56	203.311	22.56	178.088	22.56	155.862	22.56	225.079	22.56	217.03	22.56	140.962	22.56	136.393	22.56	181.217	22.56	166.802	22.56	170.514
880	22.58	230.539	22.58	340.251	22.58	189.532	22.58	204.903	22.58	178.722	22.58	155.689	22.58	224.712	22.58	208.592	22.58	141.828	22.58	135.336	22.58	177.942	22.58	166.788	22.58	170.291
881	22.6	224.9	22.6	339.865	22.6	188.004	22.6	205.164	22.6	178.871	22.6	155.775	22.6	223.193	22.6	207.399	22.6	142.235	22.6	136.06	22.6	173.359	22.6	167.644	22.6	169.646
882	22.62	225.393	22.62	340.292	22.62	188.676	22.62	204.295	22.62	181.227	22.62	155.91	22.62	224.486	22.62	210.662	22.62	143.259	22.62	135.312	22.62	171.764	22.62	167.051	22.62	169.434
883	22.64	226.554	22.64	341.92	22.64	186.967	22.64	202.501	22.64	180.658	22.64	158.189	22.64	224.709	22.64	211.804	22.64	142.189	22.64	133.597	22.64	168.762	22.64	167.666	22.64	168.947
884	22.66	225.582	22.66	344.013	22.66	185.334	22.66	202.1	22.66	181.357	22.66	156.249	22.66	223.668	22.66	211.697	22.66	144.146	22.66	131.094	22.66	167.609	22.66	168.667	22.66	167.406
885	22.68	222.316	22.68	344.784	22.68	184.924	22.68	200.288	22.68	180.209	22.68	155.353	22.68	222.066	22.68	217.142	22.68	143.379	22.68	129.654	22.68	166.643	22.68	169.044	22.68	169.023
886	22.7	219.888	22.7	344.746	22.7	184.385	22.7	199.974	22.7	179.573	22.7	154.013	22.7	220.683	22.7	202.182	22.7	144.197	22.7	130.529	22.7	167.42	22.7	170.944	22.7	167.926
887	22.72	219.07	22.72	345.608	22.72	185.777	22.72	200.172	22.72	177.107	22.72	153.257	22.72	219.568	22.72	206.121	22.72	144.381	22.72	129.874	22.72	167.978	22.72	170.908	22.72	165.181
888	22.74	219.674	22.74	345.897	22.74	184.743	22.74	198.543	22.74	175.204	22.74	151.733	22.74	217.61	22.74	198.643	22.74	144.474	22.74	133.06	22.74	168.528	22.74	172.198	22.74	164.436
889	22.76	219.234	22.76	345.988	22.76	184.94	22.76	197.656	22.76	173.801	22.76	150.937	22.76	216.063	22.76	201.473	22.76	144.867	22.76	133.087	22.76	170.045	22.76	172.264	22.76	166.525
890	22.78	216.773	22.78	342.509	22.78	184.498	22.78	198.579	22.78	171.689	22.78	150.838	22.78	215.277	22.78	215.524	22.78	144.649	22.78	133.137	22.78	171.175	22.78	173.779	22.78	165.249
891	22.8	216.131	22.8	344.276	22.8	183.811	22.8	199.791	22.8	169.501	22.8	148.259	22.8	214.999	22.8	218.774	22.8	143.673	22.8	133.417	22.8	171.419	22.8	174.34	22.8	165.078
892	22.82	216.708	22.82	343.889	22.82	184.768	22.82	199.858	22.82	167.773	22.82	148.912	22.82	213.039	22.82	216	22.82	141.143	22.82	132.145	22.82	173.271	22.82	174.534	22.82	166.019
893	22.84	217.003	22.84	341.297	22.84	184.671	22.84	201.683	22.84	164.273	22.84	151.038	22.84	208.992	22.84	197.226	22.84	140.708	22.84	132.513	22.84	174.012	22.84	173.09	22.84	165.917
894	22.86	216.118	22.86	338.533	22.86	182.552	22.86	200.907	22.86	162.122	22.86	148.428	22.86	210.761	22.86	184.252	22.86	139.902	22.86	130.8	22.86	172.982	22.86	171.858	22.86	167.596
895	22.88	218.28	22.88	338.124	22.88	181.96	22.88	201.82	22.88	161.351	22.88	148.318	22.88	211.741	22.88	193.282	22.88	139.479	22.88	131.069	22.88	174.534	22.88	171.093	22.88	167.879
896	22.9	220.491	22.9	333.753	22.9	182.837	22.9	201.56	22.9	159.687	22.9	148.897	22.9	212.953	22.9	209.506	22.9	140.068	22.9	131.451	22.9	174.72	22.9	169.606	22.9	168.219
897	22.92	219.116	22.92	330.437	22.92	185.065	22.92	201.783	22.92	157.499	22.92	148.765	22.92	212.248	22.92	209.124	22.92	138.049	22.92	130.174	22.92	173.412	22.92	168.927	22.92	168.948
898	22.94	222.033	22.94	328.984	22.94	185.147	22.94	201.348	22.94	156.733	22.94	147.14	22.94	213.018	22.94	188.089	22.94	137.564	22.94	128.575	22.94	172.643	22.94	168.955	22.94	167.488
899	22.96	222.764	22.96	328.162	22.96	185.227	22.96	202.03	22.96	155.708	22.96	149.331	22.96	213.328	22.96	174.047	22.96	138.264	22.96	127.495	22.96	171.248	22.96	168.349	22.96	168.897
900	22.98	222.775	22.98	329.046	22.98	187.942	22.98	202.087	22.98	156.28	22.98	150.517	22.98	214.924	22.98	192.056	22.98	136.863	22.98	128.121	22.98	170.917	22.98	167.014	22.98	169.106
901	23	221.317	23	328.657	23	185.536	23	201.957	23	155.22	23	149.886	23	215.785	23	205.142	23	137.378	23	128.366	23	168.447	23	166.635	23	168.395
902	23.02	222.352	23.02	325.332	23.02	184.332	23.02	201.048	23.02	155.131	23.02	150.572	23.02	215.518	23.02	216.392	23.02	136.866	23.02	129.531	23.02	165.547	23.02	167.698	23.02	168.285
903	23.04	222.398	23.04	325.7	23.04	185.134	23.04	201.717	23.04	156.08	23.04	151.559	23.04	216.279	23.04	210.699	23.04	133.423	23.04	131.282	23.04	166.065	23.04	168.674	23.04	168.173
904	23.06	220.222	23.06	328.308	23.06	183.99	23.06	200.569	23.06	157.945	23.06	153.783	23.06	216.253	23.06	200.844	23.06	133.478	23.06	130.232	23.06	165.426	23.06	169.295	23.06	168.926
905	23.08	217.42	23.08	328.447	23.08	182.887	23.08	197.666	23.08	160.171	23.08	156.164	23.08	218.912	23.08	199.436	23.08	132.015	23.08	132.52	23.08	164.142	23.08	170.795	23.08	168.913
906	23.1	216.117	23.1	329.851	23.1	182.693	23.1	195.318	23.1	164.497	23.1	155.622	23.1	219.472	23.1	199.128	23.1	130.309	23.1	130.742	23.1	164.848	23.1	170.293	23.1	168.976
907	23.12	216.103	23.12	329.803	23.12	183.578	23.12	194.733	23.12	165.356	23.12	155.812	23.12	219.272	23.12	206.527	23.12	129.237	23.12	130.635	23.12	164.868	23.12	170.555	23.12	169.571
908	23.14	215.77	23.14	327.534	23.14	182.136	23.14	192.737	23.14	168.967	23.14	153.893	23.14	218.705	23.14	211.11	23.14	130.523	23.14	131.409	23.14	165.391	23.14	171.34	23.14	168.778
909	23.16	216.596	23.16	327.556	23.16	182.452	23.16	191.466	23.16	170.321	23.16	153.553	23.16	217.82	23.16	204.037	23.16	128.349	23.16	132.984	23.16	165.856	23.16	171.788	23.16	170.67
910	23.18	216.615	23.18	328.789	23.18	182.562	23.18	191.026	23.18	172.438	23.18	152.885	23.18	218.858	23.18	197.375	23.18	128.151	23.18	134.261	23.18	165.741	23.18	172.635	23.18	168.532
911	23.2	213.966	23.2	332.051	23.2	181.27	23.2	188.03	23.2	173.448	23.2	153.633	23.2	219.095	23.2	203.17	23.2	126.936	23.2	135.004	23.2	167.921	23.2	172.197	23.2	168.113
912	23.22	215.158	23.22	331.649	23.22	179.726	23.22	187.544	23.22	175.597	23.22	154.616	23.22	221.044	23.22	221.986	23.22	125.966	23.22	136.67	23.22	167.351	23.22	172.428	23.22	168.347
913	23.24	214.282	23.24	331.795	23.24	179.519	23.24	187.933	23.24	176.056	23.24	154.518	23.24	221.813	23.24	230.788	23.24	125.912	23.24	134.992	23.24	167.248	23.24	171.709	23.24	168.475
914	23.26	211.154	23.26	328.049	23.26	179.212	23.26	187.486	23.26	176.48	23.26	152.186	23.26	220.962	23.26	213.995	23.26	126.339	23.26	134.138	23.26	167.38	23.26	170.988	23.26	167.146
915	23.28	212.272	23.28	326.48	23.28	178.59	23.28	188.507	23.28	175.459	23.28	149.032	23.28	217.858	23.28	205.52	23.28	126.477	23.28	134.195	23.28	167.277	23.28	168.636	23.28	167.701
916	23.3	211.293	23.3	327.758	23.3	179.963	23.3	187.626	23.3	175.737	23.3	149.9	23.3	218.521	23.3	206.485	23.3	127.198	23.3	135.378	23.3	167.335	23.3	167.999	23.3	167.208
917	23.32	209.644	23.32	325.377	23.32	178	23.32	190.422	23.32	175.374	23.32	149.259	23.32	217.425	23.32	210.695	23.32	128.599	23.32	136.185	23.32	165.913	23.32	164.919	23.32	166.803
918	23.34	211.286	23.34	324.671	23.34	176.868	23.34	191.016	23.34	174.608	23.34	148.108	23.34	218.816	23.34	214.918	23.34	130.934	23.34	135.894	23.34	166.201	23.34	163.402	23.34	164.849
919	23.36	206.568	23.36	324.015	23.36	176.518	23.36	191.246	23.36	174.093	23.36	149.421	23.36	221.131	23.36	217.851	23.36	131.404	23.36	135.758	23.36	166.282	23.36	163.787	23.36	164.778
920	23.38	205.063	23.38	321.548	23.38	177.89	23.38	192.534	23.38	172.626	23.38	150.342	23.38	219.341	23.38	214.993	23.38	132.126	23.38	135.48	23.38	165.055	23.38	162.761	23.38	164.858
921	23.4	203.712	23.4	322.67	23.4	177.874	23.4	194.755	23.4	172.953	23.4	149.838	23.4	220.156	23.4	221.935	23.4	132.255	23.4	135.013	23.4	164.213	23.4	162.862	23.4	164.532
922	23.42	200.796	23.42	322.459	23.42	177.553	23.42	194.396	23.42	174.259	23.42	149.016	23.42	221.558	23.42	224.373	23.42	133.469	23.42	135.144	23.42	161.368	23.42	162.326	23.42	162.26
923	23.44	198.231	23.44	321.608	23.44	177.361	23.44	196.201	23.44	173.888	23.44	151.642	23.44	224.825	23.44	225.604	23.44	135.676	23.44	135.669	23.44	161.486	23.44	161.56	23.44	164.243
924	23.46	195.474	23.46	319.612	23.46	177.637	23.46	197.664	23.46	175.939	23.46	152.594	23.46	226.171	23.46	225.431	23.46	135.307	23.46	135.526	23.46	162.112	23.46	162.582	23.46	162.863
925	23.48	195.178	23.48	318.412	23.48	176.894	23.48	198.174	23.48	177.201	23.48	153.166	23.48	231.35	23.48	221.492	23.48	134.175	23.48	135.689	23.48	161.246	23.48	161.573	23.48	161.415
926	23.5	195.495	23.5	316.407	23.5	177.183	23.5	201.098	23.5	177.736	23.5	155.25	23.5	235.65	23.5	220.163	23.5	132.705	23.5	134.846	23.5	159.957	23.5	160.207	23.5	162.887
927	23.52	195.646	23.52	317.374	23.52	177.379	23.52	200.725	23.52	183.307	23.52	155.842	23.52	241.934	23.52	229.734	23.52	132.289	23.52	133.601	23.52	160.896	23.52	160.376	23.52	163.422
928	23.54	196.083	23.54	317.127	23.54	175.081	23.54	200.123	23.54	189.12	23.54	159.372	23.54	251.662	23.54	230.55	23.54	135.955	23.54	131.857	23.54	161.701	23.54	159.952	23.54	163.812
929	23.56	199.61	23.56	316.752	23.56	175.658	23.56	199.328	23.56	195.334	23.56	163.563	23.56	262.855	23.56	235.706	23.56	135.793	23.56	132.087	23.56	161.513	23.56	159.556	23.56	164.89
930	23.58	199.466	23.58	316.893	23.58	175.598	23.58	199.535	23.58	201.034	23.58	167.66	23.58	270.283	23.58	238.504	23.58	135.383	23.58	129.618	23.58	162.378	23.58	159.461	23.58	163.031
931	23.6	198.071	23.6	314.506	23.6	175.069	23.6	200.458	23.6	206.795	23.6	171.78	23.6	280.771	23.6	245.371	23.6	136.547	23.6	128.182	23.6	161.204	23.6	160.243	23.6	163.645
932	23.62	201.583	23.62	314.853	23.62	173.154	23.62	200.071	23.62	213.348	23.62	175.999	23.62	293.471	23.62	259.73	23.62	135.944	23.62	126.128	23.62	162.583	23.62	162.111	23.62	163.787
933	23.64	202.24	23.64	319.771	23.64	173.619	23.64	201.811	23.64	218.495	23.64	178.252	23.64	305.9	23.64	262.774	23.64	135.686	23.64	125.682	23.64	162.645	23.64	162.774	23.64	164.3
934	23.66	203.217	23.66	318.943	23.66	172.895	23.66	202.786	23.66	223.865	23.66	182.852	23.66	317.892	23.66	269.156	23.66	135.465	23.66	125.065	23.66	163.514	23.66	164.044	23.66	163.403
935	23.68	205.503	23.68	318.977	23.68	172.736	23.68	201.534	23.68	226.494	23.68	186.529	23.68	328.679	23.68	283.748	23.68	135.421	23.68	124.337	23.68	166.408	23.68	164.332	23.68	162.876
936	23.7	205.079	23.7	316.251	23.7	174.18	23.7	203.183	23.7	228.727	23.7	189.852	23.7	336.434	23.7	292.452	23.7	135.856	23.7	123.743	23.7	165.298	23.7	163.386	23.7	163.439
937	23.72	206.22	23.72	315.586	23.72	174.073	23.72	203.955	23.72	230.736	23.72	191.348	23.72	342.557	23.72	306.21	23.72	136.317	23.72	122.606	23.72	166.579	23.72	163.504	23.72	164.678
938	23.74	206.675	23.74	315.926	23.74	173.266	23.74	205.389	23.74	231.16	23.74	191.959	23.74	348.87	23.74	327.991	23.74	136.749	23.74	122.279	23.74	165.232	23.74	163.467	23.74	163.908
939	23.76	205.031	23.76	317.969	23.76	172.926	23.76	207.221	23.76	231.946	23.76	192.626	23.76	350.18	23.76	327.1	23.76	135.93	23.76	123.255	23.76	164.891	23.76	162.211	23.76	164.914
940	23.78	204.862	23.78	321.256	23.78	171.852	23.78	210.018	23.78	231.829	23.78	194.067	23.78	351.825	23.78	321.538	23.78	134.703	23.78	125.994	23.78	163.951	23.78	162.397	23.78	163.935
941	23.8	205.085	23.8	319.903	23.8	171.157	23.8	213.491	23.8	228.636	23.8	195.818	23.8	347.589	23.8	321.124	23.8	133.846	23.8	126.802	23.8	163.659	23.8	162.738	23.8	163.157
942	23.82	200.749	23.82	321.984	23.82	170.269	23.82	214.923	23.82	225.7	23.82	195.488	23.82	344.323	23.82	319.301	23.82	134.245	23.82	127.427	23.82	164.554	23.82	162.448	23.82	162.19
943	23.84	199.621	23.84	320.775	23.84	169.728	23.84	218.444	23.84	222.946	23.84	193.952	23.84	339.731	23.84	312.462	23.84	133.703	23.84	129.326	23.84	163.27	23.84	162.673	23.84	162.695
944	23.86	198.032	23.86	317.019	23.86	171.105	23.86	223.367	23.86	219.717	23.86	193.774	23.86	331.608	23.86	287.627	23.86	132.927	23.86	129.994	23.86	163.207	23.86	162.57	23.86	162.382
945	23.88	195.814	23.88	316.446	23.88	169.49	23.88	228.79	23.88	215.23	23.88	192.021	23.88	322.601	23.88	267.189	23.88	130.916	23.88	131.962	23.88	162.301	23.88	162.254	23.88	161.031
946	23.9	192.943	23.9	315.273	23.9	170.705	23.9	233.585	23.9	208.489	23.9	189.973	23.9	313.896	23.9	265.809	23.9	129.706	23.9	132.34	23.9	161.052	23.9	160.372	23.9	159.219
947	23.92	191.123	23.92	315.069	23.92	170.417	23.92	237.728	23.92	202.737	23.92	188.334	23.92	302.809	23.92	272.629	23.92	128.333	23.92	132.144	23.92	160.344	23.92	160.443	23.92	160.099
948	23.94	188.524	23.94	313.407	23.94	171.563	23.94	242.943	23.94	200.235	23.94	185.046	23.94	290.879	23.94	268.284	23.94	126.265	23.94	131.498	23.94	159.514	23.94	158.531	23.94	157.445
949	23.96	186.01	23.96	313.981	23.96	170.488	23.96	245.782	23.96	194.337	23.96	184.632	23.96	282.391	23.96	261.953	23.96	125.29	23.96	131.254	23.96	159.064	23.96	155.709	23.96	156.235
950	23.98	183.124	23.98	309.839	23.98	168.688	23.98	247.658	23.98	189.567	23.98	182.88	23.98	269.961	23.98	251.091	23.98	125.038	23.98	129.607	23.98	157.315	23.98	155.609	23.98	158.557
951	24	181.531	24	309.285	24	168.373	24	249.83	24	188.384	24	182.801	24	260.277	24	245.315	24	125.303	24	129.592	24	157.43	24	157.179	24	158.466
952	24.02	181.782	24.02	309.122	24.02	168.489	24.02	252.145	24.02	183.888	24.02	184.919	24.02	253.807	24.02	230.196	24.02	126.662	24.02	129.615	24.02	157.597	24.02	158.299	24.02	157.493
953	24.04	181.161	24.04	306.406	24.04	168.194	24.04	252.79	24.04	181.482	24.04	186.456	24.04	244.655	24.04	221.753	24.04	125.129	24.04	128.374	24.04	157.019	24.04	157.908	24.04	157.135
954	24.06	181.86	24.06	306.208	24.06	168.296	24.06	253.984	24.06	179.786	24.06	186.855	24.06	237.203	24.06	205.352	24.06	125.646	24.06	127.941	24.06	155.651	24.06	158.7	24.06	156.47
955	24.08	181.962	24.08	303.785	24.08	167.52	24.08	253.905	24.08	177.37	24.08	185.769	24.08	232.2	24.08	201.627	24.08	126.01	24.08	126.52	24.08	155.578	24.08	159.94	24.08	156.465
956	24.1	184.741	24.1	304.526	24.1	165.837	24.1	251.751	24.1	176.962	24.1	185.392	24.1	232.483	24.1	205.016	24.1	126.305	24.1	125.945	24.1	156.346	24.1	159.544	24.1	156.402
957	24.12	189.076	24.12	300.411	24.12	165.129	24.12	250.643	24.12	175.199	24.12	184.387	24.12	227.261	24.12	210.168	24.12	126.18	24.12	125.635	24.12	155.18	24.12	158.359	24.12	155.949
958	24.14	190.052	24.14	296.766	24.14	164.913	24.14	246.566	24.14	173.055	24.14	186.763	24.14	223.966	24.14	211.697	24.14	126.334	24.14	125.353	24.14	156.065	24.14	157.841	24.14	156.565
959	24.16	190.229	24.16	293.998	24.16	165.392	24.16	243.355	24.16	170.655	24.16	185.765	24.16	221.482	24.16	213.329	24.16	127.181	24.16	125.392	24.16	158.211	24.16	157.619	24.16	157.06
960	24.18	191.51	24.18	296.578	24.18	166.101	24.18	239.118	24.18	170.059	24.18	186.19	24.18	216.994	24.18	208.34	24.18	126.123	24.18	126.393	24.18	155.889	24.18	156.892	24.18	157.605
961	24.2	191.757	24.2	299.528	24.2	164.437	24.2	235.476	24.2	171.477	24.2	185.037	24.2	215.896	24.2	218.494	24.2	124.549	24.2	124.98	24.2	155.758	24.2	157.183	24.2	157.244
962	24.22	190.685	24.22	298.407	24.22	165.574	24.22	230.435	24.22	170.894	24.22	183.857	24.22	213.467	24.22	222.354	24.22	124.602	24.22	125.499	24.22	154.462	24.22	156.829	24.22	157.724
963	24.24	193.15	24.24	297.217	24.24	164.003	24.24	224.75	24.24	170.082	24.24	181.197	24.24	208.332	24.24	212.904	24.24	123.841	24.24	127.095	24.24	154.318	24.24	154.974	24.24	159.062
964	24.26	195.654	24.26	297.062	24.26	163.983	24.26	219.552	24.26	167.98	24.26	180.25	24.26	206.429	24.26	203.142	24.26	123.798	24.26	127.676	24.26	155.151	24.26	155.45	24.26	157.459
965	24.28	197.5	24.28	296.441	24.28	165.769	24.28	213.602	24.28	164.751	24.28	178.422	24.28	203.119	24.28	201.114	24.28	123.592	24.28	128.819	24.28	157.403	24.28	154.899	24.28	157.263
966	24.3	197.569	24.3	295.583	24.3	164.999	24.3	209.196	24.3	165.202	24.3	174.749	24.3	201.168	24.3	201.263	24.3	124.816	24.3	127.478	24.3	156.339	24.3	152.963	24.3	157.118
967	24.32	196.564	24.32	293.884	24.32	165.333	24.32	205.169	24.32	162.404	24.32	172.409	24.32	200.106	24.32	209.138	24.32	125.297	24.32	128.283	24.32	154.781	24.32	150.468	24.32	156.645
968	24.34	195.06	24.34	293.151	24.34	163.588	24.34	201.089	24.34	159.224	24.34	171.752	24.34	197.132	24.34	209.403	24.34	124.1	24.34	127.689	24.34	153.971	24.34	149.199	24.34	155.99
969	24.36	194.831	24.36	295.018	24.36	163.921	24.36	197.728	24.36	156.519	24.36	168.798	24.36	193.183	24.36	199.086	24.36	123.997	24.36	128.588	24.36	153.904	24.36	147.758	24.36	155.59
970	24.38	195.247	24.38	296.747	24.38	165.427	24.38	195.472	24.38	153.505	24.38	167.263	24.38	191.2	24.38	191.301	24.38	125.255	24.38	128.414	24.38	154.168	24.38	145.565	24.38	154.87
971	24.4	193.255	24.4	296.773	24.4	164.61	24.4	191.415	24.4	152.26	24.4	165.27	24.4	189.208	24.4	187.035	24.4	126.578	24.4	128.035	24.4	150.901	24.4	145.661	24.4	154.997
972	24.42	190.796	24.42	299.747	24.42	163.805	24.42	188.932	24.42	152.564	24.42	162.262	24.42	185.961	24.42	187.967	24.42	127.062	24.42	129.099	24.42	152.516	24.42	146.031	24.42	154.686
973	24.44	189.426	24.44	300.853	24.44	163.595	24.44	185.874	24.44	149.748	24.44	160.143	24.44	182.565	24.44	192.117	24.44	127.283	24.44	128.284	24.44	152.314	24.44	146.308	24.44	155.323
974	24.46	187.665	24.46	300.984	24.46	163.12	24.46	184.842	24.46	148.556	24.46	157.964	24.46	177.969	24.46	198.545	24.46	128.097	24.46	128.066	24.46	150.851	24.46	148.253	24.46	155.258
975	24.48	186.033	24.48	305.409	24.48	163.563	24.48	184.33	24.48	146.223	24.48	155.35	24.48	177.311	24.48	186.061	24.48	129.739	24.48	127.632	24.48	149.815	24.48	150.98	24.48	154.334
976	24.5	185.302	24.5	308.429	24.5	163.795	24.5	182.584	24.5	142.673	24.5	153.956	24.5	176.672	24.5	165.716	24.5	130.424	24.5	127.24	24.5	151.253	24.5	151.337	24.5	152.86
977	24.52	182.68	24.52	308.314	24.52	162.149	24.52	180.668	24.52	144.118	24.52	151.322	24.52	174.85	24.52	163.543	24.52	130.969	24.52	125.638	24.52	150.753	24.52	150.438	24.52	151.961
978	24.54	179.724	24.54	309.641	24.54	162.466	24.54	179.771	24.54	144.278	24.54	148.562	24.54	174.39	24.54	171.669	24.54	133.065	24.54	126.557	24.54	150.422	24.54	151.022	24.54	151.079
979	24.56	179.102	24.56	306.609	24.56	159.978	24.56	178.462	24.56	144.037	24.56	146.06	24.56	172.936	24.56	176.592	24.56	132.754	24.56	126.203	24.56	150.128	24.56	151.673	24.56	150.23
980	24.58	178.127	24.58	306.557	24.58	158.131	24.58	177.763	24.58	145.378	24.58	142.942	24.58	173.34	24.58	181.464	24.58	133.375	24.58	123.968	24.58	149.501	24.58	151.559	24.58	149.281
981	24.6	175.128	24.6	302.643	24.6	157.473	24.6	179.429	24.6	144.813	24.6	140.019	24.6	171.756	24.6	175.786	24.6	132.417	24.6	122.6	24.6	149.044	24.6	152.415	24.6	148.769
982	24.62	176.074	24.62	303.03	24.62	156.729	24.62	178.847	24.62	144.396	24.62	138.821	24.62	173.382	24.62	176.354	24.62	132.313	24.62	122.812	24.62	149.707	24.62	151.964	24.62	148.46
983	24.64	176.949	24.64	303.78	24.64	155.783	24.64	179.279	24.64	145.103	24.64	136.336	24.64	172.582	24.64	177.916	24.64	131.296	24.64	123.697	24.64	148.628	24.64	151.886	24.64	148.022
984	24.66	177.838	24.66	305.604	24.66	155.081	24.66	177.542	24.66	146.761	24.66	135.159	24.66	172.463	24.66	171.879	24.66	128.168	24.66	123.441	24.66	146.933	24.66	151.865	24.66	148.773
985	24.68	178.054	24.68	300.862	24.68	154.14	24.68	176.344	24.68	148.82	24.68	133.241	24.68	172.735	24.68	163.203	24.68	127.088	24.68	123.365	24.68	147.775	24.68	154.657	24.68	148.952
986	24.7	176.875	24.7	296.39	24.7	155.046	24.7	173.634	24.7	148.255	24.7	130.157	24.7	174.189	24.7	163.51	24.7	126.621	24.7	123.284	24.7	148.093	24.7	153.942	24.7	149.321
987	24.72	178.192	24.72	294.407	24.72	154.037	24.72	172.929	24.72	147.724	24.72	128.024	24.72	174.57	24.72	169.389	24.72	125.693	24.72	122.913	24.72	146.957	24.72	153.784	24.72	148.651
988	24.74	179.973	24.74	294.583	24.74	156.315	24.74	171.416	24.74	148.143	24.74	128.539	24.74	177.391	24.74	166.075	24.74	123.602	24.74	121.905	24.74	146.02	24.74	154.707	24.74	146.558
989	24.76	179.548	24.76	292.072	24.76	156.748	24.76	170.449	24.76	147.454	24.76	126.798	24.76	177.173	24.76	160.643	24.76	121.362	24.76	122.38	24.76	145.524	24.76	154.493	24.76	146.807
990	24.78	179.032	24.78	291.209	24.78	154.343	24.78	170.317	24.78	146.836	24.78	125.765	24.78	177.073	24.78	166.704	24.78	122.266	24.78	121.091	24.78	144.305	24.78	152.311	24.78	145.672
991	24.8	175.974	24.8	290.586	24.8	153.719	24.8	168.938	24.8	144.688	24.8	127.681	24.8	178.698	24.8	167.683	24.8	122.591	24.8	122.29	24.8	143.871	24.8	151.762	24.8	145.32
992	24.82	175.032	24.82	288.606	24.82	153.704	24.82	168.921	24.82	144.573	24.82	128.873	24.82	177.273	24.82	172.667	24.82	119.964	24.82	123.525	24.82	144.007	24.82	151.929	24.82	146.567
993	24.84	174.77	24.84	287.83	24.84	155.532	24.84	168.674	24.84	143.877	24.84	127.488	24.84	177.492	24.84	170.657	24.84	120.747	24.84	124.096	24.84	142.17	24.84	151.921	24.84	147.051
994	24.86	174.877	24.86	287.538	24.86	156.589	24.86	166.982	24.86	143.479	24.86	127.678	24.86	177.133	24.86	156.48	24.86	120.049	24.86	124.746	24.86	142.524	24.86	150.998	24.86	148.287
995	24.88	173.161	24.88	287.552	24.88	154.283	24.88	166.038	24.88	143.779	24.88	125.98	24.88	178.146	24.88	158.909	24.88	119.365	24.88	124.85	24.88	141.102	24.88	150.831	24.88	149.862
996	24.9	173.353	24.9	290.56	24.9	154.98	24.9	164.934	24.9	143.386	24.9	124.671	24.9	175.997	24.9	167.422	24.9	117.263	24.9	125.815	24.9	143.197	24.9	150.624	24.9	150.693
997	24.92	172.934	24.92	290.4	24.92	155.734	24.92	165.048	24.92	143.03	24.92	124.582	24.92	175.667	24.92	172.611	24.92	116.412	24.92	125.667	24.92	142.556	24.92	150.85	24.92	151.289
998	24.94	173.357	24.94	291.971	24.94	155.303	24.94	164.781	24.94	142.121	24.94	124.88	24.94	175.246	24.94	182.862	24.94	116.391	24.94	125.278	24.94	142.74	24.94	151.166	24.94	149.137
999	24.96	173.944	24.96	292.087	24.96	156.501	24.96	163.6	24.96	140.933	24.96	123.768	24.96	174.533	24.96	183.198	24.96	116.694	24.96	125.079	24.96	142.165	24.96	150.599	24.96	148.959
1000	24.98	172.375	24.98	292.158	24.98	155.803	24.98	163.046	24.98	140.22	24.98	124.324	24.98	171.664	24.98	176.145	24.98	115.444	24.98	124.829	24.98	143.224	24.98	147.957	24.98	147.588
1001	25	170.788	25	288.629	25	155.379	25	160.976	25	142.154	25	122.559	25	169.867	25	168.816	25	116.9	25	124.729	25	142.017	25	145.787	25	146.748
1002	25.02	168.022	25.02	285.848	25.02	156.142	25.02	160.417	25.02	144.053	25.02	123.231	25.02	168.556	25.02	163.441	25.02	117.202	25.02	124.409	25.02	141.836	25.02	146.224	25.02	147.646
1003	25.04	166.77	25.04	284.636	25.04	154.854	25.04	159.855	25.04	143.718	25.04	121.084	25.04	167.307	25.04	161.333	25.04	118.782	25.04	122.51	25.04	141.026	25.04	145.735	25.04	147.259
1004	25.06	167.059	25.06	283.725	25.06	154.174	25.06	160.107	25.06	143.91	25.06	119.064	25.06	166.235	25.06	168.494	25.06	119.43	25.06	121.526	25.06	142.685	25.06	144.563	25.06	145.741
1005	25.08	168.041	25.08	281.518	25.08	153.662	25.08	161.27	25.08	145.311	25.08	117.728	25.08	166.086	25.08	165.552	25.08	118.858	25.08	120.525	25.08	141.745	25.08	143.711	25.08	147.011
1006	25.1	166.968	25.1	282.428	25.1	152.065	25.1	160.538	25.1	144.654	25.1	118.179	25.1	165.666	25.1	163.846	25.1	119.331	25.1	121.597	25.1	141.056	25.1	142.293	25.1	146.923
1007	25.12	169.588	25.12	280.579	25.12	152.088	25.12	159.577	25.12	144.901	25.12	117.508	25.12	166.104	25.12	170.76	25.12	118.91	25.12	121.617	25.12	140.694	25.12	141.855	25.12	147.481
1008	25.14	169.058	25.14	275.612	25.14	152.339	25.14	157.755	25.14	146.949	25.14	118.02	25.14	167.139	25.14	169.403	25.14	117.585	25.14	121.026	25.14	141.334	25.14	141.345	25.14	148.464
1009	25.16	168.629	25.16	274.482	25.16	152.692	25.16	157.046	25.16	146.772	25.16	117.118	25.16	166.822	25.16	171.422	25.16	116.781	25.16	121.707	25.16	141.928	25.16	140.185	25.16	146.686
1010	25.18	169.161	25.18	273.493	25.18	152.63	25.18	156.002	25.18	145.928	25.18	119.564	25.18	168.179	25.18	177.441	25.18	116.221	25.18	120.179	25.18	141.52	25.18	137.427	25.18	145.512
1011	25.2	168.029	25.2	272.462	25.2	153.951	25.2	156.233	25.2	146.349	25.2	121.977	25.2	168.34	25.2	168.191	25.2	116.296	25.2	119.958	25.2	139.758	25.2	136.596	25.2	145.008
1012	25.22	167.468	25.22	272.798	25.22	153.03	25.22	154.947	25.22	144.649	25.22	123.02	25.22	168.488	25.22	160.517	25.22	117.451	25.22	121.138	25.22	140.339	25.22	135.52	25.22	144.344
1013	25.24	165.796	25.24	271.502	25.24	152.41	25.24	155.543	25.24	143.578	25.24	124.329	25.24	166.286	25.24	160.093	25.24	119.669	25.24	122	25.24	142.008	25.24	135.322	25.24	145.418
1014	25.26	165.132	25.26	271.752	25.26	153.088	25.26	155.184	25.26	141.92	25.26	126.428	25.26	166.337	25.26	157.897	25.26	121.739	25.26	121.748	25.26	141.983	25.26	135.094	25.26	144.045
1015	25.28	165.513	25.28	271.798	25.28	153.913	25.28	155.774	25.28	141.718	25.28	129.089	25.28	168.433	25.28	161.953	25.28	123.362	25.28	122.522	25.28	141.614	25.28	136.316	25.28	144.49
1016	25.3	165.591	25.3	270.368	25.3	155.158	25.3	155.928	25.3	141.553	25.3	129.77	25.3	169.46	25.3	167.329	25.3	123.882	25.3	123.958	25.3	141.508	25.3	135.334	25.3	146.679
1017	25.32	166.071	25.32	269.31	25.32	154.089	25.32	155.666	25.32	140.693	25.32	128.465	25.32	169.744	25.32	167.636	25.32	124.959	25.32	122.69	25.32	141.36	25.32	136.271	25.32	146.141
1018	25.34	166.404	25.34	269.548	25.34	154.58	25.34	155.24	25.34	139.898	25.34	129.163	25.34	169.3	25.34	164.704	25.34	126.13	25.34	124	25.34	143.592	25.34	135.061	25.34	146.948
1019	25.36	166.89	25.36	270.039	25.36	152.757	25.36	157.147	25.36	137.548	25.36	129.629	25.36	170.027	25.36	162.844	25.36	126.991	25.36	123.36	25.36	142.943	25.36	136.25	25.36	147.7
1020	25.38	164.572	25.38	269.936	25.38	153.694	25.38	156.538	25.38	136.359	25.38	130.407	25.38	170.248	25.38	156.937	25.38	127.332	25.38	122.035	25.38	145.075	25.38	137.729	25.38	147.981
1021	25.4	161.618	25.4	271.183	25.4	152.603	25.4	157.016	25.4	135.423	25.4	129.951	25.4	170.029	25.4	150.373	25.4	127.234	25.4	122.582	25.4	145.257	25.4	137.492	25.4	147.271
1022	25.42	159.283	25.42	270.435	25.42	152.965	25.42	158.164	25.42	133.101	25.42	129.95	25.42	168.213	25.42	149.469	25.42	128.038	25.42	121.62	25.42	144.363	25.42	136.941	25.42	145.329
1023	25.44	161.179	25.44	273.152	25.44	152.745	25.44	157.163	25.44	133.353	25.44	128.653	25.44	166.722	25.44	144.41	25.44	129.851	25.44	121.386	25.44	143.676	25.44	137.317	25.44	145.204
1024	25.46	160.515	25.46	274.576	25.46	151.445	25.46	154.887	25.46	132.994	25.46	128.276	25.46	165.99	25.46	148.573	25.46	129.893	25.46	120.387	25.46	144.344	25.46	138.233	25.46	145.712
1025	25.48	159.431	25.48	272.999	25.48	153.404	25.48	154.376	25.48	134.858	25.48	127.565	25.48	165.749	25.48	157.231	25.48	130.214	25.48	118.614	25.48	144.049	25.48	139.467	25.48	144.473
1026	25.5	161.02	25.5	274.441	25.5	153.602	25.5	154.483	25.5	135.447	25.5	126.83	25.5	164.675	25.5	161.814	25.5	130.491	25.5	117.743	25.5	143.82	25.5	141.198	25.5	144.463
1027	25.52	162.923	25.52	275.816	25.52	154.331	25.52	153.451	25.52	133.645	25.52	123.566	25.52	162.677	25.52	155.814	25.52	130.7	25.52	118.895	25.52	144.353	25.52	139.82	25.52	142.793
1028	25.54	162.127	25.54	274.486	25.54	153.47	25.54	153.543	25.54	135.712	25.54	122.076	25.54	160.945	25.54	156.07	25.54	127.746	25.54	119.12	25.54	144.469	25.54	139.48	25.54	141.503
1029	25.56	161.768	25.56	272.958	25.56	153.637	25.56	152.038	25.56	136.176	25.56	119.557	25.56	159.341	25.56	159.459	25.56	127.366	25.56	117.686	25.56	142.492	25.56	140.557	25.56	141.38
1030	25.58	160.994	25.58	271.393	25.58	153.103	25.58	149.626	25.58	136.726	25.58	118.587	25.58	161.419	25.58	154.83	25.58	125.83	25.58	118.455	25.58	141.407	25.58	139.185	25.58	140.561
1031	25.6	161.406	25.6	268.693	25.6	154.026	25.6	146.62	25.6	135.931	25.6	117.83	25.6	162.635	25.6	150.121	25.6	122.599	25.6	118.637	25.6	140.96	25.6	137.519	25.6	140.425
1032	25.62	160.174	25.62	268.218	25.62	153.697	25.62	146.422	25.62	137.528	25.62	117.702	25.62	162.603	25.62	155.128	25.62	119.965	25.62	116.257	25.62	139.733	25.62	136.636	25.62	139.11
1033	25.64	159.489	25.64	267.609	25.64	152.394	25.64	146.763	25.64	137.81	25.64	117.698	25.64	163.184	25.64	157.967	25.64	117.605	25.64	114.574	25.64	139.054	25.64	136.185	25.64	136.18
1034	25.66	158.943	25.66	263.969	25.66	150.712	25.66	146.207	25.66	140.193	25.66	119.693	25.66	165.136	25.66	169.762	25.66	118.817	25.66	112.713	25.66	138.848	25.66	136.127	25.66	136.895
1035	25.68	161.933	25.68	262.546	25.68	151.083	25.68	147.924	25.68	142.402	25.68	118.446	25.68	164.975	25.68	167.007	25.68	119.396	25.68	111.345	25.68	139.249	25.68	135.27	25.68	137.752
1036	25.7	161.815	25.7	260.757	25.7	149.469	25.7	147.45	25.7	143.043	25.7	119.582	25.7	165.592	25.7	157.128	25.7	119.451	25.7	111.774	25.7	141.285	25.7	134.926	25.7	137.783
1037	25.72	163.878	25.72	258.252	25.72	150.154	25.72	147.86	25.72	145.504	25.72	120.016	25.72	164.683	25.72	160.844	25.72	119.31	25.72	111.099	25.72	141.36	25.72	135.443	25.72	137.018
1038	25.74	164.078	25.74	254.642	25.74	149.445	25.74	147.474	25.74	146.22	25.74	120.102	25.74	167.926	25.74	157.501	25.74	119.775	25.74	109.685	25.74	142.105	25.74	135.431	25.74	134.975
1039	25.76	165.166	25.76	254.362	25.76	146.676	25.76	148.237	25.76	146.7	25.76	121.198	25.76	171.257	25.76	152.723	25.76	119.47	25.76	112.65	25.76	142.477	25.76	135.18	25.76	135.908
1040	25.78	165.209	25.78	254.533	25.78	146.521	25.78	148.806	25.78	147.729	25.78	120.503	25.78	172.749	25.78	156.597	25.78	120.895	25.78	111.443	25.78	142.303	25.78	134.924	25.78	135.621
1041	25.8	164.487	25.8	254.253	25.8	144.761	25.8	147.626	25.8	146.756	25.8	118.968	25.8	173	25.8	157.883	25.8	119.924	25.8	112.255	25.8	141.682	25.8	136.948	25.8	136.258
1042	25.82	164.423	25.82	253.735	25.82	144.25	25.82	149.179	25.82	144.057	25.82	120.35	25.82	173.845	25.82	165.254	25.82	120.261	25.82	113.291	25.82	141.426	25.82	135.707	25.82	137.399
1043	25.84	161.217	25.84	252.55	25.84	142.954	25.84	149.493	25.84	143.229	25.84	120.109	25.84	175.588	25.84	173.8	25.84	119.893	25.84	113.206	25.84	142.938	25.84	138.335	25.84	137.514
1044	25.86	158.877	25.86	252.433	25.86	142.371	25.86	149.528	25.86	142.326	25.86	120.33	25.86	177.441	25.86	177.445	25.86	118.826	25.86	112.966	25.86	144.848	25.86	137.214	25.86	139.137
1045	25.88	158.609	25.88	252.759	25.88	143.19	25.88	151.017	25.88	140.042	25.88	120.23	25.88	176.772	25.88	180.923	25.88	119.236	25.88	115.29	25.88	143.171	25.88	135.779	25.88	138.167
1046	25.9	159.397	25.9	252.951	25.9	142.868	25.9	151.241	25.9	140.102	25.9	121.888	25.9	177.946	25.9	171.24	25.9	119.296	25.9	114.438	25.9	143.031	25.9	137.802	25.9	138.092
1047	25.92	158.581	25.92	254.351	25.92	142.969	25.92	151.143	25.92	139.331	25.92	122.125	25.92	178.62	25.92	173.883	25.92	119.405	25.92	115.053	25.92	144.01	25.92	137.314	25.92	137.699
1048	25.94	159.461	25.94	254.756	25.94	143.89	25.94	151.513	25.94	138.571	25.94	123.088	25.94	178.941	25.94	185.995	25.94	118.107	25.94	115.433	25.94	145	25.94	137.537	25.94	137.966
1049	25.96	158.626	25.96	254.55	25.96	146.142	25.96	153.014	25.96	137.104	25.96	122.607	25.96	177.6	25.96	197.301	25.96	117.165	25.96	116.694	25.96	143.493	25.96	137.376	25.96	136.425
1050	25.98	157.847	25.98	255.323	25.98	148.029	25.98	153.522	25.98	136.14	25.98	121.934	25.98	176.471	25.98	198.415	25.98	117.277	25.98	118.808	25.98	141.153	25.98	135.529	25.98	137.871
1051	26	156.899	26	255.037	26	149.992	26	153.266	26	135.494	26	120.955	26	176.044	26	187.179	26	116.396	26	119.326	26	139.089	26	134.061	26	137.102
1052	26.02	153.898	26.02	255.922	26.02	148.538	26.02	152.651	26.02	136.504	26.02	120.042	26.02	175.389	26.02	172.657	26.02	116.737	26.02	119.647	26.02	136.326	26.02	134.325	26.02	136.069
1053	26.04	153.317	26.04	255.04	26.04	149.49	26.04	152.519	26.04	135.245	26.04	118.642	26.04	174.954	26.04	169.65	26.04	116.897	26.04	119.215	26.04	133.721	26.04	133.68	26.04	135.644
1054	26.06	153.544	26.06	254.436	26.06	147.825	26.06	153.108	26.06	135.626	26.06	119.062	26.06	175.838	26.06	159.8	26.06	116.636	26.06	119.363	26.06	131.842	26.06	132.242	26.06	135.598
1055	26.08	155.259	26.08	255.629	26.08	146.672	26.08	152.983	26.08	133.907	26.08	119.563	26.08	173.481	26.08	157.016	26.08	115.945	26.08	118.138	26.08	131.766	26.08	133.665	26.08	132.924
1056	26.1	156.364	26.1	254.785	26.1	145.765	26.1	154.986	26.1	135.212	26.1	119.43	26.1	172.638	26.1	160.545	26.1	117.675	26.1	115.024	26.1	131.699	26.1	133.904	26.1	132.374
1057	26.12	156.158	26.12	252.496	26.12	144.162	26.12	154.801	26.12	135.195	26.12	120.262	26.12	171.007	26.12	164.172	26.12	118.262	26.12	114.536	26.12	131.45	26.12	132.591	26.12	132.326
1058	26.14	154.301	26.14	253.319	26.14	143.928	26.14	155.892	26.14	135.561	26.14	121.883	26.14	168.569	26.14	162.424	26.14	121.22	26.14	113.963	26.14	132.472	26.14	129.416	26.14	135.607
1059	26.16	153.491	26.16	252.562	26.16	143.275	26.16	155.963	26.16	135.382	26.16	121.906	26.16	162.999	26.16	159.441	26.16	120.769	26.16	112.737	26.16	132.69	26.16	127.029	26.16	135.008
1060	26.18	151.001	26.18	250.326	26.18	142.104	26.18	154.062	26.18	134.246	26.18	121.661	26.18	159.732	26.18	159.935	26.18	120.288	26.18	114.121	26.18	132.584	26.18	126.489	26.18	135.243
1061	26.2	150.006	26.2	247.987	26.2	142	26.2	153.337	26.2	135.031	26.2	120.521	26.2	156.817	26.2	165.212	26.2	122.031	26.2	112.773	26.2	131.156	26.2	124.952	26.2	133.791
1062	26.22	146.943	26.22	246.429	26.22	141.706	26.22	151.035	26.22	133.56	26.22	121.542	26.22	156.418	26.22	162.96	26.22	122.771	26.22	112.716	26.22	130.287	26.22	124.653	26.22	133.794
1063	26.24	146.819	26.24	247.22	26.24	140.402	26.24	149.332	26.24	133.154	26.24	120.827	26.24	152.476	26.24	161.828	26.24	122.031	26.24	113.603	26.24	129.431	26.24	124.242	26.24	133.759
1064	26.26	149.537	26.26	246.757	26.26	142.07	26.26	148.326	26.26	130.3	26.26	119.305	26.26	150.412	26.26	155.054	26.26	124.073	26.26	112.57	26.26	128.674	26.26	124.545	26.26	132.623
1065	26.28	150.785	26.28	245.075	26.28	141.219	26.28	146.523	26.28	128.635	26.28	119.149	26.28	147.936	26.28	146.625	26.28	120.969	26.28	115.216	26.28	129.125	26.28	125.078	26.28	133.174
1066	26.3	150.449	26.3	243.676	26.3	141.493	26.3	147.034	26.3	126.274	26.3	118.577	26.3	146.296	26.3	145.855	26.3	120.528	26.3	114.627	26.3	130.851	26.3	125.015	26.3	134.534
1067	26.32	151.837	26.32	244.272	26.32	140.568	26.32	144.798	26.32	125.265	26.32	117.158	26.32	146.026	26.32	155.082	26.32	120.368	26.32	115.388	26.32	133.518	26.32	127.456	26.32	134.672
1068	26.34	151.811	26.34	245.279	26.34	141.338	26.34	144.122	26.34	125.351	26.34	117.012	26.34	144.419	26.34	166.639	26.34	119.19	26.34	116.227	26.34	133.108	26.34	126.363	26.34	136.831
1069	26.36	149.03	26.36	245.229	26.36	143.918	26.36	143.648	26.36	123.477	26.36	117.364	26.36	144.224	26.36	167.702	26.36	119.127	26.36	117.346	26.36	130.525	26.36	127.439	26.36	136.719
1070	26.38	149.094	26.38	243.998	26.38	143.157	26.38	143.877	26.38	123.109	26.38	118.721	26.38	145.342	26.38	162	26.38	117.766	26.38	117.748	26.38	132.886	26.38	130.363	26.38	137.245
1071	26.4	149.255	26.4	244.644	26.4	143.507	26.4	146.552	26.4	121.266	26.4	118.304	26.4	145.112	26.4	151.361	26.4	117.042	26.4	118.322	26.4	133.214	26.4	128.531	26.4	135.836
1072	26.42	149.723	26.42	246.668	26.42	144.37	26.42	145.594	26.42	120.663	26.42	117.184	26.42	145.889	26.42	144.541	26.42	116.082	26.42	117.386	26.42	133.102	26.42	128.308	26.42	135.906
1073	26.44	150.028	26.44	247.359	26.44	147.11	26.44	144.764	26.44	121.012	26.44	116.761	26.44	146.288	26.44	142.681	26.44	116.2	26.44	117.89	26.44	133.501	26.44	128.592	26.44	136.764
1074	26.46	150.664	26.46	247.523	26.46	148.415	26.46	144.708	26.46	123.073	26.46	116.361	26.46	149.202	26.46	142.932	26.46	116.057	26.46	117.319	26.46	131.594	26.46	129.603	26.46	137.258
1075	26.48	152.141	26.48	248.777	26.48	147.668	26.48	144.872	26.48	123.121	26.48	115.71	26.48	149.254	26.48	145.501	26.48	116.201	26.48	117.073	26.48	132.791	26.48	131.779	26.48	136.565
1076	26.5	150.44	26.5	247.547	26.5	146.156	26.5	144.807	26.5	123.801	26.5	115.843	26.5	148.773	26.5	148.97	26.5	116.404	26.5	117.684	26.5	131.879	26.5	133.009	26.5	136.078
1077	26.52	146.974	26.52	246.798	26.52	145.941	26.52	145.954	26.52	123.68	26.52	115.489	26.52	150.349	26.52	144.522	26.52	115.807	26.52	117.18	26.52	132.063	26.52	133.055	26.52	135.304
1078	26.54	143.287	26.54	249.021	26.54	143.636	26.54	145.892	26.54	124.17	26.54	116.532	26.54	151.075	26.54	145.03	26.54	115.763	26.54	116.58	26.54	132.774	26.54	134.759	26.54	134.863
1079	26.56	141.159	26.56	250.911	26.56	143.745	26.56	144.067	26.56	123.978	26.56	115.093	26.56	153.051	26.56	149.082	26.56	115.302	26.56	115.578	26.56	132.813	26.56	135.214	26.56	133.828
1080	26.58	140.632	26.58	250.039	26.58	143.679	26.58	143.239	26.58	123.495	26.58	115.306	26.58	153.646	26.58	146.695	26.58	116.207	26.58	115.128	26.58	133.587	26.58	133.033	26.58	135.83
1081	26.6	142.033	26.6	251.123	26.6	143.285	26.6	141.957	26.6	122.026	26.6	115.549	26.6	152.15	26.6	142.932	26.6	116.838	26.6	114.886	26.6	132.916	26.6	132.314	26.6	136.93
1082	26.62	141.416	26.62	252.181	26.62	141.719	26.62	141.377	26.62	123.568	26.62	115.022	26.62	150.33	26.62	143.016	26.62	118.225	26.62	114.667	26.62	132.671	26.62	131.607	26.62	137.686
1083	26.64	144.084	26.64	248.128	26.64	139.95	26.64	140.625	26.64	124.603	26.64	113.237	26.64	149.128	26.64	151.939	26.64	117.913	26.64	113.997	26.64	132.492	26.64	132.167	26.64	136.06
1084	26.66	144.779	26.66	245.202	26.66	140.061	26.66	140.137	26.66	125.114	26.66	112.154	26.66	149.41	26.66	148.298	26.66	118.082	26.66	113.167	26.66	131.439	26.66	132.47	26.66	136.379
1085	26.68	144.358	26.68	241.792	26.68	140.046	26.68	138.95	26.68	126.049	26.68	112.782	26.68	148.823	26.68	142.531	26.68	119.221	26.68	111.834	26.68	130.348	26.68	131.183	26.68	137.289
1086	26.7	144.943	26.7	239.845	26.7	139.008	26.7	137.015	26.7	125.354	26.7	111.704	26.7	146.737	26.7	132.769	26.7	119.171	26.7	112.618	26.7	132.202	26.7	132.239	26.7	137.035
1087	26.72	145.389	26.72	237.995	26.72	137.869	26.72	136.793	26.72	124.539	26.72	110.764	26.72	145.695	26.72	137.249	26.72	119.635	26.72	113.187	26.72	133.251	26.72	131.847	26.72	135.304
1088	26.74	144.305	26.74	236.574	26.74	138.574	26.74	136.359	26.74	121.853	26.74	110.836	26.74	146.132	26.74	150.746	26.74	120.104	26.74	113.049	26.74	134.553	26.74	131.388	26.74	134.628
1089	26.76	144.147	26.76	236.991	26.76	138.012	26.76	137.527	26.76	121.193	26.76	111.909	26.76	145.061	26.76	158.569	26.76	118.571	26.76	113.682	26.76	135.72	26.76	131.118	26.76	134.057
1090	26.78	145.999	26.78	234.936	26.78	137.479	26.78	136.596	26.78	119.929	26.78	110.793	26.78	145.588	26.78	156.713	26.78	118.783	26.78	112.927	26.78	134.514	26.78	132.121	26.78	134.247
1091	26.8	146.209	26.8	235.223	26.8	137.257	26.8	136.281	26.8	120.721	26.8	109.751	26.8	146.624	26.8	146.317	26.8	117.383	26.8	114.135	26.8	133.844	26.8	132.106	26.8	132.836
1092	26.82	144.973	26.82	235.606	26.82	136.619	26.82	138.28	26.82	120.533	26.82	109.974	26.82	145.196	26.82	135.683	26.82	116.281	26.82	115.061	26.82	131.907	26.82	130.71	26.82	133.253
1093	26.84	143.765	26.84	234.369	26.84	135.894	26.84	138.942	26.84	119.274	26.84	109.81	26.84	146.012	26.84	133.329	26.84	115.452	26.84	114.33	26.84	131.018	26.84	130.455	26.84	132.983
1094	26.86	144.39	26.86	233.508	26.86	135.014	26.86	140.856	26.86	119.694	26.86	109.93	26.86	144.288	26.86	131.217	26.86	113.518	26.86	113.788	26.86	132.163	26.86	129.425	26.86	132.809
1095	26.88	145.465	26.88	232.936	26.88	133.905	26.88	142.744	26.88	119.239	26.88	108.765	26.88	144.368	26.88	141.818	26.88	111.801	26.88	112.416	26.88	130.967	26.88	126.658	26.88	131.044
1096	26.9	144.199	26.9	232.089	26.9	133.416	26.9	141.724	26.9	120.401	26.9	107.192	26.9	144.597	26.9	156.923	26.9	111.528	26.9	111.62	26.9	130.772	26.9	124.558	26.9	132.301
1097	26.92	144.13	26.92	232.037	26.92	134.063	26.92	141.323	26.92	122.062	26.92	107.1	26.92	145.949	26.92	159.953	26.92	109.734	26.92	110.732	26.92	130.258	26.92	124.96	26.92	132.515
1098	26.94	143.967	26.94	232.795	26.94	132.33	26.94	141.393	26.94	122.092	26.94	106.076	26.94	146.458	26.94	159.399	26.94	108.276	26.94	110.694	26.94	129.264	26.94	125.427	26.94	129.434
1099	26.96	144.369	26.96	233.191	26.96	132.375	26.96	141.414	26.96	120.794	26.96	106.501	26.96	145.889	26.96	142.932	26.96	107.315	26.96	109.307	26.96	129.568	26.96	122.674	26.96	130.499
1100	26.98	144.498	26.98	232.93	26.98	131.287	26.98	140.668	26.98	120.68	26.98	106.456	26.98	146.078	26.98	138.504	26.98	105.555	26.98	108.958	26.98	129.236	26.98	123.64	26.98	129.772
1101	27	145.207	27	235.011	27	130.9	27	139.631	27	120.061	27	105.525	27	148.396	27	149.249	27	104.643	27	107.335	27	128.813	27	124.017	27	128.921
1102	27.02	145.378	27.02	236.593	27.02	130.242	27.02	138.476	27.02	120.161	27.02	105.462	27.02	147.395	27.02	149.324	27.02	104.346	27.02	106.426	27.02	128.45	27.02	124.454	27.02	128.541
1103	27.04	144.851	27.04	235.336	27.04	130.329	27.04	138.3	27.04	118.424	27.04	103.376	27.04	148.141	27.04	148.727	27.04	104.885	27.04	106.485	27.04	128.695	27.04	124.923	27.04	128.805
1104	27.06	144.599	27.06	234.357	27.06	130.734	27.06	137.414	27.06	117.893	27.06	104.217	27.06	148.249	27.06	147.413	27.06	105.529	27.06	106.473	27.06	129.188	27.06	126.033	27.06	128.633
1105	27.08	145.122	27.08	234.73	27.08	130.744	27.08	137.583	27.08	119.016	27.08	102.791	27.08	147.419	27.08	151.851	27.08	105.103	27.08	106.123	27.08	127.772	27.08	127.199	27.08	129.371
1106	27.1	145.388	27.1	234.979	27.1	129.733	27.1	137.145	27.1	120.441	27.1	101.046	27.1	146.999	27.1	146.504	27.1	104.479	27.1	105.397	27.1	128.182	27.1	126.512	27.1	128.34
1107	27.12	143.354	27.12	233.922	27.12	131.339	27.12	137.002	27.12	119.746	27.12	101.742	27.12	147.772	27.12	139.548	27.12	105.728	27.12	105.168	27.12	129.137	27.12	125.704	27.12	128.07
1108	27.14	141.525	27.14	235.04	27.14	131.578	27.14	135.328	27.14	118.099	27.14	101.854	27.14	146.565	27.14	134.233	27.14	106.585	27.14	104.024	27.14	128.156	27.14	126.49	27.14	127.843
1109	27.16	139.82	27.16	234.393	27.16	132.27	27.16	133.308	27.16	117.122	27.16	101.888	27.16	147.072	27.16	134.979	27.16	107.404	27.16	105.34	27.16	129.714	27.16	128.056	27.16	128.395
1110	27.18	139.164	27.18	234.436	27.18	132.762	27.18	133.767	27.18	116.364	27.18	101.362	27.18	146.46	27.18	133.329	27.18	107.265	27.18	105.733	27.18	132.367	27.18	128.061	27.18	126.674
1111	27.2	138.316	27.2	233.219	27.2	132.878	27.2	134.242	27.2	113.583	27.2	101.956	27.2	145.23	27.2	136.695	27.2	109.35	27.2	106.664	27.2	131.2	27.2	127.582	27.2	125.467
1112	27.22	137.416	27.22	232.368	27.22	134.032	27.22	133.777	27.22	113.445	27.22	102.446	27.22	145.273	27.22	133.371	27.22	109.734	27.22	105.952	27.22	130.543	27.22	127.05	27.22	125.539
1113	27.24	138.245	27.24	232.263	27.24	134.939	27.24	134.454	27.24	113.094	27.24	103.589	27.24	144.03	27.24	140.816	27.24	109.609	27.24	107.658	27.24	127.879	27.24	126.755	27.24	124.586
1114	27.26	139.355	27.26	230.383	27.26	134.26	27.26	133.893	27.26	113.808	27.26	102.984	27.26	144.456	27.26	137.478	27.26	109.81	27.26	107.969	27.26	125.166	27.26	127.475	27.26	123.542
1115	27.28	139.901	27.28	231.127	27.28	133.156	27.28	134.398	27.28	113.269	27.28	103.59	27.28	144.237	27.28	139.981	27.28	110.797	27.28	109.218	27.28	123.588	27.28	126.751	27.28	122.55
1116	27.3	138.822	27.3	230.3	27.3	132.003	27.3	136.497	27.3	113.393	27.3	105.829	27.3	142.843	27.3	142.979	27.3	111.547	27.3	109.184	27.3	122.751	27.3	125.788	27.3	123.241
1117	27.32	138.64	27.32	228.878	27.32	131.283	27.32	137.587	27.32	116.2	27.32	105.498	27.32	141.956	27.32	154.378	27.32	111.716	27.32	108.526	27.32	120.912	27.32	125.105	27.32	124.452
1118	27.34	138.682	27.34	227.481	27.34	130.226	27.34	140.003	27.34	117.793	27.34	106.608	27.34	141.476	27.34	152.322	27.34	111.535	27.34	110.074	27.34	120.929	27.34	123.478	27.34	125.897
1119	27.36	137.048	27.36	224.295	27.36	127.559	27.36	141.938	27.36	117.846	27.36	106.63	27.36	141.707	27.36	149.189	27.36	112.592	27.36	110.638	27.36	120.257	27.36	122.583	27.36	126.568
1120	27.38	136.241	27.38	222.963	27.38	127.372	27.38	140.845	27.38	119.006	27.38	106.271	27.38	142.137	27.38	150.774	27.38	113.257	27.38	109.49	27.38	121.114	27.38	121.193	27.38	127.488
1121	27.4	136.484	27.4	222.302	27.4	127.495	27.4	140.437	27.4	121.032	27.4	107.196	27.4	143.035	27.4	146.256	27.4	110.914	27.4	109.354	27.4	120.64	27.4	122.745	27.4	126.771
1122	27.42	137.155	27.42	222.893	27.42	127.182	27.42	140.167	27.42	121.424	27.42	108.961	27.42	143.022	27.42	137.893	27.42	111.292	27.42	110.89	27.42	121.44	27.42	122.428	27.42	127.805
1123	27.44	137.495	27.44	221.401	27.44	127.77	27.44	140.479	27.44	121.448	27.44	111.193	27.44	143.327	27.44	136.625	27.44	111.82	27.44	109.984	27.44	121.281	27.44	122.732	27.44	130.478
1124	27.46	137.457	27.46	217.943	27.46	126.623	27.46	138.665	27.46	121.832	27.46	112.125	27.46	142.175	27.46	135.809	27.46	111.542	27.46	110.252	27.46	121.991	27.46	126.117	27.46	130.203
1125	27.48	138.651	27.48	215.658	27.48	126.953	27.48	138.781	27.48	121.711	27.48	111.266	27.48	142.629	27.48	139.254	27.48	112.162	27.48	110.818	27.48	120.405	27.48	124.841	27.48	129.523
1126	27.5	136.479	27.5	215.087	27.5	126.841	27.5	138.991	27.5	120.991	27.5	112.173	27.5	142.739	27.5	138.727	27.5	112.344	27.5	111.159	27.5	119.915	27.5	124.226	27.5	128.979
1127	27.52	136.192	27.52	212.673	27.52	125.231	27.52	140.041	27.52	120.683	27.52	112.369	27.52	143.177	27.52	128.098	27.52	111.22	27.52	110.507	27.52	120.045	27.52	124.732	27.52	127.95
1128	27.54	134.148	27.54	212.936	27.54	125.976	27.54	139.389	27.54	121.668	27.54	111.661	27.54	141.404	27.54	126.825	27.54	110.914	27.54	110.456	27.54	119.89	27.54	124.608	27.54	125.554
1129	27.56	133.486	27.56	213.443	27.56	125.775	27.56	138.305	27.56	120.434	27.56	110.423	27.56	140.455	27.56	130.317	27.56	108.601	27.56	109.938	27.56	120.146	27.56	124.58	27.56	125.057
1130	27.58	134.715	27.58	215.211	27.58	126.747	27.58	136.494	27.58	118.863	27.58	109.952	27.58	141.046	27.58	130.667	27.58	108.861	27.58	109.14	27.58	120.062	27.58	123.627	27.58	123.879
1131	27.6	134.589	27.6	216.101	27.6	129.043	27.6	135.119	27.6	118.099	27.6	109.187	27.6	140.874	27.6	129.776	27.6	110.156	27.6	108.635	27.6	120.874	27.6	124.271	27.6	122.933
1132	27.62	133.659	27.62	216.028	27.62	129.6	27.62	133.754	27.62	117.571	27.62	107.306	27.62	139.666	27.62	138.844	27.62	109.366	27.62	108.807	27.62	119.655	27.62	126.1	27.62	122.504
1133	27.64	131.187	27.64	216.475	27.64	129.113	27.64	132.711	27.64	116.284	27.64	106.472	27.64	138.63	27.64	145.828	27.64	108.228	27.64	110.601	27.64	120.194	27.64	126.107	27.64	123.236
1134	27.66	129.206	27.66	217.423	27.66	128.439	27.66	133.235	27.66	114.79	27.66	106.104	27.66	138.054	27.66	148.14	27.66	106.179	27.66	109.69	27.66	119.557	27.66	123.858	27.66	121.998
1135	27.68	128.215	27.68	218.385	27.68	128.281	27.68	131.835	27.68	112.848	27.68	104.955	27.68	137.465	27.68	145.786	27.68	107.05	27.68	109.855	27.68	116.429	27.68	122.85	27.68	121.588
1136	27.7	125.882	27.7	219.504	27.7	130.478	27.7	129.539	27.7	112.885	27.7	105.116	27.7	137.324	27.7	143.105	27.7	107.482	27.7	109.446	27.7	115.617	27.7	123.355	27.7	121.609
1137	27.72	125.021	27.72	221.326	27.72	130.7	27.72	129.83	27.72	110.068	27.72	104.906	27.72	135.914	27.72	146.2	27.72	107.984	27.72	109.287	27.72	114.106	27.72	122.964	27.72	120.259
1138	27.74	122.271	27.74	221.304	27.74	128.942	27.74	130.316	27.74	110.339	27.74	105.789	27.74	136.352	27.74	136.256	27.74	109.942	27.74	109.137	27.74	113.249	27.74	123.833	27.74	119.797
1139	27.76	122.117	27.76	222.153	27.76	128.752	27.76	130.026	27.76	110.321	27.76	106.284	27.76	136.446	27.76	126.737	27.76	111.664	27.76	108.662	27.76	113.391	27.76	122.746	27.76	120.172
1140	27.78	123.975	27.78	221.254	27.78	129.244	27.78	131.418	27.78	112.082	27.78	106.505	27.78	135.695	27.78	122.751	27.78	112.664	27.78	108.496	27.78	114.263	27.78	122.382	27.78	121.84
1141	27.8	124.2	27.8	222.427	27.8	128.63	27.8	131.248	27.8	112.809	27.8	105.388	27.8	134.501	27.8	132.653	27.8	114.238	27.8	108.218	27.8	115.71	27.8	122.521	27.8	124.947
1142	27.82	126.86	27.82	221.176	27.82	129.24	27.82	131.967	27.82	113.108	27.82	105.586	27.82	135.392	27.82	145.189	27.82	115.413	27.82	108.965	27.82	117.051	27.82	121.798	27.82	126.797
1143	27.84	126.77	27.84	221.433	27.84	129.404	27.84	130.885	27.84	112.635	27.84	104.771	27.84	134.622	27.84	139.594	27.84	116.87	27.84	107.712	27.84	116.334	27.84	121.56	27.84	128.363
1144	27.86	126.938	27.86	220.799	27.86	128.7	27.86	129.553	27.86	113.021	27.86	104.482	27.86	134.436	27.86	126.807	27.86	117.891	27.86	106.788	27.86	116.221	27.86	121.467	27.86	127.593
1145	27.88	128.101	27.88	220.707	27.88	129.064	27.88	128.888	27.88	114.939	27.88	105.777	27.88	134.358	27.88	128.35	27.88	118.055	27.88	107.27	27.88	116.22	27.88	121.335	27.88	126.81
1146	27.9	129.178	27.9	221.347	27.9	128.946	27.9	128.861	27.9	113.687	27.9	107.367	27.9	134.93	27.9	128.517	27.9	119.076	27.9	106.671	27.9	116.085	27.9	119.518	27.9	126.676
1147	27.92	129.345	27.92	218.446	27.92	129.03	27.92	128.246	27.92	114.993	27.92	106.696	27.92	135.053	27.92	140.117	27.92	119.437	27.92	105.58	27.92	116.25	27.92	117.098	27.92	126.604
1148	27.94	127.448	27.94	215.083	27.94	128.259	27.94	126.586	27.94	116.724	27.94	107.125	27.94	134.79	27.94	143.758	27.94	118.88	27.94	105.147	27.94	117.206	27.94	115.327	27.94	124.402
1149	27.96	128.798	27.96	214.429	27.96	127.168	27.96	126.804	27.96	116.823	27.96	107.516	27.96	135.176	27.96	133.972	27.96	117.71	27.96	105.468	27.96	116.019	27.96	112.349	27.96	123.227
1150	27.98	130.505	27.98	213.891	27.98	126.238	27.98	125.877	27.98	116.602	27.98	110.783	27.98	133.275	27.98	134.163	27.98	116.671	27.98	105.344	27.98	115.349	27.98	111.871	27.98	122.038
1151	28	129.765	28	212.638	28	123.713	28	127.374	28	117.174	28	109.699	28	131.837	28	135.664	28	114.619	28	105.22	28	115.141	28	112.305	28	121.51
1152	28.02	127.228	28.02	212.408	28.02	124.797	28.02	126.89	28.02	116.648	28.02	109.436	28.02	129.972	28.02	132.284	28.02	113.171	28.02	104.429	28.02	115.294	28.02	112.523	28.02	120.688
1153	28.04	127.199	28.04	208.973	28.04	125.677	28.04	124.987	28.04	115.974	28.04	110.962	28.04	131.401	28.04	131.231	28.04	109.53	28.04	104.232	28.04	115.216	28.04	113.135	28.04	119.442
1154	28.06	128.93	28.06	210.195	28.06	128.178	28.06	123.797	28.06	116.729	28.06	110.289	28.06	131.596	28.06	128.037	28.06	108.935	28.06	103.859	28.06	115.673	28.06	111.744	28.06	120.445
1155	28.08	128.855	28.08	208.863	28.08	128.953	28.08	122.253	28.08	117.218	28.08	108.053	28.08	131.44	28.08	132.308	28.08	106.966	28.08	102.966	28.08	116.473	28.08	111.79	28.08	119.955
1156	28.1	126.915	28.1	208.025	28.1	128.56	28.1	120.393	28.1	117.101	28.1	108.018	28.1	130.628	28.1	144.676	28.1	103.212	28.1	104.501	28.1	114.757	28.1	112.123	28.1	118.763
1157	28.12	127.452	28.12	207.624	28.12	127.631	28.12	119.793	28.12	115.682	28.12	108.654	28.12	130.438	28.12	148.284	28.12	100.909	28.12	104.169	28.12	115.052	28.12	111.306	28.12	118.319
1158	28.14	127.153	28.14	206.287	28.14	127.29	28.14	120.205	28.14	115.84	28.14	107.629	28.14	132.941	28.14	148.186	28.14	98.3668	28.14	103.901	28.14	116.195	28.14	110.88	28.14	117.797
1159	28.16	131.346	28.16	207.921	28.16	127.225	28.16	120.039	28.16	115.781	28.16	106.363	28.16	132.039	28.16	142.364	28.16	98.3675	28.16	105.293	28.16	114.424	28.16	112.594	28.16	118.952
1160	28.18	132.093	28.18	206.47	28.18	127.327	28.18	120.124	28.18	116.097	28.18	106.477	28.18	133.03	28.18	139.235	28.18	98.6902	28.18	105.406	28.18	114.663	28.18	114.014	28.18	119.297
1161	28.2	131.325	28.2	206.654	28.2	126.371	28.2	122.753	28.2	115.007	28.2	104.955	28.2	133.661	28.2	136.853	28.2	98.4692	28.2	105.994	28.2	115.162	28.2	114.198	28.2	120.363
1162	28.22	133.153	28.22	206.026	28.22	124.176	28.22	122.594	28.22	115.804	28.22	104.198	28.22	134.694	28.22	137.184	28.22	98.2647	28.22	105.997	28.22	116.273	28.22	114.739	28.22	120.729
1163	28.24	133.81	28.24	205.92	28.24	124.132	28.24	122.265	28.24	115.442	28.24	103.015	28.24	135.236	28.24	140.107	28.24	99.4524	28.24	105.943	28.24	116.463	28.24	115.726	28.24	120.465
1164	28.26	134.955	28.26	204.566	28.26	124.182	28.26	124.132	28.26	115.322	28.26	101.42	28.26	135.742	28.26	143.515	28.26	99.6359	28.26	106.253	28.26	117.387	28.26	117.316	28.26	120.835
1165	28.28	135.311	28.28	206.196	28.28	122.904	28.28	124.194	28.28	115.533	28.28	100.197	28.28	136.858	28.28	143.389	28.28	100.52	28.28	105.451	28.28	117.647	28.28	118.028	28.28	122.432
1166	28.3	133.2	28.3	204.742	28.3	121.022	28.3	124.983	28.3	114.813	28.3	98.0468	28.3	138.908	28.3	140.643	28.3	100.793	28.3	106.366	28.3	117.379	28.3	117.382	28.3	121.937
1167	28.32	129.845	28.32	204.722	28.32	120.167	28.32	124.125	28.32	114.845	28.32	97.2974	28.32	138.197	28.32	136.541	28.32	103.401	28.32	106.807	28.32	116.806	28.32	116.471	28.32	120.308
1168	28.34	130.628	28.34	203.525	28.34	120.151	28.34	124.997	28.34	114.602	28.34	96.5129	28.34	140.16	28.34	144.135	28.34	104.624	28.34	106.079	28.34	117.073	28.34	115.649	28.34	118.717
1169	28.36	131.089	28.36	202.161	28.36	120.817	28.36	126.204	28.36	116.411	28.36	96.6385	28.36	142.615	28.36	150.047	28.36	104.842	28.36	105.546	28.36	118.236	28.36	114.59	28.36	117.616
1170	28.38	131.416	28.38	201.972	28.38	119.884	28.38	126.364	28.38	116.955	28.38	96.0058	28.38	143.938	28.38	155.436	28.38	106.401	28.38	107.259	28.38	117.016	28.38	113.013	28.38	116.694
1171	28.4	129.381	28.4	202.24	28.4	117.894	28.4	124.997	28.4	118.776	28.4	94.8131	28.4	144.962	28.4	151.678	28.4	107.89	28.4	108.081	28.4	117.368	28.4	112.92	28.4	118.762
1172	28.42	127.416	28.42	202.02	28.42	116.611	28.42	124.597	28.42	118.358	28.42	95.4674	28.42	143.541	28.42	147.352	28.42	108.198	28.42	110.116	28.42	117.835	28.42	113.832	28.42	117.355
1173	28.44	129.771	28.44	203.285	28.44	115.961	28.44	124.521	28.44	116.555	28.44	97.3411	28.44	143.405	28.44	145.357	28.44	108.865	28.44	111.13	28.44	115.693	28.44	114.334	28.44	118.822
1174	28.46	130.43	28.46	202.829	28.46	116.475	28.46	124.087	28.46	115.591	28.46	98.8042	28.46	141.652	28.46	139.455	28.46	109.55	28.46	111.202	28.46	115.357	28.46	114.749	28.46	119.457
1175	28.48	130.772	28.48	202.017	28.48	116.279	28.48	124.354	28.48	116.066	28.48	98.3061	28.48	142.408	28.48	136.061	28.48	108.95	28.48	109.607	28.48	115.113	28.48	115.741	28.48	119.334
1176	28.5	130.489	28.5	199.603	28.5	118.593	28.5	123.716	28.5	116.529	28.5	99.6947	28.5	141.106	28.5	138.466	28.5	108.464	28.5	109.572	28.5	116.026	28.5	116.18	28.5	118.8
1177	28.52	132.541	28.52	200.772	28.52	119.878	28.52	121.862	28.52	116.799	28.52	100.63	28.52	141.506	28.52	139.492	28.52	106.279	28.52	109.604	28.52	117.139	28.52	115.556	28.52	118.191
1178	28.54	132.395	28.54	202.813	28.54	121.032	28.54	121.036	28.54	116.691	28.54	100.748	28.54	141.03	28.54	140.788	28.54	107.308	28.54	108.318	28.54	118.23	28.54	114.844	28.54	119.504
1179	28.56	132.46	28.56	201.871	28.56	121.522	28.56	121.372	28.56	117.318	28.56	101.854	28.56	141.893	28.56	135.832	28.56	105.197	28.56	106.535	28.56	117.858	28.56	114.781	28.56	117.671
1180	28.58	130.742	28.58	202.528	28.58	123.23	28.58	121.094	28.58	116.988	28.58	104.225	28.58	142.267	28.58	125.758	28.58	104.808	28.58	107.05	28.58	118.293	28.58	113.791	28.58	116.641
1181	28.6	129.854	28.6	202.589	28.6	122.526	28.6	122.402	28.6	117.583	28.6	106.427	28.6	142.319	28.6	120.047	28.6	105.597	28.6	105.501	28.6	119.545	28.6	112.519	28.6	117.847
1182	28.62	129.791	28.62	202.865	28.62	122.976	28.62	122.858	28.62	119.118	28.62	107.464	28.62	143.581	28.62	125.072	28.62	104.615	28.62	106.529	28.62	118.537	28.62	111.549	28.62	119.182
1183	28.64	129.643	28.64	204.994	28.64	122.099	28.64	122.96	28.64	118.819	28.64	107.924	28.64	142.661	28.64	129.958	28.64	104.907	28.64	106.32	28.64	116.946	28.64	112.102	28.64	118.687
1184	28.66	128.294	28.66	203.255	28.66	122.836	28.66	123.677	28.66	116.884	28.66	107.119	28.66	141.712	28.66	133.795	28.66	105.214	28.66	106.049	28.66	117.603	28.66	110.277	28.66	119.563
1185	28.68	126.198	28.68	205.694	28.68	122.671	28.68	123.114	28.68	116.487	28.68	106.667	28.68	141.82	28.68	123.73	28.68	105.353	28.68	104.947	28.68	118.777	28.68	110.046	28.68	119.154
1186	28.7	124.639	28.7	205.804	28.7	121.942	28.7	121.909	28.7	115.144	28.7	105.912	28.7	140.452	28.7	119.888	28.7	104.749	28.7	103.102	28.7	118.213	28.7	109.629	28.7	119.5
1187	28.72	124.398	28.72	207.738	28.72	121.906	28.72	123.992	28.72	116.141	28.72	105.99	28.72	139.915	28.72	122.368	28.72	104.899	28.72	103.703	28.72	117.502	28.72	109.573	28.72	118.337
1188	28.74	125.614	28.74	208.153	28.74	122.236	28.74	126.272	28.74	116.693	28.74	105.826	28.74	138.791	28.74	131.273	28.74	103.906	28.74	103.336	28.74	118.038	28.74	108.728	28.74	117.997
1189	28.76	124.742	28.76	210.159	28.76	120.763	28.76	126.353	28.76	116.637	28.76	105.947	28.76	137.69	28.76	129.748	28.76	105.3	28.76	102.946	28.76	117.7	28.76	107.869	28.76	118.061
1190	28.78	124.212	28.78	209.267	28.78	120.58	28.78	127.095	28.78	116.335	28.78	104.65	28.78	137.61	28.78	130.657	28.78	105.759	28.78	103.476	28.78	117.949	28.78	107.09	28.78	116.023
1191	28.8	123.173	28.8	208.507	28.8	120.772	28.8	127.052	28.8	116.638	28.8	104.587	28.8	135.685	28.8	126.308	28.8	107.052	28.8	103.257	28.8	116.805	28.8	104.933	28.8	116.829
1192	28.82	124.864	28.82	208.573	28.82	120.528	28.82	128.86	28.82	115.691	28.82	104.302	28.82	135.767	28.82	135.403	28.82	106.925	28.82	102.985	28.82	117.509	28.82	105.544	28.82	115.864
1193	28.84	126.017	28.84	210.286	28.84	118.235	28.84	126.979	28.84	115.162	28.84	104.046	28.84	133.578	28.84	128.946	28.84	107.367	28.84	103.689	28.84	116.488	28.84	106.123	28.84	113.632
1194	28.86	123.903	28.86	211.504	28.86	117.487	28.86	125.014	28.86	114.093	28.86	103.2	28.86	131.931	28.86	126.96	28.86	108.436	28.86	105.639	28.86	114.994	28.86	107.122	28.86	113.323
1195	28.88	124.368	28.88	211.05	28.88	116.51	28.88	124.33	28.88	112.926	28.88	103.236	28.88	129.952	28.88	121.823	28.88	108.504	28.88	105.481	28.88	115.436	28.88	108.796	28.88	115.005
1196	28.9	123.627	28.9	208.528	28.9	118.01	28.9	125.062	28.9	111.124	28.9	102.886	28.9	128.47	28.9	123.93	28.9	108.647	28.9	105.446	28.9	116.434	28.9	109.807	28.9	113.682
1197	28.92	123.352	28.92	208.555	28.92	118.715	28.92	125.156	28.92	110.231	28.92	102.966	28.92	129.163	28.92	139.361	28.92	107.172	28.92	103.769	28.92	115.995	28.92	110.887	28.92	114.504
1198	28.94	120.388	28.94	205.891	28.94	119.417	28.94	125.077	28.94	110.208	28.94	101.669	28.94	127.878	28.94	150.471	28.94	106.482	28.94	103.417	28.94	114.818	28.94	111.217	28.94	114.501
1199	28.96	118.665	28.96	205.41	28.96	119.776	28.96	124.908	28.96	111.379	28.96	101.48	28.96	126.005	28.96	137.543	28.96	106.037	28.96	104.09	28.96	114.649	28.96	113.032	28.96	112.684
1200	28.98	119.526	28.98	206.165	28.98	121.054	28.98	123.9	28.98	110.985	28.98	101.219	28.98	126.024	28.98	135.851	28.98	105.265	28.98	104.016	28.98	114.43	28.98	113.355	28.98	111.815
1201	29	118.734	29	207.501	29	121.228	29	123.037	29	109.58	29	100.688	29	126.32	29	129.944	29	103.309	29	102.281	29	115.532	29	112.047	29	110.3
1202	29.02	117.993	29.02	205.22	29.02	121.123	29.02	121.746	29.02	109.055	29.02	99.8303	29.02	127.768	29.02	132.508	29.02	104.842	29.02	101.334	29.02	114.977	29.02	112.92	29.02	110.375
1203	29.04	118.143	29.04	203.893	29.04	122.184	29.04	121.684	29.04	109.033	29.04	99.69	29.04	128.931	29.04	131.641	29.04	103.142	29.04	99.7469	29.04	114.121	29.04	112.106	29.04	109.505
1204	29.06	118.567	29.06	202.56	29.06	123.352	29.06	119.471	29.06	108.953	29.06	98.4491	29.06	128.797	29.06	124.592	29.06	102.213	29.06	100.993	29.06	114.897	29.06	111.346	29.06	109.22
1205	29.08	120.722	29.08	200.799	29.08	123.428	29.08	118.58	29.08	109.465	29.08	97.8068	29.08	127.527	29.08	120.592	29.08	101.447	29.08	102.385	29.08	112.948	29.08	109.467	29.08	108.575
1206	29.1	122.282	29.1	199.785	29.1	124.945	29.1	117.744	29.1	110.26	29.1	96.2083	29.1	127.63	29.1	127.66	29.1	99.7971	29.1	103.521	29.1	111.636	29.1	107.94	29.1	108.015
1207	29.12	120.937	29.12	200.228	29.12	122.446	29.12	117.499	29.12	108.753	29.12	94.8	29.12	126.783	29.12	125.357	29.12	98.8166	29.12	102.82	29.12	113.705	29.12	109.649	29.12	106.847
1208	29.14	121.405	29.14	198.3	29.14	123.715	29.14	117.129	29.14	107.662	29.14	94.0097	29.14	126.094	29.14	130.862	29.14	98.4607	29.14	103.805	29.14	113.38	29.14	108.165	29.14	108.248
1209	29.16	122.664	29.16	198.63	29.16	122.608	29.16	116.354	29.16	107.434	29.16	93.0203	29.16	126.871	29.16	129.301	29.16	98.3072	29.16	102.839	29.16	112.609	29.16	108.609	29.16	108.69
1210	29.18	123.269	29.18	198.351	29.18	121.632	29.18	118.335	29.18	106.293	29.18	91.8307	29.18	125.445	29.18	133.478	29.18	97.258	29.18	104.272	29.18	112.682	29.18	108.317	29.18	109.002
1211	29.2	124.011	29.2	199.001	29.2	121.395	29.2	120.072	29.2	106.32	29.2	92.8587	29.2	125.338	29.2	137.091	29.2	96.3815	29.2	104.878	29.2	114.475	29.2	108.012	29.2	108.342
1212	29.22	126.044	29.22	197.369	29.22	122.197	29.22	119.518	29.22	106.588	29.22	93.6549	29.22	123.722	29.22	140.2	29.22	96.647	29.22	104.575	29.22	115.414	29.22	108.661	29.22	109.302
1213	29.24	124.305	29.24	196.604	29.24	120.232	29.24	119.709	29.24	107.48	29.24	94.5341	29.24	124.64	29.24	130.191	29.24	98.1712	29.24	103.741	29.24	115.931	29.24	109.313	29.24	111.161
1214	29.26	124.715	29.26	194.232	29.26	119.712	29.26	120.63	29.26	107.643	29.26	95.1281	29.26	125.624	29.26	126.41	29.26	98.4244	29.26	103.91	29.26	114.996	29.26	108.832	29.26	111.425
1215	29.28	126.031	29.28	193.67	29.28	118.901	29.28	120.099	29.28	107.952	29.28	96.0356	29.28	125.182	29.28	123.068	29.28	98.645	29.28	102.541	29.28	114.957	29.28	107.518	29.28	112.434
1216	29.3	126.596	29.3	194.819	29.3	118.497	29.3	120.622	29.3	107.444	29.3	97.7179	29.3	126.804	29.3	129.59	29.3	98.223	29.3	102.456	29.3	114.293	29.3	107.891	29.3	111.088
1217	29.32	126.532	29.32	196.405	29.32	117.556	29.32	119.14	29.32	106.552	29.32	98.6601	29.32	126.641	29.32	137.114	29.32	97.5015	29.32	103.58	29.32	113.126	29.32	107.979	29.32	110.946
1218	29.34	124.723	29.34	195.352	29.34	117.364	29.34	121.757	29.34	106.284	29.34	98.2504	29.34	127.865	29.34	137.981	29.34	98.5159	29.34	103.778	29.34	111.903	29.34	107.935	29.34	112.54
1219	29.36	124.076	29.36	195.477	29.36	116.596	29.36	122.322	29.36	106.051	29.36	98.8104	29.36	127.449	29.36	124.121	29.36	98.8193	29.36	104.638	29.36	111.263	29.36	108.869	29.36	113.864
1220	29.38	123.307	29.38	195.813	29.38	116.487	29.38	122.47	29.38	106.964	29.38	98.4537	29.38	127.188	29.38	120.769	29.38	98.3331	29.38	105.922	29.38	111.368	29.38	109.571	29.38	113.241
1221	29.4	120.724	29.4	198.869	29.4	115.019	29.4	123.331	29.4	107.781	29.4	98.4935	29.4	127.022	29.4	118.051	29.4	97.7874	29.4	106.589	29.4	108.062	29.4	109.99	29.4	113.316
1222	29.42	120.613	29.42	198.712	29.42	115.78	29.42	123.04	29.42	108.082	29.42	97.7279	29.42	127.084	29.42	126.182	29.42	98.6929	29.42	107.443	29.42	106.053	29.42	110.305	29.42	113.88
1223	29.44	120.341	29.44	199.8	29.44	115.055	29.44	121.171	29.44	109.626	29.44	98.4417	29.44	127.033	29.44	133.566	29.44	99.2379	29.44	107.297	29.44	107.016	29.44	110.79	29.44	112.352
1224	29.46	120.569	29.46	197.708	29.46	114.638	29.46	120.533	29.46	108.992	29.46	96.7714	29.46	127.654	29.46	129.366	29.46	98.863	29.46	105.72	29.46	106.43	29.46	110.069	29.46	112.189
1225	29.48	120.224	29.48	196.925	29.48	113.982	29.48	118.96	29.48	108.257	29.48	95.513	29.48	128.82	29.48	119.86	29.48	97.0299	29.48	104.63	29.48	106.451	29.48	109.51	29.48	112.017
1226	29.5	118.883	29.5	196.621	29.5	114.48	29.5	116.062	29.5	108.671	29.5	93.5834	29.5	127.887	29.5	133.585	29.5	97.3507	29.5	104.356	29.5	104.907	29.5	110.734	29.5	112.313
1227	29.52	118.539	29.52	195.36	29.52	114.875	29.52	115.894	29.52	109.328	29.52	92.6122	29.52	126.774	29.52	132.186	29.52	95.7024	29.52	104.373	29.52	105.038	29.52	110.546	29.52	112.056
1228	29.54	119.914	29.54	194.805	29.54	116.538	29.54	113.274	29.54	109.233	29.54	91.9158	29.54	126.38	29.54	129.781	29.54	95.1706	29.54	105.971	29.54	105.352	29.54	110.54	29.54	110.996
1229	29.56	120.082	29.56	194.404	29.56	116.922	29.56	113.127	29.56	107.513	29.56	91.1552	29.56	125.924	29.56	124.816	29.56	95.7646	29.56	105.862	29.56	105.682	29.56	109.832	29.56	110.383
1230	29.58	119.467	29.58	194.638	29.58	115.686	29.58	113.472	29.58	108.502	29.58	91.8875	29.58	126.39	29.58	118.839	29.58	93.976	29.58	104.365	29.58	106.3	29.58	110.354	29.58	111.048
1231	29.6	119.618	29.6	192.598	29.6	115.365	29.6	113.749	29.6	107.692	29.6	91.7635	29.6	125.677	29.6	122.788	29.6	92.8518	29.6	103.565	29.6	106.508	29.6	112.957	29.6	111.281
1232	29.62	120.995	29.62	189.988	29.62	116.289	29.62	113.244	29.62	106.773	29.62	91.0373	29.62	124.917	29.62	120.998	29.62	94.2817	29.62	103.283	29.62	105.583	29.62	112.259	29.62	111.795
1233	29.64	119.742	29.64	188.686	29.64	116.142	29.64	114.047	29.64	105.495	29.64	90.3335	29.64	124.515	29.64	105.534	29.64	94.2783	29.64	101.997	29.64	106.462	29.64	112.868	29.64	111.499
1234	29.66	120.874	29.66	187.538	29.66	118.186	29.66	114.338	29.66	105.753	29.66	90.7613	29.66	123.915	29.66	112.862	29.66	93.6808	29.66	100.931	29.66	109.162	29.66	112.802	29.66	110.738
1235	29.68	120.545	29.68	186.801	29.68	118.871	29.68	114.28	29.68	104.817	29.68	92.1395	29.68	122.318	29.68	121.231	29.68	93.8964	29.68	98.6864	29.68	110.627	29.68	112.793	29.68	111.595
1236	29.7	121.891	29.7	185.231	29.7	118.455	29.7	113.834	29.7	106.495	29.7	93.3782	29.7	121.228	29.7	120.065	29.7	94.1144	29.7	97.583	29.7	109.902	29.7	113.228	29.7	112.153
1237	29.72	119.178	29.72	183.602	29.72	117.06	29.72	115.923	29.72	107.556	29.72	94.4978	29.72	121.228	29.72	118.597	29.72	94.8317	29.72	95.3948	29.72	110.543	29.72	113.486	29.72	111.507
1238	29.74	118.962	29.74	182.683	29.74	118.529	29.74	116.43	29.74	106.648	29.74	95.6622	29.74	121.745	29.74	116.438	29.74	94.0108	29.74	94.982	29.74	110.213	29.74	111.436	29.74	110.022
1239	29.76	118.751	29.76	182.572	29.76	118.997	29.76	116.162	29.76	104.702	29.76	95.6765	29.76	122.114	29.76	123.818	29.76	94.9237	29.76	94.5275	29.76	109.482	29.76	111.126	29.76	109.842
1240	29.78	117.48	29.78	185.862	29.78	119.058	29.78	116.531	29.78	103.006	29.78	95.4593	29.78	122.484	29.78	126.783	29.78	95.0516	29.78	95.1331	29.78	109.505	29.78	109.897	29.78	110.031
1241	29.8	117.417	29.8	187.003	29.8	118.862	29.8	116.141	29.8	102.224	29.8	95.239	29.8	121.105	29.8	125.263	29.8	96.6937	29.8	95.7291	29.8	108.254	29.8	109.559	29.8	109.469
1242	29.82	118.373	29.82	187.932	29.82	117.682	29.82	117.274	29.82	102.418	29.82	95.1954	29.82	121.487	29.82	120.993	29.82	96.6964	29.82	95.6715	29.82	107.37	29.82	108.687	29.82	109.891
1243	29.84	117.51	29.84	189.265	29.84	116.666	29.84	115.578	29.84	102.364	29.84	96.1032	29.84	120.91	29.84	126.42	29.84	95.3662	29.84	96.7223	29.84	107.053	29.84	107.056	29.84	109.448
1244	29.86	116.554	29.86	190.174	29.86	115.947	29.86	116.466	29.86	103.026	29.86	95.4064	29.86	121.115	29.86	125.217	29.86	95.7453	29.86	96.4244	29.86	106.981	29.86	106.753	29.86	108.846
1245	29.88	115.445	29.88	189.911	29.88	114.499	29.88	116.515	29.88	100.993	29.88	93.6178	29.88	122.158	29.88	125.86	29.88	95.3244	29.88	95.4868	29.88	105.236	29.88	107.413	29.88	109.855
1246	29.9	116.436	29.9	187.403	29.9	115.261	29.9	114.618	29.9	99.9335	29.9	93.6042	29.9	123.68	29.9	115.939	29.9	94.599	29.9	96.0591	29.9	106.286	29.9	106.806	29.9	111.124
1247	29.92	114.689	29.92	187.16	29.92	114.124	29.92	113.264	29.92	99.8786	29.92	94.6342	29.92	123.19	29.92	117.767	29.92	93.5695	29.92	96.9299	29.92	106.397	29.92	105.788	29.92	110.621
1248	29.94	114.354	29.94	186.654	29.94	114.223	29.94	113.26	29.94	98.2477	29.94	93.5266	29.94	123.447	29.94	116.009	29.94	92.9063	29.94	97.2456	29.94	104.679	29.94	104.472	29.94	112.163
1249	29.96	112.711	29.96	188.475	29.96	114.684	29.96	112.15	29.96	98.5948	29.96	92.7401	29.96	123.927	29.96	119.855	29.96	91.2387	29.96	97.069	29.96	103.494	29.96	103.392	29.96	113.779
1250	29.98	111.261	29.98	186.361	29.98	115.512	29.98	110.285	29.98	98.9716	29.98	91.9138	29.98	122.401	29.98	122.415	29.98	91.8408	29.98	98.9863	29.98	103.172	29.98	103.71	29.98	114.823
1251	30	110.843	30	186.055	30	116.327	30	109.161	30	99.377	30	93.1239	30	123.25	30	122.266	30	92.1511	30	98.5747	30	104.209	30	104.039	30	115.653
1252	30.02	112.953	30.02	187.114	30.02	117.922	30.02	108.875	30.02	100.395	30.02	93.5362	30.02	124.929	30.02	116.322	30.02	92.8108	30.02	98.7919	30.02	104.22	30.02	103.672	30.02	116.14
1253	30.04	111.881	30.04	185.191	30.04	117.609	30.04	108.948	30.04	100.633	30.04	92.6787	30.04	124.991	30.04	125.049	30.04	91.9822	30.04	97.881	30.04	103.812	30.04	102.948	30.04	116.443
1254	30.06	110.605	30.06	184.278	30.06	117.86	30.06	109.437	30.06	103.36	30.06	93.2004	30.06	124.936	30.06	128.89	30.06	91.3426	30.06	98.1975	30.06	102.561	30.06	102.822	30.06	116.386
1255	30.08	108.807	30.08	183.573	30.08	118.69	30.08	110.54	30.08	102.504	30.08	93.0068	30.08	124.605	30.08	127.986	30.08	91.9447	30.08	98.046	30.08	102.072	30.08	103.922	30.08	115.261
1256	30.1	109.137	30.1	183.21	30.1	117.693	30.1	111.051	30.1	103.082	30.1	93.6835	30.1	124.518	30.1	120.2	30.1	93.6634	30.1	97.9664	30.1	101.54	30.1	104.425	30.1	114.819
1257	30.12	108.002	30.12	182.803	30.12	117.964	30.12	112.372	30.12	103.075	30.12	94.2605	30.12	124.137	30.12	113.869	30.12	93.4825	30.12	97.3847	30.12	100.74	30.12	104.64	30.12	113.045
1258	30.14	110.141	30.14	183.129	30.14	117.957	30.14	113.445	30.14	103.755	30.14	94.6933	30.14	122.919	30.14	119.869	30.14	93.3987	30.14	96.3011	30.14	100.2	30.14	104.824	30.14	111.204
1259	30.16	109.195	30.16	182.933	30.16	117.34	30.16	113.788	30.16	105.194	30.16	95.6618	30.16	122.352	30.16	133.403	30.16	93.1706	30.16	96.6547	30.16	99.9073	30.16	104.799	30.16	108.363
1260	30.18	109.816	30.18	182.932	30.18	117.671	30.18	113.237	30.18	106.557	30.18	96.931	30.18	121.317	30.18	134.606	30.18	93.093	30.18	95.4578	30.18	100.58	30.18	104.669	30.18	106.913
1261	30.2	111.206	30.2	184.039	30.2	116.502	30.2	114.908	30.2	106.717	30.2	98.2261	30.2	121.71	30.2	120.508	30.2	93.4187	30.2	95.2808	30.2	101.844	30.2	105.851	30.2	105.379
1262	30.22	112.841	30.22	185.443	30.22	117.047	30.22	115.256	30.22	106.85	30.22	97.5726	30.22	121.662	30.22	121.916	30.22	93.7778	30.22	95.4087	30.22	101.191	30.22	105.017	30.22	105.546
1263	30.24	114.568	30.24	187.608	30.24	115.786	30.24	115.088	30.24	106.334	30.24	98.2137	30.24	122.305	30.24	126.946	30.24	95.5482	30.24	95.2336	30.24	101.267	30.24	106.925	30.24	106.669
1264	30.26	114.08	30.26	189.552	30.26	114.6	30.26	115.29	30.26	108.14	30.26	95.8381	30.26	122.397	30.26	128.452	30.26	95.0736	30.26	94.0901	30.26	102.496	30.26	106.334	30.26	106.036
1265	30.28	116.317	30.28	188.866	30.28	114.153	30.28	116.619	30.28	108.876	30.28	96.4329	30.28	122.732	30.28	126.876	30.28	94.9673	30.28	93.4767	30.28	101.092	30.28	106.277	30.28	105.564
1266	30.3	117.31	30.3	188.853	30.3	112.946	30.3	118.649	30.3	109.454	30.3	96.4228	30.3	123.237	30.3	109.772	30.3	92.5469	30.3	93.1042	30.3	102.789	30.3	104.55	30.3	105.079
1267	30.32	115.768	30.32	189.522	30.32	111.998	30.32	118.155	30.32	109.905	30.32	95.4802	30.32	122.63	30.32	102.974	30.32	92.4298	30.32	92.4935	30.32	103.517	30.32	103.1	30.32	104.356
1268	30.34	117.424	30.34	187.982	30.34	111.363	30.34	119.152	30.34	110.072	30.34	94.9117	30.34	122.863	30.34	114.867	30.34	92.0421	30.34	92.4236	30.34	104.197	30.34	103.05	30.34	105.16
1269	30.36	116.673	30.36	187.568	30.36	110.324	30.36	117.612	30.36	109.269	30.36	94.875	30.36	122.163	30.36	121.1	30.36	90.7969	30.36	93.833	30.36	105.359	30.36	102.201	30.36	104.806
1270	30.38	116.403	30.38	188.575	30.38	111.365	30.38	119.822	30.38	109.037	30.38	95.1119	30.38	121.458	30.38	122.368	30.38	90.4665	30.38	93.1158	30.38	106.483	30.38	98.8537	30.38	105.687
1271	30.4	117.623	30.4	190.276	30.4	111.573	30.4	120.498	30.4	109.089	30.4	93.6657	30.4	120.016	30.4	117.044	30.4	90.4676	30.4	92.8765	30.4	105.543	30.4	97.0786	30.4	106.274
1272	30.42	117.404	30.42	190.839	30.42	112.203	30.42	119.54	30.42	108.9	30.42	91.8887	30.42	118.688	30.42	114.457	30.42	90.8213	30.42	93.3824	30.42	106.065	30.42	96.9507	30.42	106.831
1273	30.44	114.716	30.44	189.716	30.44	111.847	30.44	118.469	30.44	110.811	30.44	90.8781	30.44	117.936	30.44	121.725	30.44	90.1488	30.44	93.1648	30.44	106.555	30.44	97.3322	30.44	106.536
1274	30.46	110.915	30.46	189.042	30.46	111.353	30.46	115.3	30.46	111.04	30.46	91.9509	30.46	119.413	30.46	123.692	30.46	90.5967	30.46	94.2481	30.46	106.643	30.46	97.4442	30.46	106.831
1275	30.48	108.391	30.48	191.406	30.48	111.898	30.48	114.585	30.48	111.465	30.48	91.0272	30.48	118.994	30.48	122.531	30.48	91.2205	30.48	93.9741	30.48	107.357	30.48	96.8367	30.48	107.704
1276	30.5	108.082	30.5	191.246	30.5	109.558	30.5	113.403	30.5	111.394	30.5	89.5714	30.5	119.173	30.5	110.587	30.5	91.3701	30.5	96.1847	30.5	106.961	30.5	96.298	30.5	107.946
1277	30.52	108.197	30.52	191.309	30.52	110.746	30.52	111.45	30.52	108.231	30.52	89.5695	30.52	118.017	30.52	102.233	30.52	90.5731	30.52	95.3944	30.52	105.542	30.52	96.3235	30.52	106.91
1278	30.54	107.771	30.54	193.627	30.54	111.011	30.54	110.496	30.54	107.634	30.54	88.4224	30.54	117.399	30.54	104.438	30.54	91.154	30.54	96.0205	30.54	104.377	30.54	97.7685	30.54	107.566
1279	30.56	108.559	30.56	193.877	30.56	110.467	30.56	109.014	30.56	104.676	30.56	88.6582	30.56	118.036	30.56	113.231	30.56	91.9672	30.56	95.5965	30.56	102.949	30.56	97.2862	30.56	107.92
1280	30.58	109.869	30.58	194.066	30.58	110.866	30.58	107.649	30.58	104.024	30.58	88.0541	30.58	118.14	30.58	126.723	30.58	91.7275	30.58	95.9625	30.58	101.903	30.58	97.9463	30.58	106.904
1281	30.6	110.288	30.6	193.72	30.6	112.243	30.6	108.165	30.6	101.885	30.6	88.8831	30.6	117.368	30.6	128.191	30.6	91.6556	30.6	96.2091	30.6	101.267	30.6	96.7513	30.6	105.169
1282	30.62	110.964	30.62	194.214	30.62	111.751	30.62	106.143	30.62	101.047	30.62	89.6058	30.62	119.003	30.62	123.753	30.62	91.1304	30.62	95.4311	30.62	102.153	30.62	96.8356	30.62	104.81
1283	30.64	112.405	30.64	193.599	30.64	111.364	30.64	104.551	30.64	100.626	30.64	90.4371	30.64	119.33	30.64	115.51	30.64	91.4273	30.64	94.8901	30.64	103.916	30.64	96.9836	30.64	105.874
1284	30.66	112.025	30.66	193.457	30.66	109.261	30.66	103.004	30.66	98.2323	30.66	91.4017	30.66	119.813	30.66	113.543	30.66	90.0015	30.66	94.1005	30.66	105.161	30.66	96.7598	30.66	107.672
1285	30.68	113.971	30.68	192.269	30.68	107.42	30.68	103.844	30.68	97.1617	30.68	90.378	30.68	121.098	30.68	120.499	30.68	88.6454	30.68	94.3745	30.68	104.294	30.68	98.4429	30.68	108.322
1286	30.7	112.255	30.7	191.949	30.7	107.055	30.7	103.673	30.7	97.4342	30.7	89.7577	30.7	121.769	30.7	121.753	30.7	87.2483	30.7	94.1832	30.7	104.054	30.7	98.2191	30.7	108.72
1287	30.72	112.152	30.72	190.496	30.72	106.749	30.72	102.614	30.72	96.6218	30.72	91.4543	30.72	121.809	30.72	117.734	30.72	87.3013	30.72	93.4021	30.72	103.162	30.72	99.1795	30.72	109.454
1288	30.74	113.003	30.74	187.548	30.74	105.382	30.74	102.507	30.74	95.6727	30.74	90.1438	30.74	121.375	30.74	119.855	30.74	86.8723	30.74	92.1384	30.74	102.323	30.74	99.7194	30.74	108.977
1289	30.76	111.5	30.76	186.613	30.76	104.183	30.76	102.963	30.76	96.012	30.76	91.874	30.76	121.287	30.76	115.669	30.76	86.0591	30.76	90.9762	30.76	101.022	30.76	99.4968	30.76	107.803
1290	30.78	111.123	30.78	183.422	30.78	102.329	30.78	104.515	30.78	95.0964	30.78	93.1861	30.78	120.087	30.78	116.387	30.78	84.9952	30.78	90.7973	30.78	101.65	30.78	98.8939	30.78	107.408
1291	30.8	110.499	30.8	181.83	30.8	101.935	30.8	106.164	30.8	95.7925	30.8	92.5117	30.8	120.382	30.8	117.706	30.8	85.9992	30.8	89.5393	30.8	99.4837	30.8	97.8095	30.8	107.829
1292	30.82	109.006	30.82	180.769	30.82	102.524	30.82	107.7	30.82	95.447	30.82	92.56	30.82	120.206	30.82	113.492	30.82	85.2591	30.82	89.2027	30.82	99.6468	30.82	96.8661	30.82	108.699
1293	30.84	107.363	30.84	178.605	30.84	102.33	30.84	108.38	30.84	94.7787	30.84	92.5534	30.84	118.71	30.84	106.401	30.84	86.2651	30.84	88.1101	30.84	100.55	30.84	97.0327	30.84	107.821
1294	30.86	105.325	30.86	176.639	30.86	102.972	30.86	109.138	30.86	94.7324	30.86	91.3755	30.86	117.357	30.86	103.758	30.86	87.3345	30.86	86.315	30.86	99.9961	30.86	96.727	30.86	106.656
1295	30.88	104.418	30.88	175.337	30.88	101.99	30.88	108.708	30.88	96.3123	30.88	91.2448	30.88	116.693	30.88	106.825	30.88	88.0939	30.88	86.233	30.88	97.9896	30.88	97.4709	30.88	105.338
1296	30.9	105.347	30.9	172.685	30.9	101.448	30.9	108.222	30.9	97.9818	30.9	91.1038	30.9	115.679	30.9	107.841	30.9	87.7658	30.9	88.2763	30.9	98.1032	30.9	98.4727	30.9	105.258
1297	30.92	105.948	30.92	170.658	30.92	100.545	30.92	108.771	30.92	100.395	30.92	91.5076	30.92	115.111	30.92	106.159	30.92	87.9768	30.92	87.8895	30.92	95.3905	30.92	98.3567	30.92	104.73
1298	30.94	105.034	30.94	172.263	30.94	101.009	30.94	108.951	30.94	101.155	30.94	92.3018	30.94	114.962	30.94	99.4592	30.94	89.3975	30.94	88.4294	30.94	95.1482	30.94	96.3927	30.94	105.372
1299	30.96	105.457	30.96	172.468	30.96	101.977	30.96	108.232	30.96	101.471	30.96	91.0609	30.96	113.171	30.96	100.741	30.96	89.6162	30.96	88.2539	30.96	96.017	30.96	96.1809	30.96	104.45
1300	30.98	104.856	30.98	173.937	30.98	103.285	30.98	108.109	30.98	101.718	30.98	90.0383	30.98	111.968	30.98	108.928	30.98	89.498	30.98	87.9853	30.98	95.4041	30.98	96.6442	30.98	102.834
1301	31	103.573	31	175.03	31	105.7	31	107.811	31	100.862	31	88.041	31	111.61	31	111.385	31	90.7745	31	86.6299	31	94.6682	31	97.2618	31	102.829
1302	31.02	102.411	31.02	175.938	31.02	105.967	31.02	107.592	31.02	101.886	31.02	85.6518	31.02	110.626	31.02	109.124	31.02	92.153	31.02	88.6222	31.02	95.1138	31.02	96.3003	31.02	104.54
1303	31.04	103.901	31.04	175.142	31.04	106.02	31.04	107.522	31.04	100.813	31.04	84.2184	31.04	111.033	31.04	116.247	31.04	92.1534	31.04	88.2616	31.04	96.2245	31.04	95.2974	31.04	103.634
1304	31.06	103.476	31.06	174.869	31.06	106.562	31.06	107.386	31.06	100.426	31.06	83.8427	31.06	111.522	31.06	122.336	31.06	92.7185	31.06	89.0841	31.06	97.2514	31.06	95.3047	31.06	103.496
1305	31.08	103.139	31.08	175.503	31.08	107.23	31.08	106.964	31.08	99.1915	31.08	84.0131	31.08	110.69	31.08	125.124	31.08	93.3782	31.08	89.2908	31.08	98.0638	31.08	93.8918	31.08	104.909
1306	31.1	103.579	31.1	174.567	31.1	106.394	31.1	103.881	31.1	99.4396	31.1	82.953	31.1	111.042	31.1	125.17	31.1	93.2413	31.1	88.5221	31.1	99.7782	31.1	94.2319	31.1	105.195
1307	31.12	103.939	31.12	175.577	31.12	105.893	31.12	104.209	31.12	100.907	31.12	82.2508	31.12	108.281	31.12	118.76	31.12	91.2607	31.12	89.653	31.12	101.184	31.12	95.6935	31.12	106.129
1308	31.14	103.04	31.14	174.887	31.14	106.41	31.14	103.013	31.14	101.466	31.14	81.7956	31.14	108.036	31.14	108.555	31.14	89.7094	31.14	91.4234	31.14	101.001	31.14	95.1907	31.14	106.094
1309	31.16	103.629	31.16	176.155	31.16	107.637	31.16	102.671	31.16	102.478	31.16	82.1206	31.16	107.655	31.16	102.606	31.16	87.813	31.16	92.3018	31.16	101.455	31.16	95.4721	31.16	104.769
1310	31.18	105.172	31.18	178.368	31.18	107.437	31.18	102.316	31.18	103.908	31.18	83.0528	31.18	109.009	31.18	99.986	31.18	86.0584	31.18	93.0721	31.18	102.607	31.18	96.8661	31.18	104.732
1311	31.2	105.378	31.2	178.2	31.2	107.915	31.2	101.226	31.2	104.286	31.2	83.7963	31.2	108.758	31.2	107.492	31.2	85.7627	31.2	92.2253	31.2	102.359	31.2	98.0723	31.2	104.316
1312	31.22	105.528	31.22	178.499	31.22	107.647	31.22	101.381	31.22	103.684	31.22	84.6609	31.22	109.715	31.22	112.28	31.22	84.6238	31.22	92.6427	31.22	103.366	31.22	100.464	31.22	103.211
1313	31.24	104.211	31.24	178.964	31.24	108.024	31.24	102.463	31.24	102.697	31.24	84.1492	31.24	110.587	31.24	107.469	31.24	83.7704	31.24	92.8116	31.24	103.166	31.24	100.136	31.24	102.648
1314	31.26	104.065	31.26	177.942	31.26	107.927	31.26	105	31.26	100.99	31.26	85.595	31.26	111.197	31.26	106.219	31.26	81.5559	31.26	93.3125	31.26	103.364	31.26	100.958	31.26	102.659
1315	31.28	103.35	31.28	179.938	31.28	109.492	31.28	105.661	31.28	100.937	31.28	85.1764	31.28	112.474	31.28	110.573	31.28	81.9389	31.28	93.326	31.28	102.023	31.28	98.9929	31.28	100.909
1316	31.3	103.767	31.3	180.348	31.3	110.851	31.3	103.736	31.3	99.0589	31.3	86.0383	31.3	112.734	31.3	113.646	31.3	79.9749	31.3	92.7532	31.3	103.255	31.3	100.268	31.3	99.1899
1317	31.32	103.334	31.32	177.214	31.32	110.523	31.32	103.616	31.32	99.4253	31.32	87.1243	31.32	113.383	31.32	110.354	31.32	80.8757	31.32	92.3103	31.32	103.738	31.32	101.803	31.32	96.9959
1318	31.34	104.119	31.34	176.92	31.34	111.033	31.34	104.006	31.34	99.297	31.34	88.1167	31.34	113.758	31.34	110.443	31.34	81.3523	31.34	92.1851	31.34	102.415	31.34	100.532	31.34	96.2454
1319	31.36	104.228	31.36	175.023	31.36	110.654	31.36	104.277	31.36	99.1826	31.36	88.6972	31.36	112.369	31.36	113.217	31.36	81.9467	31.36	92.0425	31.36	100.862	31.36	100.138	31.36	96.812
1320	31.38	103.451	31.38	174.048	31.38	111.347	31.38	102.97	31.38	98.1666	31.38	88.4877	31.38	112.208	31.38	113.953	31.38	83.0539	31.38	93.0118	31.38	101.19	31.38	100.143	31.38	96.0259
1321	31.4	102.861	31.4	174.349	31.4	111.701	31.4	102.178	31.4	98.5623	31.4	89.0844	31.4	112.843	31.4	118.07	31.4	84.109	31.4	92.1148	31.4	100.164	31.4	99.4091	31.4	94.3838
1322	31.42	102.962	31.42	174.598	31.42	110.299	31.42	101.958	31.42	98.7768	31.42	88.9886	31.42	113.525	31.42	115.161	31.42	85.2761	31.42	90.3664	31.42	101.186	31.42	97.515	31.42	93.7584
1323	31.44	103.512	31.44	173.552	31.44	108.548	31.44	100.283	31.44	97.12	31.44	87.1726	31.44	113.269	31.44	112.974	31.44	85.2093	31.44	89.3403	31.44	100.11	31.44	96.9863	31.44	93.2201
1324	31.46	102.22	31.46	173.918	31.46	107.112	31.46	100.543	31.46	96.7745	31.46	85.6843	31.46	112.328	31.46	115.664	31.46	86.0788	31.46	89.0195	31.46	99.3979	31.46	96.6373	31.46	93.692
1325	31.48	102.279	31.48	173.276	31.48	104.317	31.48	99.1621	31.48	95.4566	31.48	84.2516	31.48	111.575	31.48	112.629	31.48	88.4692	31.48	89.8929	31.48	99.6696	31.48	95.7252	31.48	95.6394
1326	31.5	102.913	31.5	170.837	31.5	103.228	31.5	98.3617	31.5	96.3656	31.5	83.7828	31.5	109.256	31.5	112.998	31.5	90.2311	31.5	89.7055	31.5	99.0443	31.5	92.8073	31.5	96.8889
1327	31.52	100.466	31.52	169.166	31.52	101.84	31.52	97.4025	31.52	95.6549	31.52	83.074	31.52	109.217	31.52	115.664	31.52	90.2269	31.52	88.8012	31.52	99.2263	31.52	91.7929	31.52	96.068
1328	31.54	102.348	31.54	169.044	31.54	102.724	31.54	96.9546	31.54	94.5009	31.54	83.4006	31.54	108.838	31.54	113.832	31.54	90.2454	31.54	89.1115	31.54	99.3179	31.54	90.2624	31.54	97.1927
1329	31.56	104.294	31.56	169.785	31.56	103.114	31.56	95.658	31.56	94.5511	31.56	82.1646	31.56	104.853	31.56	112.392	31.56	90.713	31.56	89.2425	31.56	98.475	31.56	89.6309	31.56	98.2841
1330	31.58	104.422	31.58	170.871	31.58	102.475	31.58	95.0508	31.58	96.8004	31.58	82.2705	31.58	103.439	31.58	108	31.58	90.2207	31.58	89.5981	31.58	97.5834	31.58	89.4342	31.58	97.9424
1331	31.6	103.976	31.6	173.063	31.6	101.555	31.6	95.6108	31.6	97.8624	31.6	82.7061	31.6	104.126	31.6	94.4009	31.6	89.2456	31.6	90.2446	31.6	98.1101	31.6	90.286	31.6	98.3281
1332	31.62	102.14	31.62	172.326	31.62	102.802	31.62	96.8665	31.62	97.9088	31.62	83.5845	31.62	106.898	31.62	90.5921	31.62	89.3438	31.62	89.3488	31.62	97.4153	31.62	89.3159	31.62	99.2301
1333	31.64	100.02	31.64	174.281	31.64	101.9	31.64	96.9496	31.64	98.5813	31.64	83.5165	31.64	107.804	31.64	92.9557	31.64	86.8568	31.64	89.1134	31.64	98.1256	31.64	89.5954	31.64	98.7923
1334	31.66	98.2386	31.66	175.115	31.66	101.237	31.66	97.8052	31.66	99.881	31.66	83.2271	31.66	109.059	31.66	100.182	31.66	86.0077	31.66	89.5606	31.66	98.5113	31.66	89.8439	31.66	99.605
1335	31.68	97.0245	31.68	175.501	31.68	101.789	31.68	98.4213	31.68	99.9803	31.68	83.8249	31.68	107.85	31.68	107.622	31.68	84.0553	31.68	90.3459	31.68	98.8247	31.68	89.5992	31.68	99.6719
1336	31.7	96.404	31.7	177.414	31.7	102.418	31.7	99.816	31.7	98.3405	31.7	84.5445	31.7	109.074	31.7	104.387	31.7	83.2004	31.7	92.1187	31.7	98.1465	31.7	90.2253	31.7	100.002
1337	31.72	95.3665	31.72	179.372	31.72	101.786	31.72	100.928	31.72	96.6238	31.72	84.2821	31.72	110.778	31.72	98.2937	31.72	81.292	31.72	91.9088	31.72	98.1159	31.72	89.4489	31.72	100.449
1338	31.74	93.9209	31.74	180.242	31.74	102.03	31.74	102.632	31.74	96.1573	31.74	85.7558	31.74	111.853	31.74	98.3543	31.74	77.6104	31.74	91.6128	31.74	97.3755	31.74	89.971	31.74	99.1679
1339	31.76	92.1621	31.76	179.695	31.76	103.214	31.76	104.213	31.76	95.2356	31.76	86.0827	31.76	113.272	31.76	99.2494	31.76	77.372	31.76	91.6128	31.76	96.7938	31.76	90.778	31.76	97.7778
1340	31.78	90.6061	31.78	178.922	31.78	104.064	31.78	104.081	31.78	95.2058	31.78	85.5157	31.78	115.043	31.78	102.709	31.78	75.7418	31.78	90.984	31.78	97.2487	31.78	92.3795	31.78	98.3857
1341	31.8	89.6646	31.8	178.82	31.8	104.614	31.8	105.092	31.8	95.5347	31.8	85.2058	31.8	115.678	31.8	113.958	31.8	76.3076	31.8	91.6607	31.8	97.8489	31.8	92.2377	31.8	100.089
1342	31.82	89.4063	31.82	177.796	31.82	104.409	31.82	105.413	31.82	95.0613	31.82	85.9196	31.82	114.732	31.82	116.354	31.82	76.9067	31.82	91.1335	31.82	97.2244	31.82	91.3183	31.82	100.457
1343	31.84	88.7055	31.84	176.197	31.84	102.541	31.84	103.349	31.84	95.8667	31.84	85.2387	31.84	113.958	31.84	118.387	31.84	77.3167	31.84	91.343	31.84	96.7521	31.84	92.565	31.84	100.434
1344	31.86	89.7601	31.86	175.977	31.86	101.083	31.86	102.801	31.86	96.2241	31.86	84.9511	31.86	115.758	31.86	118.084	31.86	78.2288	31.86	91.0369	31.86	96.7957	31.86	92.0213	31.86	100.138
1345	31.88	91.5757	31.88	174.215	31.88	99.1923	31.88	101.636	31.88	97.76	31.88	84.7679	31.88	115.94	31.88	111.203	31.88	78.1507	31.88	90.3664	31.88	96.5708	31.88	90.3536	31.88	99.6444
1346	31.9	92.7113	31.9	172.821	31.9	97.8717	31.9	101.022	31.9	97.7465	31.9	84.7969	31.9	115.384	31.9	99.2681	31.9	77.8953	31.9	88.6493	31.9	95.4871	31.9	89.5529	31.9	98.5422
1347	31.92	93.49	31.92	172.111	31.92	96.3919	31.92	100.196	31.92	96.8703	31.92	84.2798	31.92	115.397	31.92	96.2005	31.92	79.1919	31.92	89.4203	31.92	94.691	31.92	89.5841	31.92	98.5921
1348	31.94	97.949	31.94	170.276	31.94	96.3169	31.94	99.5629	31.94	97.6008	31.94	83.3252	31.94	114.002	31.94	94.6247	31.94	80.4506	31.94	89.4671	31.94	93.6321	31.94	90.4854	31.94	98.3652
1349	31.96	98.1549	31.96	167.67	31.96	96.0839	31.96	98.6114	31.96	97.2927	31.96	83.1525	31.96	111.195	31.96	103.287	31.96	82.5635	31.96	88.8661	31.96	93.6974	31.96	90.2245	31.96	97.1532
1350	31.98	97.849	31.98	164.905	31.98	96.6052	31.98	97.0705	31.98	96.3872	31.98	82.1272	31.98	110.639	31.98	112.844	31.98	83.176	31.98	88.2547	31.98	92.8448	31.98	90.686	31.98	94.9484
1351	32	97.1161	32	166.634	32	96.5646	32	97.3345	32	97.011	32	81.4141	32	109.879	32	103.79	32	83.2986	32	87.8311	32	91.4435	32	90.953	32	93.5181
1352	32.02	96.4864	32.02	167.406	32.02	96.6636	32.02	94.9766	32.02	96.4688	32.02	80.7223	32.02	108.643	32.02	98.0653	32.02	83.4439	32.02	87.2159	32.02	90.7749	32.02	91.0783	32.02	93.1444
1353	32.04	96.9905	32.04	166.465	32.04	96.3289	32.04	93.4323	32.04	96.2334	32.04	79.7596	32.04	107.322	32.04	97.4126	32.04	85.7399	32.04	86.6578	32.04	88.6381	32.04	91.3967	32.04	92.8738
1354	32.06	96.2537	32.06	167.486	32.06	95.8002	32.06	93.6715	32.06	96.0375	32.06	80.7602	32.06	108.348	32.06	97.1189	32.06	85.8458	32.06	85.6263	32.06	86.1094	32.06	91.4129	32.06	92.4371
1355	32.08	95.7856	32.08	165.327	32.08	95.3152	32.08	93.108	32.08	93.8566	32.08	80.5558	32.08	108.371	32.08	100.191	32.08	86.2238	32.08	85.2336	32.08	84.8873	32.08	92.8591	32.08	92.7335
1356	32.1	95.8647	32.1	162.692	32.1	96.3853	32.1	93.9026	32.1	94.0379	32.1	79.8844	32.1	108.043	32.1	106.527	32.1	86.0301	32.1	84.8093	32.1	83.1927	32.1	92.7289	32.1	92.3494
1357	32.12	95.5371	32.12	163.097	32.12	95.4547	32.12	92.0572	32.12	93.5386	32.12	78.4352	32.12	106.344	32.12	107.077	32.12	85.6796	32.12	86.6095	32.12	82.6346	32.12	92.2562	32.12	91.4555
1358	32.14	94.3596	32.14	163.22	32.14	95.5907	32.14	91.3855	32.14	93.5335	32.14	78.9797	32.14	106.366	32.14	107.576	32.14	85.2039	32.14	87.0079	32.14	83.1413	32.14	93.0574	32.14	90.9762
1359	32.16	95.2945	32.16	165.086	32.16	94.8232	32.16	92.5646	32.16	92.0402	32.16	79.8056	32.16	105.113	32.16	108.019	32.16	84.6435	32.16	87.1072	32.16	82.0282	32.16	94.5507	32.16	91.3523
1360	32.18	95.4953	32.18	166.24	32.18	95.1447	32.18	93.1552	32.18	90.6369	32.18	80.1762	32.18	107.737	32.18	109.044	32.18	83.7523	32.18	87.0725	32.18	82.4487	32.18	94.424	32.18	92.1225
1361	32.2	94.355	32.2	165.47	32.2	94.475	32.2	93.1791	32.2	89.9787	32.2	81.04	32.2	108.381	32.2	110.448	32.2	82.182	32.2	85.9498	32.2	82.6211	32.2	95.5815	32.2	91.8663
1362	32.22	95.4416	32.22	164.432	32.22	94.6427	32.22	93.753	32.22	88.7401	32.22	82.4777	32.22	108.098	32.22	109.431	32.22	81.5718	32.22	84.8101	32.22	82.2091	32.22	96.6288	32.22	91.0844
1363	32.24	97.2991	32.24	164.34	32.24	95.1536	32.24	93.4609	32.24	89.8582	32.24	84.15	32.24	107.67	32.24	102.629	32.24	80.7718	32.24	85.0242	32.24	83.7728	32.24	96.2164	32.24	92.0669
1364	32.26	99.7176	32.26	165.91	32.26	95.9073	32.26	93.5768	32.26	90.2837	32.26	84.5619	32.26	106.749	32.26	105.413	32.26	81.1161	32.26	83.6665	32.26	84.7049	32.26	95.9223	32.26	92.1345
1365	32.28	100.753	32.28	165.476	32.28	97.5903	32.28	95.7739	32.28	92.0054	32.28	86.0417	32.28	106.623	32.28	111.618	32.28	81.0926	32.28	82.6334	32.28	86.2222	32.28	96.1623	32.28	91.692
1366	32.3	100.804	32.3	162.967	32.3	96.5871	32.3	96.0394	32.3	93.6796	32.3	87.2997	32.3	106.163	32.3	109.352	32.3	81.4153	32.3	81.9706	32.3	86.4804	32.3	96.2091	32.3	90.184
1367	32.32	101.501	32.32	161.509	32.32	95.355	32.32	95.5683	32.32	94.4417	32.32	87.527	32.32	106.761	32.32	101.893	32.32	80.5643	32.32	81.6298	32.32	88.0788	32.32	95.4848	32.32	91.0029
1368	32.34	102.415	32.34	161.193	32.34	95.1351	32.34	97.0435	32.34	95.2464	32.34	87.3441	32.34	108.57	32.34	94.1678	32.34	80.3482	32.34	81.5181	32.34	89.7588	32.34	94.1747	32.34	90.9248
1369	32.36	101.46	32.36	160.095	32.36	94.7606	32.36	97.6518	32.36	96.6087	32.36	87.3608	32.36	108.753	32.36	91.2727	32.36	78.5005	32.36	81.4501	32.36	90.4626	32.36	93.428	32.36	89.8678
1370	32.38	99.8679	32.38	158.613	32.38	95.5853	32.38	99.4354	32.38	97.2104	32.38	88.8301	32.38	108.863	32.38	100.587	32.38	78.1136	32.38	81.2912	32.38	90.3741	32.38	93.6835	32.38	90.9936
1371	32.4	100.467	32.4	157.956	32.4	95.5285	32.4	99.4064	32.4	98.1016	32.4	88.3764	32.4	108.842	32.4	106.858	32.4	78.1248	32.4	81.052	32.4	90.2423	32.4	93.9927	32.4	91.7855
1372	32.42	99.0474	32.42	157.407	32.42	96.2829	32.42	99.8864	32.42	99.8102	32.42	86.4251	32.42	107.557	32.42	110.485	32.42	78.1581	32.42	80.4962	32.42	91.1617	32.42	93.595	32.42	92.5473
1373	32.44	97.6227	32.44	156.644	32.44	96.3018	32.44	98.7262	32.44	100.266	32.44	86.7266	32.44	106.616	32.44	103.207	32.44	78.4684	32.44	80.6945	32.44	92.4112	32.44	93.5544	32.44	93.2429
1374	32.46	97.5521	32.46	157.044	32.46	96.7498	32.46	98.7486	32.46	100.883	32.46	85.9378	32.46	107.539	32.46	104.769	32.46	77.9563	32.46	80.2528	32.46	92.5036	32.46	93.3843	32.46	93.9884
1375	32.48	96.5178	32.48	158.157	32.48	96.3212	32.48	98.9132	32.48	101.868	32.48	86.0031	32.48	107.952	32.48	111.697	32.48	77.7411	32.48	79.7032	32.48	92.1179	32.48	92.3532	32.48	93.8829
1376	32.5	96.6362	32.5	158.519	32.5	96.9542	32.5	97.9903	32.5	100.416	32.5	85.0485	32.5	108.784	32.5	119.469	32.5	77.1938	32.5	80.4464	32.5	92.5639	32.5	92.3899	32.5	95.1679
1377	32.52	95.5979	32.52	157.281	32.52	97.4999	32.52	99.2043	32.52	99.4044	32.52	84.0495	32.52	109.462	32.52	131.427	32.52	76.9407	32.52	81.0435	32.52	91.045	32.52	92.2427	32.52	96.0808
1378	32.54	95.256	32.54	156.032	32.54	97.1938	32.54	99.6533	32.54	98.7579	32.54	82.8104	32.54	109.656	32.54	134.494	32.54	77.5177	32.54	81.2699	32.54	89.0547	32.54	92.4603	32.54	96.1673
1379	32.56	94.4694	32.56	153.678	32.56	97.6816	32.56	99.2889	32.56	97.9849	32.56	81.6665	32.56	109.751	32.56	127.874	32.56	76.9488	32.56	83.035	32.56	88.1782	32.56	92.5287	32.56	94.7559
1380	32.58	93.9654	32.58	155.026	32.58	97.0253	32.58	99.9409	32.58	98.5488	32.58	80.376	32.58	112.031	32.58	117.814	32.58	77.166	32.58	83.0292	32.58	87.7959	32.58	92.9523	32.58	92.5434
1381	32.6	91.1827	32.6	155.871	32.6	96.5685	32.6	99.0871	32.6	97.4767	32.6	79.7728	32.6	111.543	32.6	102.643	32.6	78.0216	32.6	83.2518	32.6	86.9619	32.6	93.2727	32.6	92.6408
1382	32.62	91.2396	32.62	157.097	32.62	96.1047	32.62	99.7704	32.62	96.4835	32.62	81.1045	32.62	111.101	32.62	105.249	32.62	78.262	32.62	82.589	32.62	86.0321	32.62	92.8823	32.62	93.6004
1383	32.64	91.8797	32.64	159.731	32.64	95.1934	32.64	100.746	32.64	93.5362	32.64	81.093	32.64	110.409	32.64	114.037	32.64	79.9826	32.64	82.1418	32.64	85.0191	32.64	92.269	32.64	94.2466
1384	32.66	91.8941	32.66	160.304	32.66	95.4365	32.66	99.0775	32.66	92.6848	32.66	80.95	32.66	112.335	32.66	105.674	32.66	79.3357	32.66	81.0137	32.66	85.2518	32.66	91.6645	32.66	92.9059
1385	32.68	93.0448	32.68	161.389	32.68	95.1096	32.68	98.6245	32.68	92.0927	32.68	81.8358	32.68	109.934	32.68	97.1375	32.68	79.5235	32.68	80.9616	32.68	83.6139	32.68	93.1556	32.68	90.8162
1386	32.7	94.3609	32.7	162.519	32.7	95.7863	32.7	98.5619	32.7	91.4922	32.7	81.1389	32.7	108.413	32.7	95.1795	32.7	79.8717	32.7	81.5324	32.7	82.8325	32.7	92.0243	32.7	89.5327
1387	32.72	96.0935	32.72	161.924	32.72	96.097	32.72	98.6678	32.72	91.3438	32.72	79.9471	32.72	107.159	32.72	106.513	32.72	78.7822	32.72	81.3256	32.72	82.8788	32.72	91.4257	32.72	89.7105
1388	32.74	96.7963	32.74	161.39	32.74	95.8288	32.74	99.5069	32.74	90.553	32.74	79.0319	32.74	106.94	32.74	117.184	32.74	80.1248	32.74	79.8017	32.74	82.1847	32.74	91.9494	32.74	88.5449
1389	32.76	98.4923	32.76	159.539	32.76	96.6987	32.76	99.7117	32.76	92.0916	32.76	77.6097	32.76	107.925	32.76	112.075	32.76	79.023	32.76	79.159	32.76	81.7855	32.76	92.3192	32.76	89.0547
1390	32.78	97.9673	32.78	159.101	32.78	94.3671	32.78	98.7231	32.78	92.0278	32.78	77.3693	32.78	107.006	32.78	105.697	32.78	78.6682	32.78	79.5664	32.78	80.8661	32.78	90.9643	32.78	89.0605
1391	32.8	98.8212	32.8	159.299	32.8	93.0338	32.8	98.4375	32.8	92.1882	32.8	76.7246	32.8	107.847	32.8	114.807	32.8	77.789	32.8	80.3351	32.8	81.6591	32.8	90.8019	32.8	89.4922
1392	32.82	98.3361	32.82	159.815	32.82	91.6703	32.82	98.5851	32.82	92.7552	32.82	74.9055	32.82	107.147	32.82	118.848	32.82	77.5865	32.82	82.7297	32.82	81.7136	32.82	89.8717	32.82	88.1101
1393	32.84	99.3887	32.84	159.364	32.84	91.59	32.84	97.3005	32.84	91.9273	32.84	75.4868	32.84	105.261	32.84	107.627	32.84	76.3119	32.84	83.3353	32.84	81.0879	32.84	89.0744	32.84	88.3038
1394	32.86	100.67	32.86	157.559	32.86	92.0958	32.86	96.1329	32.86	90.3896	32.86	76.3563	32.86	104.366	32.86	94.3077	32.86	76.9156	32.86	83.6101	32.86	81.1347	32.86	87.5165	32.86	89.1065
1395	32.88	100.271	32.88	158.701	32.88	92.2628	32.88	94.3455	32.88	91.4284	32.88	75.3592	32.88	103.694	32.88	89.8461	32.88	76.3575	32.88	84.4707	32.88	81.4705	32.88	87.1111	32.88	89.4156
1396	32.9	99.8875	32.9	158.891	32.9	91.1513	32.9	94.1619	32.9	91.5768	32.9	75.0632	32.9	101.953	32.9	100.839	32.9	77.2603	32.9	84.3706	32.9	82.9859	32.9	85.8087	32.9	89.5718
1397	32.92	98.1641	32.92	159.036	32.92	89.7268	32.92	92.5461	32.92	90.2137	32.92	75.818	32.92	102.497	32.92	109.744	32.92	76.9708	32.92	84.8085	32.92	82.313	32.92	85.7244	32.92	90.1998
1398	32.94	98.8029	32.94	157.123	32.94	90.647	32.94	93.0504	32.94	90.0363	32.94	75.9084	32.94	102.55	32.94	113.082	32.94	77.2858	32.94	84.4734	32.94	81.5185	32.94	83.9861	32.94	90.4278
1399	32.96	98.1975	32.96	155.515	32.96	89.6688	32.96	93.3944	32.96	88.8081	32.96	75.7395	32.96	101.753	32.96	103.142	32.96	76.4185	32.96	84.468	32.96	81.4334	32.96	82.8812	32.96	90.4031
1400	32.98	97.0781	32.98	155.211	32.98	89.8559	32.98	92.7583	32.98	89.8222	32.98	74.7297	32.98	101.949	32.98	97.0863	32.98	76.206	32.98	85.12	32.98	82.8545	32.98	82.0263	32.98	91.1042
1401	33	94.5446	33	153.196	33	89.2398	33	91.8528	33	90.0564	33	75.1954	33	102.083	33	92.5082	33	76.211	33	85.9907	33	83.3596	33	81.1343	33	89.6839
1402	33.02	95.2579	33.02	151.915	33.02	88.4116	33.02	90.6439	33.02	88.6566	33.02	75.6444	33.02	101.778	33.02	89.972	33.02	76.5353	33.02	85.9648	33.02	83.627	33.02	81.959	33.02	88.7401
1403	33.04	94.8244	33.04	152.865	33.04	88.8788	33.04	90.2493	33.04	89.2943	33.04	77.2151	33.04	102.643	33.04	96.5175	33.04	76.3621	33.04	86.4406	33.04	84.5789	33.04	80.9422	33.04	88.8441
1404	33.06	93.7777	33.06	153.9	33.06	88.2856	33.06	89.5107	33.06	89.4075	33.06	77.7156	33.06	104.176	33.06	102.009	33.06	77.9826	33.06	85.8176	33.06	84.919	33.06	81.8802	33.06	88.1701
1405	33.08	94.2073	33.08	152.568	33.08	89.0682	33.08	89.1521	33.08	88.6597	33.08	77.898	33.08	102.492	33.08	98.6993	33.08	78.6265	33.08	85.3009	33.08	85.3306	33.08	80.6825	33.08	88.4282
1406	33.1	93.1062	33.1	155.154	33.1	89.4122	33.1	90.3899	33.1	88.1542	33.1	78.1666	33.1	101.996	33.1	102.121	33.1	78.9074	33.1	83.8176	33.1	84.5944	33.1	79.7762	33.1	88.5708
1407	33.12	90.9539	33.12	156.835	33.12	88.0209	33.12	90.2933	33.12	88.0827	33.12	77.1753	33.12	101.531	33.12	95.5105	33.12	78.696	33.12	83.6371	33.12	86.1836	33.12	80.2311	33.12	87.3441
1408	33.14	90.9193	33.14	156.697	33.14	88.2191	33.14	89.3994	33.14	88.9971	33.14	77.0041	33.14	100.378	33.14	99.0536	33.14	76.9735	33.14	83.3194	33.14	85.794	33.14	80.8615	33.14	86.0827
1409	33.16	91.2945	33.16	157.663	33.16	89.4771	33.16	90.6091	33.16	89.3333	33.16	76.7447	33.16	99.6479	33.16	102.392	33.16	76.681	33.16	83.8102	33.16	85.7929	33.16	81.4033	33.16	86.9975
1410	33.18	90.085	33.18	157.083	33.18	89.5915	33.18	91.6224	33.18	88.967	33.18	74.184	33.18	100.022	33.18	105.828	33.18	76.0804	33.18	83.7357	33.18	84.9557	33.18	80.7528	33.18	88.1229
1411	33.2	90.1876	33.2	156.696	33.2	89.3016	33.2	91.3538	33.2	87.9424	33.2	73.1436	33.2	99.8721	33.2	104.653	33.2	75.1795	33.2	81.457	33.2	85.7426	33.2	80.8367	33.2	89.8848
1412	33.22	89.4194	33.22	159.234	33.22	88.8502	33.22	91.3631	33.22	89.7917	33.22	72.8645	33.22	100.864	33.22	102.005	33.22	74.1167	33.22	80.487	33.22	86.0858	33.22	82.4321	33.22	89.6027
1413	33.24	88.2426	33.24	159.425	33.24	89.0122	33.24	92.0529	33.24	91.0632	33.24	72.4657	33.24	101.915	33.24	98.676	33.24	73.0682	33.24	80.7266	33.24	85.0814	33.24	83.5351	33.24	89.2587
1414	33.26	88.7636	33.26	161.877	33.26	87.8987	33.26	92.1461	33.26	90.2852	33.26	71.8918	33.26	100.872	33.26	101.534	33.26	73.6719	33.26	81.9706	33.26	85.0079	33.26	82.0773	33.26	87.5695
1415	33.28	88.1131	33.28	163.326	33.28	87.1888	33.28	91.0369	33.28	88.7988	33.28	68.4955	33.28	100.891	33.28	98.2424	33.28	73.571	33.28	82.7277	33.28	84.7127	33.28	82.393	33.28	86.6338
1416	33.3	86.7787	33.3	163.216	33.3	87.1084	33.3	91.1641	33.3	88.6087	33.3	67.6294	33.3	98.921	33.3	96.7459	33.3	73.5571	33.3	83.4887	33.3	84.4483	33.3	82.5782	33.3	86.2945
1417	33.32	86.576	33.32	162.802	33.32	87.702	33.32	90.383	33.32	87.4767	33.32	68.8162	33.32	98.5847	33.32	94.8112	33.32	73.5463	33.32	82.4553	33.32	84.3239	33.32	83.0184	33.32	87.3445
1418	33.34	87.6319	33.34	163.239	33.34	88.5909	33.34	88.2323	33.34	88.0727	33.34	68.1716	33.34	97.6054	33.34	96.1212	33.34	73.9934	33.34	80.9511	33.34	83.4837	33.34	83.2387	33.34	87.1544
1419	33.36	87.0637	33.36	164.203	33.36	88.6269	33.36	88.2999	33.36	88.2029	33.36	67.5482	33.36	97.1919	33.36	96.1725	33.36	73.6162	33.36	80.0004	33.36	82.6647	33.36	83.0122	33.36	87.8273
1420	33.38	86.2733	33.38	163.1	33.38	88.007	33.38	86.9689	33.38	87.1212	33.38	67.7221	33.38	96.8599	33.38	95.1375	33.38	73.4477	33.38	77.5749	33.38	81.3376	33.38	81.8605	33.38	87.491
1421	33.4	86.678	33.4	162.302	33.4	88.1322	33.4	86.6674	33.4	86.4769	33.4	65.93	33.4	97.6398	33.4	91.4406	33.4	73.4995	33.4	77.0122	33.4	79.2962	33.4	81.3264	33.4	88.7787
1422	33.42	87.6077	33.42	158.785	33.42	89.1567	33.42	86	33.42	87.2989	33.42	66.6052	33.42	96.696	33.42	96.0186	33.42	73.9327	33.42	76.3934	33.42	78.9929	33.42	80.7316	33.42	88.182
1423	33.44	86.1092	33.44	158.771	33.44	88.868	33.44	85.4582	33.44	85.9339	33.44	66.1534	33.44	95.6213	33.44	100.657	33.44	71.9942	33.44	75.0674	33.44	80.0522	33.44	79.8872	33.44	87.9853
1424	33.46	85.5574	33.46	158.454	33.46	89.2533	33.46	82.805	33.46	85.8759	33.46	66.8846	33.46	97.0191	33.46	95.3147	33.46	72.3181	33.46	74.846	33.46	81.0079	33.46	80.8406	33.46	87.0276
1425	33.48	85.6312	33.48	157.044	33.48	88.8143	33.48	81.1494	33.48	83.6325	33.48	68.8939	33.48	96.2922	33.48	96.4476	33.48	72.3393	33.48	74.8367	33.48	80.8653	33.48	80.6713	33.48	86.3266
1426	33.5	85.1559	33.5	156.443	33.5	88.4703	33.5	81.2885	33.5	82.9024	33.5	70.4568	33.5	97.1509	33.5	94.5408	33.5	72.7424	33.5	73.9474	33.5	81.0783	33.5	81.0524	33.5	86.6698
1427	33.52	85.3736	33.52	156.437	33.52	89.6352	33.52	82.4147	33.52	83.9641	33.52	72.4166	33.52	98.9094	33.52	95.9534	33.52	73.3863	33.52	72.9986	33.52	80.9217	33.52	79.6228	33.52	86.0027
1428	33.54	86.7591	33.54	154.158	33.54	88.7988	33.54	82.3822	33.54	84.6091	33.54	72.9484	33.54	99.59	33.54	95.4965	33.54	73.7909	33.54	72.6531	33.54	80.298	33.54	79.4725	33.54	84.4371
1429	33.56	86.9644	33.56	152.621	33.56	88.6334	33.56	83.2464	33.56	84.3154	33.56	73.0149	33.56	99.4767	33.56	89.2587	33.56	72.931	33.56	72.2667	33.56	81.2441	33.56	77.8771	33.56	84.0622
1430	33.58	87.5737	33.58	152.326	33.58	88.8139	33.58	84.4004	33.58	85.355	33.58	73.7144	33.58	100.497	33.58	89.1935	33.58	74.1832	33.58	72.3088	33.58	80.9739	33.58	77.9656	33.58	82.5217
1431	33.6	88.0765	33.6	151.369	33.6	87.3264	33.6	83.7743	33.6	85.7492	33.6	73.7287	33.6	100.14	33.6	94.7086	33.6	73.4404	33.6	74.0394	33.6	81.9316	33.6	77.847	33.6	81.2216
1432	33.62	87.3043	33.62	150.644	33.62	87.4721	33.62	84.3042	33.62	85.4497	33.62	75.4732	33.62	100.441	33.62	96.0699	33.62	74.0035	33.62	73.4037	33.62	80.4522	33.62	78.0611	33.62	81.4203
1433	33.64	86.7198	33.64	151.399	33.64	86.9426	33.64	86.7606	33.64	85.8508	33.64	75.0783	33.64	100.579	33.64	96.9837	33.64	73.0775	33.64	74.3142	33.64	80.7861	33.64	78.6701	33.64	82.3204
1434	33.66	87.7476	33.66	149.997	33.66	85.5954	33.66	87.7275	33.66	85.8833	33.66	73.8756	33.66	99.9154	33.66	98.7925	33.66	72.1662	33.66	76.3416	33.66	80.5063	33.66	78.2864	33.66	82.6091
1435	33.68	85.7391	33.68	149.309	33.68	85.3082	33.68	87.9834	33.68	86.0259	33.68	74.7374	33.68	100.8	33.68	100.364	33.68	71.8006	33.68	75.971	33.68	81.7959	33.68	78.9051	33.68	81.394
1436	33.7	83.7339	33.7	150.261	33.7	84.5357	33.7	89.1142	33.7	87.6846	33.7	74.6083	33.7	102.652	33.7	99.9301	33.7	71.3078	33.7	77.9498	33.7	80.8363	33.7	79.7241	33.7	80.3212
1437	33.72	83.3357	33.72	149.376	33.72	83.4775	33.72	90.1028	33.72	87.7747	33.72	74.5016	33.72	103.559	33.72	96.6154	33.72	71.3194	33.72	78.9507	33.72	80.0247	33.72	78.776	33.72	81.4821
1438	33.74	82.6172	33.74	151.201	33.74	83.447	33.74	90.1743	33.74	87.2584	33.74	73.1444	33.74	102.856	33.74	95.9207	33.74	71.9814	33.74	80.1461	33.74	80.5418	33.74	77.5505	33.74	80.6041
1439	33.76	83.0997	33.76	151.002	33.76	82.4719	33.76	90.6771	33.76	87.8628	33.76	72.257	33.76	101.891	33.76	94.0233	33.76	72.0348	33.76	78.8077	33.76	80.1461	33.76	78.65	33.76	79.6394
1440	33.78	83.677	33.78	149.687	33.78	82.9847	33.78	90.0085	33.78	89.1084	33.78	72.7038	33.78	100.89	33.78	100.494	33.78	72.7327	33.78	79.4868	33.78	80.7563	33.78	79.479	33.78	79.1165
1441	33.8	84.2314	33.8	151.74	33.8	83.0694	33.8	88.3424	33.8	89.1675	33.8	72.9024	33.8	100.323	33.8	96.634	33.8	73.2043	33.8	80.1159	33.8	81.6356	33.8	80.0108	33.8	79.0327
1442	33.82	85.3416	33.82	151.613	33.82	84.6906	33.82	87.733	33.82	87.7302	33.82	71.5992	33.82	99.2645	33.82	93.9207	33.82	72.8155	33.82	80.4394	33.82	80.933	33.82	79.8655	33.82	79.1007
1443	33.84	83.2429	33.84	152.662	33.84	83.5687	33.84	87.9849	33.84	87.1656	33.84	71.5386	33.84	99.35	33.84	90.4382	33.84	72.4665	33.84	81.4771	33.84	81.5807	33.84	78.1565	33.84	79.1799
1444	33.86	84.1981	33.86	151.993	33.86	82.0673	33.86	86.936	33.86	88.4557	33.86	71.7511	33.86	99.3693	33.86	89.1422	33.86	71.9386	33.86	81.1188	33.86	81.5366	33.86	78.291	33.86	79.8075
1445	33.88	84.6453	33.88	153.692	33.88	82.5851	33.88	86.8201	33.88	89.7704	33.88	70.8908	33.88	99.4249	33.88	87.2028	33.88	72.2744	33.88	81.7577	33.88	82.4951	33.88	78.9557	33.88	79.3871
1446	33.9	85.2893	33.9	152.071	33.9	83.4864	33.9	86.2922	33.9	89.4365	33.9	71.9212	33.9	98.1136	33.9	89.0303	33.9	72.6381	33.9	80.9975	33.9	83.6955	33.9	78.8046	33.9	79.309
1447	33.92	84.7957	33.92	153.34	33.92	83.8775	33.92	84.9233	33.92	87.93	33.92	72.1588	33.92	98.6802	33.92	89.8928	33.92	72.7293	33.92	78.8421	33.92	83.5544	33.92	78.0243	33.92	79.8489
1448	33.94	85.1775	33.94	151.804	33.94	83.7739	33.94	84.3061	33.94	87.3527	33.94	73.2336	33.94	98.9256	33.94	93.4126	33.94	73.9007	33.94	78.1349	33.94	84.7351	33.94	79.1204	33.94	80.8591
1449	33.96	85.8614	33.96	151.918	33.96	84.0518	33.96	84.6906	33.96	87.1544	33.96	73.4342	33.96	97.4207	33.96	94.1212	33.96	74.6184	33.96	77.6757	33.96	85.4531	33.96	79.3441	33.96	81.5254
1450	33.98	86.338	33.98	151.993	33.98	83.7944	33.98	86.2605	33.98	88.2091	33.98	73.2622	33.98	97.7418	33.98	90.3077	33.98	75.7755	33.98	76.4758	33.98	85.7136	33.98	79.5378	33.98	82.4425
1451	34	86.5577	34	150.822	34	84.8483	34	85.1389	34	88.5967	34	73.3043	34	98.6303	34	88.9137	34	76.4769	34	74.943	34	86.1932	34	78.6033	34	81.8783
1452	34.02	86.151	34.02	149.102	34.02	84.6671	34.02	83.457	34.02	88.7606	34.02	71.3279	34.02	98.8819	34.02	92.6806	34.02	76.8893	34.02	74.2566	34.02	86.1681	34.02	78.3888	34.02	81.9587
1453	34.04	85.9921	34.04	149.42	34.04	84.427	34.04	83.8636	34.04	90.0135	34.04	70.8912	34.04	99.12	34.04	98.7879	34.04	76.2446	34.04	72.9337	34.04	86.5643	34.04	78.0348	34.04	81.8593
1454	34.06	86.3361	34.06	148.77	34.06	83.2104	34.06	83.0276	34.06	89.9517	34.06	71.2143	34.06	100.262	34.06	93.7203	34.06	76.6651	34.06	72.6292	34.06	84.2296	34.06	79.3588	34.06	81.7326
1455	34.08	85.677	34.08	149.918	34.08	82.9001	34.08	82.7501	34.08	90.3293	34.08	70.2756	34.08	99.656	34.08	91.0909	34.08	75.8655	34.08	72.4831	34.08	83.3407	34.08	78.6721	34.08	81.8825
1456	34.1	85.2076	34.1	150.322	34.1	81.8528	34.1	82.8004	34.1	89.6031	34.1	70.9403	34.1	98.4545	34.1	87.3799	34.1	75.8647	34.1	72.3683	34.1	82.6601	34.1	78.8564	34.1	82.2311
1457	34.12	85.3351	34.12	148.936	34.12	80.7459	34.12	83.8303	34.12	89.5641	34.12	69.3948	34.12	97.8439	34.12	88.8531	34.12	74.5202	34.12	72.2574	34.12	82.4216	34.12	78.2396	34.12	82.2601
1458	34.14	86.204	34.14	148.077	34.14	81.52	34.14	82.468	34.14	89.1022	34.14	69.656	34.14	99.367	34.14	95.7016	34.14	73.3596	34.14	72.4162	34.14	82.1898	34.14	76.6872	34.14	81.5818
1459	34.16	86.6787	34.16	147.016	34.16	80.6079	34.16	83.651	34.16	89.7809	34.16	70.4835	34.16	100.239	34.16	100.653	34.16	73.0419	34.16	70.7301	34.16	83.5795	34.16	76.9156	34.16	80.3243
1460	34.18	85.947	34.18	147.845	34.18	79.6479	34.18	83.0844	34.18	89.2066	34.18	68.9971	34.18	100.622	34.18	104.55	34.18	72.4989	34.18	70.9774	34.18	81.9749	34.18	75.411	34.18	81.0895
1461	34.2	86.6741	34.2	147.833	34.2	79.0497	34.2	82.8553	34.2	88.8058	34.2	69.4616	34.2	101.436	34.2	102.359	34.2	72.8039	34.2	69.9772	34.2	81.8431	34.2	74.4622	34.2	80.9403
1462	34.22	86.5597	34.22	148.308	34.22	80.497	34.22	82.8147	34.22	87.9208	34.22	68.4978	34.22	100.057	34.22	99.8928	34.22	73.4504	34.22	70.2632	34.22	81.5069	34.22	72.4769	34.22	79.5018
1463	34.24	84.3125	34.24	149.385	34.24	79.8841	34.24	83.6966	34.24	86.6663	34.24	67.7998	34.24	99.212	34.24	101.091	34.24	73.4562	34.24	68.6531	34.24	81.9161	34.24	72.1198	34.24	78.4645
1464	34.26	85.069	34.26	150.08	34.26	80.4989	34.26	82.1217	34.26	85.9327	34.26	67.36	34.26	99.4578	34.26	102.844	34.26	73.3801	34.26	70.921	34.26	81.1196	34.26	71.566	34.26	78.5643
1465	34.28	84.3609	34.28	150.623	34.28	80.5434	34.28	81.4126	34.28	84.6334	34.28	67.6611	34.28	99.3376	34.28	103.907	34.28	72.6114	34.28	72.1739	34.28	81.2719	34.28	70.441	34.28	78.332
1466	34.3	82.8898	34.3	149.581	34.3	81.1196	34.3	82.2307	34.3	83.2309	34.3	66.9098	34.3	99.9181	34.3	105.758	34.3	71.1556	34.3	72.7436	34.3	80.2609	34.3	69.6147	34.3	77.1637
1467	34.32	81.2913	34.32	150.107	34.32	80.4618	34.32	81.4249	34.32	83.6502	34.32	68.6365	34.32	100.727	34.32	102.755	34.32	71.338	34.32	72.2528	34.32	80.3714	34.32	68.4495	34.32	75.6398
1468	34.34	81.7914	34.34	149.94	34.34	81.1996	34.34	82.274	34.34	82.7961	34.34	69.7643	34.34	101.64	34.34	100.909	34.34	70.1198	34.34	71.7565	34.34	79.1424	34.34	68.9712	34.34	75.9803
1469	34.36	81.0932	34.36	149.592	34.36	83.7612	34.36	83.1842	34.36	80.887	34.36	69.6846	34.36	101.462	34.36	98.6993	34.36	70.1175	34.36	70.8993	34.36	78.846	34.36	69.5416	34.36	75.0431
1470	34.38	78.8637	34.38	146.455	34.38	85.1672	34.38	83.3453	34.38	78.0506	34.38	70.487	34.38	100.812	34.38	95.3753	34.38	71.1482	34.38	70.2423	34.38	78.56	34.38	70.2698	34.38	74.8553
1471	34.4	77.9752	34.4	145.741	34.4	85.7183	34.4	82.167	34.4	77.6993	34.4	70.5384	34.4	101.762	34.4	99.4592	34.4	71.1014	34.4	70.109	34.4	78.434	34.4	71.0694	34.4	75.5057
1472	34.42	78.185	34.42	144.206	34.42	85.8872	34.42	83.9873	34.42	77.2259	34.42	69.5011	34.42	100.444	34.42	100.149	34.42	71.3855	34.42	70.6431	34.42	79.2595	34.42	73.7074	34.42	77.6839
1473	34.44	77.2632	34.44	143.896	34.44	86.7215	34.44	85.3847	34.44	76.9395	34.44	69.9312	34.44	100.393	34.44	94.8205	34.44	71.6116	34.44	70.3486	34.44	78.5453	34.44	74.1051	34.44	77.1455
1474	34.46	78.2543	34.46	142.853	34.46	87.5339	34.46	84.485	34.46	77.0957	34.46	69.755	34.46	101.249	34.46	87.8928	34.46	71.0481	34.46	69.5529	34.46	77.8473	34.46	73.3279	34.46	78.1422
1475	34.48	78.4302	34.48	140.555	34.48	88.4653	34.48	84.172	34.48	77.6599	34.48	69.6661	34.48	100.742	34.48	89.0816	34.48	70.9395	34.48	69.0543	34.48	77.6456	34.48	73.721	34.48	78.1009
1476	34.5	78.4805	34.5	141.949	34.5	88.6392	34.5	84.4263	34.5	78.2133	34.5	68.5623	34.5	99.8701	34.5	87.4732	34.5	70.4993	34.5	68.783	34.5	77.0191	34.5	74.5971	34.5	78.2713
1477	34.52	78.8329	34.52	142.577	34.52	88.0881	34.52	85.59	34.52	79.4041	34.52	69.605	34.52	99.0276	34.52	91.1329	34.52	70.4487	34.52	69.8945	34.52	76.7413	34.52	74.2613	34.52	78.6891
1478	34.54	80.6499	34.54	141.472	34.54	88.0997	34.54	85.5965	34.54	77.8945	34.54	69.7847	34.54	98.7026	34.54	92.303	34.54	71.1869	34.54	70.6099	34.54	75.5509	34.54	74.8267	34.54	79.0033
1479	34.56	81.2403	34.56	142.63	34.56	88.6234	34.56	85.7592	34.56	79.5212	34.56	68.8008	34.56	96.8615	34.56	95.8695	34.56	71.3859	34.56	71.52	34.56	76.2539	34.56	74.4765	34.56	79.348
1480	34.58	81.8359	34.58	140.458	34.58	87.0466	34.58	84.2775	34.58	79.486	34.58	67.3928	34.58	96.3053	34.58	97.2308	34.58	71.2124	34.58	72.2373	34.58	77.3202	34.58	75.4582	34.58	80.1577
1481	34.6	81.8817	34.6	139.103	34.6	86.6964	34.6	85.2468	34.6	80.5905	34.6	65.7503	34.6	95.7878	34.6	92.5315	34.6	71.0651	34.6	72.3625	34.6	77.9065	34.6	75.9679	34.6	80.5704
1482	34.62	81.6012	34.62	139.562	34.62	85.7256	34.62	84.6435	34.62	82.0093	34.62	65.9532	34.62	96.017	34.62	86.9184	34.62	70.1735	34.62	74.1623	34.62	78.9047	34.62	77.2197	34.62	80.7362
1483	34.64	81.6058	34.64	138.788	34.64	85.0481	34.64	85.4153	34.64	83.9961	34.64	64.4788	34.64	94.8452	34.64	90.1166	34.64	71.3979	34.64	74.1596	34.64	79.4593	34.64	77.4868	34.64	81.7217
1484	34.66	81.5554	34.66	140.133	34.66	85.1007	34.66	84.7018	34.66	84.3869	34.66	62.2833	34.66	94.715	34.66	95.4779	34.66	72.0533	34.66	74.582	34.66	78.6006	34.66	76.679	34.66	82.0336
1485	34.68	80.4714	34.68	140.817	34.68	85.0775	34.68	85.3071	34.68	85.559	34.68	61.9521	34.68	94.79	34.68	96.1678	34.68	72.6075	34.68	74.5051	34.68	78.5368	34.68	76.3876	34.68	81.7658
1486	34.7	79.6685	34.7	141.748	34.7	85.1451	34.7	85.108	34.7	84.7532	34.7	61.0021	34.7	92.7807	34.7	91.7203	34.7	70.8943	34.7	74.7467	34.7	78.434	34.7	75.1559	34.7	82.0189
1487	34.72	79.6966	34.72	142.328	34.72	84.0081	34.72	85.423	34.72	84.5156	34.72	61.4118	34.72	92.1368	34.72	84.6061	34.72	70.9202	34.72	74.6257	34.72	79.1644	34.72	75.3082	34.72	81.5749
1488	34.74	80.0955	34.74	140.134	34.74	83.847	34.74	85.0578	34.74	84.9728	34.74	61.9799	34.74	92.0104	34.74	86.9277	34.74	69.7743	34.74	75.1115	34.74	78.2156	34.74	74.24	34.74	82.0808
1489	34.76	78.7937	34.76	140.502	34.76	83.7577	34.76	84.371	34.76	84.1789	34.76	62.5797	34.76	90.8831	34.76	87.2914	34.76	68.7544	34.76	74.5596	34.76	78.1507	34.76	72.6218	34.76	80.4939
1490	34.78	78.1007	34.78	140.111	34.78	83.5756	34.78	84.2083	34.78	83.8102	34.78	63.0794	34.78	90.4151	34.78	84.3217	34.78	68.1917	34.78	73.9246	34.78	78.7896	34.78	71.782	34.78	78.9809
1491	34.8	79.2468	34.8	140.982	34.8	83.2812	34.8	83.3813	34.8	83.1246	34.8	64.9944	34.8	90.3281	34.8	85.0023	34.8	67.9977	34.8	74.2589	34.8	77.2966	34.8	72.6752	34.8	77.6166
1492	34.82	79.3011	34.82	141.656	34.82	83.0423	34.82	82.3281	34.82	82.7938	34.82	64.9009	34.82	89.8628	34.82	81.6037	34.82	67.0257	34.82	74.1681	34.82	77.1099	34.82	73.3797	34.82	77.7944
1493	34.84	79.4626	34.84	142.277	34.84	83.2174	34.84	82.3478	34.84	82.2427	34.84	65.3016	34.84	89.6112	34.84	77.9487	34.84	67.0311	34.84	72.4004	34.84	77.0269	34.84	74.2582	34.84	77.7322
1494	34.86	81.8437	34.86	141.974	34.86	82.0742	34.86	81.7457	34.86	81.7739	34.86	65.8813	34.86	89.3871	34.86	82.7552	34.86	67.5076	34.86	72.8738	34.86	76.8688	34.86	74.8966	34.86	78.0777
1495	34.88	80.7721	34.88	143.079	34.88	81.4439	34.88	81.1988	34.88	81.9861	34.88	66.6701	34.88	90.9963	34.88	83.9627	34.88	66.9886	34.88	72.1646	34.88	76.9863	34.88	73.8957	34.88	78.0773
1496	34.9	82.8094	34.9	143.585	34.9	80.1488	34.9	82.0209	34.9	81.0087	34.9	67.2653	34.9	91.4214	34.9	91.5291	34.9	66.7559	34.9	70.7594	34.9	76.2717	34.9	74.6307	34.9	77.7403
1497	34.92	84.4367	34.92	142.879	34.92	81.1838	34.92	81.2224	34.92	80.5395	34.92	69.2062	34.92	90.6311	34.92	97.4545	34.92	66.1001	34.92	70.582	34.92	74.664	34.92	73.7067	34.92	77.9347
1498	34.94	86.0157	34.94	141.969	34.94	81.1772	34.94	80.6342	34.94	81.3179	34.94	69.8775	34.94	89.532	34.94	88.0047	34.94	65.8555	34.94	70.2759	34.94	74.8553	34.94	74.0723	34.94	77.8833
1499	34.96	85.5332	34.96	142.046	34.96	81.3546	34.96	81.704	34.96	80.8576	34.96	71.4048	34.96	88.7304	34.96	90.1305	34.96	66.0375	34.96	70.5272	34.96	75.2062	34.96	74.0924	34.96	78.07
1500	34.98	84.8454	34.98	143.751	34.98	81.7275	34.98	81.2039	34.98	80.4885	34.98	71.9505	34.98	88.2114	34.98	91.8275	34.98	65.8427	34.98	71.1617	34.98	75.0566	34.98	73.8319	34.98	78.2087
1501	35	84.1733	35	142.848	35	80.7038	35	81.3666	35	78.9612	35	72.3378	35	88.3092	35	90.1958	35	65.5722	35	71.629	35	74.9476	35	72.6659	35	79.1382
1502	35.02	84.7172	35.02	141.502	35.02	81.1799	35.02	82.1043	35.02	78.5515	35.02	72.5156	35.02	89.4682	35.02	89.0956	35.02	65.5699	35.02	70.3988	35.02	75.3731	35.02	72.8669	35.02	79.3349
1503	35.04	83.9869	35.04	140.065	35.04	80.3416	35.04	81.2557	35.04	78.8877	35.04	71.1208	35.04	90.9418	35.04	81.8368	35.04	65.1652	35.04	70.5689	35.04	76.2153	35.04	73.7214	35.04	79.3465
1504	35.06	81.6947	35.06	138.54	35.06	80.5967	35.06	81.2502	35.06	78.3015	35.06	70.0723	35.06	90.7227	35.06	81.1282	35.06	64.7026	35.06	70.8402	35.06	76.0093	35.06	74.4294	35.06	78.3447
1505	35.08	80.6479	35.08	140.97	35.08	80.8247	35.08	81.9656	35.08	78.6025	35.08	69.9494	35.08	89.7697	35.08	87.5245	35.08	64.1847	35.08	71.2294	35.08	75.1111	35.08	75.692	35.08	78.3447
1506	35.1	80.4694	35.1	142.153	35.1	80.6346	35.1	81.5455	35.1	78.5036	35.1	69.2236	35.1	90.7672	35.1	89.1515	35.1	63.5138	35.1	72.1441	35.1	74.5353	35.1	74.9109	35.1	79.2015
1507	35.12	81.5508	35.12	143.534	35.12	82.5944	35.12	81.0176	35.12	78.749	35.12	66.8866	35.12	91.481	35.12	88.5175	35.12	64.2902	35.12	70.8897	35.12	74.33	35.12	73.864	35.12	80.024
1508	35.14	81.201	35.14	144.18	35.14	83.3399	35.14	81.9845	35.14	78.1905	35.14	65.7793	35.14	91.9096	35.14	90.0886	35.14	64.7907	35.14	70.6079	35.14	74.7509	35.14	73.154	35.14	78.9519
1509	35.16	81.6894	35.16	143.098	35.16	83.8605	35.16	81.6054	35.16	77.7082	35.16	65.4118	35.16	91.6046	35.16	90.4755	35.16	63.8187	35.16	69.8423	35.16	74.1724	35.16	72.9105	35.16	79.6317
1510	35.18	81.1533	35.18	141.193	35.18	83.1915	35.18	81.5807	35.18	76.732	35.18	65.7967	35.18	92.1963	35.18	93.3846	35.18	62.1326	35.18	70.1944	35.18	73.9625	35.18	72.3548	35.18	79.1378
1511	35.2	80.5891	35.2	139.686	35.2	84.1356	35.2	81.7708	35.2	75.8543	35.2	65.2058	35.2	92.0336	35.2	89.7249	35.2	63.2959	35.2	69.4964	35.2	74.8189	35.2	72.41	35.2	78.4611
1512	35.22	81.001	35.22	139.62	35.22	84.4259	35.22	80.6292	35.22	75.67	35.22	65.2873	35.22	91.6897	35.22	81.972	35.22	63.3016	35.22	69.1072	35.22	73.9123	35.22	71.0991	35.22	76.4904
1513	35.24	80.9173	35.24	141.499	35.24	83.6294	35.24	78.7621	35.24	75.0334	35.24	64.7826	35.24	91.5374	35.24	76.8904	35.24	64.3459	35.24	69.5196	35.24	72.1113	35.24	70.0124	35.24	75.0493
1514	35.26	81.6142	35.26	141.059	35.26	82.9878	35.26	79.052	35.26	74.4352	35.26	64.5615	35.26	92.4441	35.26	76.1865	35.26	64.4135	35.26	69.4984	35.26	72.2048	35.26	71.3774	35.26	73.9799
1515	35.28	80.7166	35.28	142.102	35.28	83.0698	35.28	78.4626	35.28	74.1623	35.28	65.1652	35.28	92.189	35.28	85.0396	35.28	64.4812	35.28	69.4516	35.28	69.6738	35.28	73.4458	35.28	72.5499
1516	35.3	82.3472	35.3	142.042	35.3	82.0352	35.3	78.2798	35.3	74.405	35.3	64.6787	35.3	92.315	35.3	89.5524	35.3	64.4016	35.3	67.8806	35.3	70.8858	35.3	72.7815	35.3	73.2754
1517	35.32	82.102	35.32	143.712	35.32	82.3544	35.32	78.3405	35.32	74.0468	35.32	65.1076	35.32	92.5689	35.32	82.9883	35.32	65.1436	35.32	66.6987	35.32	70.5716	35.32	72.2508	35.32	73.5107
1518	35.34	81.4345	35.34	141.765	35.34	81.4226	35.34	77.3128	35.34	73.9003	35.34	65.6615	35.34	92.5063	35.34	76.5594	35.34	65.9973	35.34	67.0021	35.34	70.3378	35.34	71.7994	35.34	72.5372
1519	35.36	80.2262	35.36	141.67	35.36	81.5223	35.36	76.2609	35.36	74.2462	35.36	65.9938	35.36	93.6703	35.36	82.4755	35.36	64.6021	35.36	66.4692	35.36	70.572	35.36	70.0073	35.36	72.8143
1520	35.38	80.4603	35.38	139.309	35.38	81.2135	35.38	76.2412	35.38	74.4495	35.38	64.8734	35.38	93.7391	35.38	93.1282	35.38	64.0402	35.38	65.6244	35.38	70.5998	35.38	71.4033	35.38	72.5503
1521	35.4	79.0252	35.4	137.714	35.4	81.3333	35.4	76.5349	35.4	75.6201	35.4	64.7733	35.4	92.3579	35.4	96.331	35.4	63.8605	35.4	67.5119	35.4	70.5152	35.4	71.8798	35.4	73.2966
1522	35.42	77.8908	35.42	137.65	35.42	81.0729	35.42	77.3558	35.42	75.8187	35.42	64.8236	35.42	93.5702	35.42	90.9184	35.42	63.818	35.42	67.8431	35.42	72.4518	35.42	71.588	35.42	73.6023
1523	35.44	77.1108	35.44	136.463	35.44	80.8804	35.44	77.9559	35.44	76.2883	35.44	65.6131	35.44	93.3125	35.44	87.282	35.44	63.9138	35.44	68.5167	35.44	72.1642	35.44	71.4357	35.44	75.2618
1524	35.46	77.1814	35.46	136.48	35.46	79.4531	35.46	77.4338	35.46	76.2284	35.46	64.8255	35.46	93.0817	35.46	92.5221	35.46	63.372	35.46	69.1467	35.46	72.7919	35.46	71.9486	35.46	75.1347
1525	35.48	78.7244	35.48	135.383	35.48	78.5233	35.48	78.1697	35.48	77.2591	35.48	64.3389	35.48	93.7403	35.48	98.3683	35.48	64.4696	35.48	68.9059	35.48	73.8887	35.48	71.3855	35.48	75.2387
1526	35.5	78.2877	35.5	135.989	35.5	79.1552	35.5	77.7051	35.5	78.4989	35.5	64.9217	35.5	94.9098	35.5	87.9441	35.5	64.0255	35.5	69.1861	35.5	75.0686	35.5	71.3391	35.5	75.6939
1527	35.52	79.2187	35.52	135.13	35.52	77.9733	35.52	77.1969	35.52	79.0717	35.52	63.6224	35.52	95.1575	35.52	72.2984	35.52	62.7575	35.52	68.1283	35.52	75.1668	35.52	71.8071	35.52	77.2673
1528	35.54	77.7515	35.54	137.15	35.54	78.8553	35.54	77.018	35.54	79.9308	35.54	63.772	35.54	92.148	35.54	71.6504	35.54	62.3262	35.54	69.6286	35.54	74.7923	35.54	72.7513	35.54	78.2775
1529	35.56	77.9621	35.56	138.092	35.56	78.8611	35.56	76.2361	35.56	81.3542	35.56	62.7517	35.56	93.0528	35.56	70.0047	35.56	61.9235	35.56	70.8785	35.56	75.9134	35.56	72.0483	35.56	79.9049
1530	35.58	76.984	35.58	137.758	35.58	79.7496	35.58	76.6342	35.58	81.932	35.58	61.6638	35.58	93.5575	35.58	77.366	35.58	63.4184	35.58	71.5478	35.58	76.0669	35.58	71.3743	35.58	79.8829
1531	35.6	78.3714	35.6	137.418	35.6	79.8918	35.6	75.3511	35.6	83.1069	35.6	61.416	35.6	94.8904	35.6	85.1142	35.6	64.6415	35.6	70.999	35.6	77.0052	35.6	72.5538	35.6	80.521
1532	35.62	78.8153	35.62	135.756	35.62	80.4626	35.62	76.7838	35.62	83.1223	35.62	61.4334	35.62	94.4023	35.62	93.5944	35.62	65.6124	35.62	72.4626	35.62	76.7525	35.62	72.2535	35.62	80.3973
1533	35.64	78.136	35.64	134.989	35.64	79.4323	35.64	75.7503	35.64	83.9413	35.64	62.3196	35.64	95.5347	35.64	98.6247	35.64	65.1764	35.64	72.2164	35.64	76.0274	35.64	72.4066	35.64	81.1007
1534	35.66	78.1295	35.66	134.49	35.66	79.0168	35.66	77.079	35.66	82.9229	35.66	62.2145	35.66	95.6425	35.66	95.0396	35.66	65.1142	35.66	72.2419	35.66	75.927	35.66	72.807	35.66	79.479
1535	35.68	79.5096	35.68	134.772	35.68	79.9938	35.68	76.8924	35.68	82.9356	35.68	61.9018	35.68	94.5913	35.68	88.993	35.68	65.3144	35.68	72.9693	35.68	75.7677	35.68	73.1038	35.68	77.8728
1536	35.7	78.6787	35.7	134.9	35.7	79.4806	35.7	77.5563	35.7	82.5469	35.7	62.931	35.7	94.8027	35.7	91.324	35.7	66.0054	35.7	73.8802	35.7	74.3343	35.7	73.6255	35.7	77.5529
1537	35.72	78.3112	35.72	134.855	35.72	77.6182	35.72	79.0253	35.72	82.0193	35.72	62.4955	35.72	94.601	35.72	94.4522	35.72	66.9337	35.72	73.4473	35.72	73.2533	35.72	74.3239	35.72	77.9791
1538	35.74	77.6365	35.74	132.9	35.74	78.1569	35.74	80.5959	35.74	83.3677	35.74	63.9273	35.74	92.7876	35.74	100.732	35.74	67.2673	35.74	71.6213	35.74	73.5791	35.74	75.7469	35.74	77.4184
1539	35.76	76.7427	35.76	132.203	35.76	78.3787	35.76	79.4234	35.76	84.3811	35.76	65.3469	35.76	92.5994	35.76	90.8578	35.76	68.8448	35.76	70.8986	35.76	73.4829	35.76	74.759	35.76	76.6922
1540	35.78	75.8987	35.78	132.159	35.78	78.5727	35.78	79.9942	35.78	84.5051	35.78	65.0218	35.78	93.3291	35.78	87.8461	35.78	69.2143	35.78	70.4016	35.78	74.485	35.78	74.4889	35.78	77.4442
1541	35.8	73.1788	35.8	132.815	35.8	79.0756	35.8	79.0559	35.8	83.5521	35.8	64.875	35.8	92.4031	35.8	88.7832	35.8	70.1376	35.8	70.3857	35.8	74.4344	35.8	73.7055	35.8	77.753
1542	35.82	72.574	35.82	132.923	35.82	78.771	35.82	79.9014	35.82	84.3753	35.82	65.033	35.82	90.8073	35.82	83.282	35.82	69.3542	35.82	70.0526	35.82	74.0282	35.82	73.2676	35.82	77.0953
1543	35.84	73.2762	35.84	131.76	35.84	79.4431	35.84	79.8899	35.84	84.2342	35.84	64.3679	35.84	89.9911	35.84	80.0559	35.84	68.5098	35.84	69.2298	35.84	73.5691	35.84	73.0736	35.84	78.1368
1544	35.86	74.6505	35.86	130.422	35.86	79.7368	35.86	80.2585	35.86	82.9503	35.86	63.7314	35.86	90.155	35.86	85.0769	35.86	68.6269	35.86	68.6083	35.86	73.0218	35.86	74.8827	35.86	76.9685
1545	35.88	75.7463	35.88	131.019	35.88	79.7983	35.88	78.7919	35.88	82.3107	35.88	64.1789	35.88	89.6274	35.88	83.8322	35.88	67.5992	35.88	69.1297	35.88	71.8114	35.88	74.6149	35.88	77.2723
1546	35.9	74.9964	35.9	131.765	35.9	80.8897	35.9	79.1115	35.9	81.6827	35.9	64.5604	35.9	89.646	35.9	91.7622	35.9	67.045	35.9	67.7233	35.9	71.9215	35.9	74.4645	35.9	78.6841
1547	35.92	75.6456	35.92	132.38	35.92	80.7022	35.92	79.1393	35.92	82.1407	35.92	64.7934	35.92	87.7144	35.92	87.7203	35.92	66.0159	35.92	66.1813	35.92	71.2286	35.92	74.3405	35.92	78.245
1548	35.94	73.5659	35.94	134.381	35.94	80.4553	35.94	77.9154	35.94	81.0891	35.94	64.6415	35.94	87.2224	35.94	83.3566	35.94	64.4294	35.94	65.2135	35.94	72.2663	35.94	73.961	35.94	77.6738
1549	35.96	73.5822	35.96	133.956	35.96	80.007	35.96	77.8145	35.96	81.1026	35.96	64.4908	35.96	85.8906	35.96	84.5408	35.96	63.3094	35.96	65.348	35.96	71.92	35.96	73.1366	35.96	77.4725
1550	35.98	73.3207	35.98	135.888	35.98	81.3094	35.98	76.4773	35.98	80.4464	35.98	64.3872	35.98	86.7185	35.98	88.1352	35.98	60.7699	35.98	63.3871	35.98	72.2512	35.98	72.3501	35.98	77.6213
1551	36	74.0366	36	136.009	36	80.8638	36	75.6073	36	80.4854	36	63.8404	36	86.429	36	89.338	36	60.2968	36	63.4744	36	71.8327	36	71.4037	36	76.7934
1552	36.02	72.0752	36.02	137.415	36.02	80.8781	36.02	73.554	36.02	80.4162	36.02	63.903	36.02	85.6166	36.02	83.4732	36.02	59.9339	36.02	65.9594	36.02	70.9214	36.02	71.4072	36.02	75.4829
1553	36.04	73.252	36.04	137.3	36.04	79.8238	36.04	73.2035	36.04	79.8748	36.04	63.6935	36.04	86.473	36.04	69.8275	36.04	59.7264	36.04	65.7971	36.04	70.4394	36.04	70.4742	36.04	74.2674
1554	36.06	73.6633	36.06	138.088	36.06	79.0624	36.06	74.0754	36.06	79.0199	36.06	64.1731	36.06	85.9687	36.06	69.7762	36.06	59.2761	36.06	66.4846	36.06	69.3198	36.06	71.1285	36.06	73.3414
1555	36.08	75.8209	36.08	137.408	36.08	77.8647	36.08	72.2659	36.08	77.5127	36.08	64.6168	36.08	86.9658	36.08	74.014	36.08	58.3115	36.08	66.0321	36.08	69.3024	36.08	70.1411	36.08	73.0064
1556	36.1	74.7453	36.1	138.167	36.1	78.3668	36.1	73.2479	36.1	77.1374	36.1	65.0307	36.1	87.389	36.1	84.9744	36.1	57.0721	36.1	67.532	36.1	67.479	36.1	69.9841	36.1	72.2616
1557	36.12	75.6064	36.12	137.859	36.12	76.5697	36.12	73.1177	36.12	76.8325	36.12	65.1799	36.12	89.0937	36.12	88.7739	36.12	55.8829	36.12	67.8953	36.12	67.709	36.12	70.2806	36.12	71.3101
1558	36.14	75.5528	36.14	136.487	36.14	76.0143	36.14	73.9277	36.14	76.3134	36.14	64.7799	36.14	88.1762	36.14	78.1259	36.14	55.6062	36.14	68.7312	36.14	67.1312	36.14	70.72	36.14	70.303
1559	36.16	73.5293	36.16	135.438	36.16	73.8929	36.16	73.607	36.16	77.2363	36.16	64.8545	36.16	87.4307	36.16	69.2028	36.16	55.5702	36.16	70.1573	36.16	67.7774	36.16	71.045	36.16	69.3473
1560	36.18	73.4501	36.18	135.287	36.18	73.2483	36.18	73.7948	36.18	77.3523	36.18	65.1324	36.18	87.6533	36.18	69.5944	36.18	57.2997	36.18	69.1892	36.18	67.7144	36.18	70.5016	36.18	70.0147
1561	36.2	72.1013	36.2	132.981	36.2	72.2462	36.2	75.3585	36.2	77.4582	36.2	64.6207	36.2	86.8356	36.2	78.8158	36.2	58.5117	36.2	69.108	36.2	68.8398	36.2	70.0587	36.2	69.4354
1562	36.22	72.3073	36.22	132.133	36.22	72.8978	36.22	75.6448	36.22	78.977	36.22	64.543	36.22	88.5913	36.22	94.9977	36.22	58.3567	36.22	68.6945	36.22	69.4319	36.22	70.0537	36.22	68.6914
1563	36.24	74.0144	36.24	131.86	36.24	71.8995	36.24	76.3022	36.24	78.4908	36.24	64.131	36.24	89.8883	36.24	98.4242	36.24	59.4408	36.24	69.1644	36.24	70.041	36.24	69.721	36.24	68.7583
1564	36.26	75.0173	36.26	131.681	36.26	72.2245	36.26	76.9956	36.26	76.9036	36.26	63.7244	36.26	89.7782	36.26	95.3427	36.26	59.6209	36.26	69.13	36.26	70.7749	36.26	69.5069	36.26	68.5847
1565	36.28	74.8441	36.28	133.1	36.28	71.8064	36.28	77.1014	36.28	77.9146	36.28	63.326	36.28	89.3677	36.28	84.704	36.28	60.1349	36.28	68.2091	36.28	71.1103	36.28	69.2742	36.28	68.8595
1566	36.3	74.6054	36.3	133.034	36.3	72.3076	36.3	78.6643	36.3	79.2112	36.3	62.6504	36.3	89.0303	36.3	79.5291	36.3	60.914	36.3	67.256	36.3	70.4162	36.3	68.6864	36.3	69.4972
1567	36.32	73.9941	36.32	132.356	36.32	72.737	36.32	77.3449	36.32	79.0307	36.32	62.3772	36.32	89.7836	36.32	88.6154	36.32	61.8984	36.32	67.7105	36.32	70.7154	36.32	69.2943	36.32	69.9799
1568	36.34	71.8516	36.34	132.173	36.34	72.5372	36.34	77.2085	36.34	77.4253	36.34	61.3391	36.34	90.6334	36.34	98.5734	36.34	62.2064	36.34	66.5743	36.34	70.8012	36.34	68.8781	36.34	69.9764
1569	36.36	72.3792	36.36	133.905	36.36	72.3447	36.36	76.3196	36.36	77.0891	36.36	61.2162	36.36	89.9049	36.36	104.331	36.36	62.3521	36.36	65.7766	36.36	70.0518	36.36	68.9855	36.36	70.5013
1570	36.38	71.9431	36.38	132.984	36.38	72.7884	36.38	76.2323	36.38	76.9959	36.38	61.6182	36.38	88.8004	36.38	99.3566	36.38	63.2383	36.38	64.4294	36.38	71.2831	36.38	68.5473	36.38	71.1177
1571	36.4	71.8797	36.4	134.264	36.4	72.7045	36.4	75.4949	36.4	77.2866	36.4	61.5888	36.4	88.9577	36.4	88.4242	36.4	63.1617	36.4	64.5554	36.4	71.6657	36.4	68.2338	36.4	70.9503
1572	36.42	71.8581	36.42	133.645	36.42	72.7127	36.42	74.9677	36.42	77.1312	36.42	62.0657	36.42	87.8717	36.42	83.4965	36.42	62.9759	36.42	64.8634	36.42	71.6595	36.42	68.8197	36.42	70.5132
1573	36.44	74.644	36.44	133.157	36.44	73.0933	36.44	74.3942	36.44	76.9515	36.44	60.9345	36.44	87.2448	36.44	84.3496	36.44	63.6773	36.44	64.5554	36.44	69.4218	36.44	68.3316	36.44	70.7041
1574	36.46	75.7522	36.46	133.855	36.46	74.3331	36.46	72.9333	36.46	77.7496	36.46	61.1544	36.46	88.007	36.46	82.2984	36.46	64.194	36.46	63.9308	36.46	69.8203	36.46	67.9355	36.46	70.1005
1575	36.48	76.1353	36.48	134.92	36.48	73.2862	36.48	72.5963	36.48	77.8195	36.48	59.4354	36.48	87.2688	36.48	72.6154	36.48	64.9604	36.48	65.8106	36.48	68.2014	36.48	68.7057	36.48	70.2272
1576	36.5	75.49	36.5	135.489	36.5	73.7592	36.5	72.6543	36.5	78.0104	36.5	60.3683	36.5	86.4294	36.5	68.6294	36.5	64.6655	36.5	65.8253	36.5	67.4605	36.5	69.416	36.5	71.0701
1577	36.52	76.4616	36.52	134.638	36.52	73.4218	36.52	74.0986	36.52	78.7853	36.52	60.1318	36.52	86.3532	36.52	74.2518	36.52	64.3594	36.52	64.5654	36.52	67.0632	36.52	69.2785	36.52	71.5154
1578	36.54	75.5567	36.54	135.348	36.54	73.4365	36.54	74.5952	36.54	78.8259	36.54	61.2951	36.54	85.4013	36.54	74.993	36.54	63.6839	36.54	64.9646	36.54	66.2427	36.54	68.5496	36.54	71.4106
1579	36.56	74.2792	36.56	135.685	36.56	74.6365	36.56	73.1915	36.56	79.0871	36.56	61.8806	36.56	85.76	36.56	85.6923	36.56	64.7127	36.56	64.7366	36.56	65.5807	36.56	68.1488	36.56	72.4371
1580	36.58	75.439	36.58	135.074	36.58	74.1836	36.58	72.9712	36.58	80.5813	36.58	62.9121	36.58	85.9927	36.58	85.8928	36.58	64.3586	36.58	66.1534	36.58	65.1227	36.58	68.761	36.58	74.0193
1581	36.6	73.7555	36.6	133.693	36.6	72.7443	36.6	73.886	36.6	80.9449	36.6	62.9391	36.6	85.2383	36.6	83.711	36.6	64.6628	36.6	66.6079	36.6	65.7948	36.6	67.9795	36.6	75.1161
1582	36.62	73.4423	36.62	134.627	36.62	73.4883	36.62	73.486	36.62	82.5581	36.62	63.2595	36.62	84.4591	36.62	86.2704	36.62	64.029	36.62	66.9225	36.62	65.5791	36.62	67.6456	36.62	75.3619
1583	36.64	73.1716	36.64	134.262	36.64	73.2162	36.64	73.1826	36.64	82.8174	36.64	63.2317	36.64	84.6736	36.64	80.1865	36.64	63.8033	36.64	66.8939	36.64	67.496	36.64	66.5453	36.64	75.4972
1584	36.66	71.4783	36.66	133.246	36.66	74.6462	36.66	74.0974	36.66	82.5407	36.66	62.9863	36.66	85.2325	36.66	82.0932	36.66	63.7326	36.66	67.0466	36.66	67.3623	36.66	65.6375	36.66	74.8568
1585	36.68	70.4184	36.68	131.423	36.68	74.696	36.68	74.8502	36.68	82.1415	36.68	62.9434	36.68	85.2043	36.68	88.3496	36.68	63.9119	36.68	67.8187	36.68	68.3911	36.68	66.0804	36.68	73.9289
1586	36.7	70.3897	36.7	131.976	36.7	73.3592	36.7	75.125	36.7	83.498	36.7	63.1942	36.7	85.3843	36.7	80.0559	36.7	63.183	36.7	67.7716	36.7	68.3753	36.7	65.4613	36.7	72.853
1587	36.72	70.1935	36.72	131.576	36.72	73.658	36.72	75.9567	36.72	83.9181	36.72	64.1874	36.72	84.4174	36.72	82.1585	36.72	62.8506	36.72	67.6912	36.72	68.2524	36.72	64.4491	36.72	72.1523
1588	36.74	69.3213	36.74	132.417	36.74	74.669	36.74	74.7447	36.74	83.9567	36.74	63.8141	36.74	83.634	36.74	82.2051	36.74	63.4508	36.74	66.8591	36.74	68.1322	36.74	63.8423	36.74	71.1409
1589	36.76	69.3096	36.76	133.362	36.76	75.3956	36.76	74.5816	36.76	84.8008	36.76	62.5554	36.76	83.4837	36.76	80.0559	36.76	63.547	36.76	65.513	36.76	67.1486	36.76	65.0354	36.76	71.6093
1590	36.78	67.6247	36.78	134.439	36.78	75.2255	36.78	74.3003	36.78	82.9863	36.78	62.3768	36.78	84.1828	36.78	84.7413	36.78	62.8553	36.78	65.6278	36.78	66.795	36.78	65.3345	36.78	70.9074
1591	36.8	68.493	36.8	134.223	36.8	74.9882	36.8	72.681	36.8	81.6966	36.8	62.6957	36.8	84.9932	36.8	81.4732	36.8	63.161	36.8	65.9996	36.8	67.0701	36.8	66.3123	36.8	69.5165
1592	36.82	70.0503	36.82	133.989	36.82	74.4475	36.82	72.4159	36.82	79.2599	36.82	62.5558	36.82	85.6672	36.82	74.0932	36.82	63.2066	36.82	65.1853	36.82	66.2342	36.82	65.908	36.82	69.406
1593	36.84	70.9572	36.84	134.39	36.84	74.2945	36.84	71.5161	36.84	78.366	36.84	63.9119	36.84	86.1983	36.84	77.8275	36.84	62.897	36.84	65.9992	36.84	66.3161	36.84	65.5737	36.84	69.3187
1594	36.86	70.0647	36.86	132.65	36.86	73.8261	36.86	69.8802	36.86	78.0526	36.86	63.5451	36.86	86.4784	36.86	78.2657	36.86	62.9067	36.86	65.6556	36.86	65.767	36.86	65.1923	36.86	69.0234
1595	36.88	69.0252	36.88	132.274	36.88	72.7204	36.88	70.5044	36.88	77.0323	36.88	61.8338	36.88	86.9256	36.88	82.7459	36.88	62.6512	36.88	65.8199	36.88	65.896	36.88	66.9755	36.88	68.9662
1596	36.9	69.2239	36.9	129.207	36.9	72.7768	36.9	69.9637	36.9	76.965	36.9	61.692	36.9	86.1546	36.9	88.7133	36.9	63.0017	36.9	64.5132	36.9	65.3047	36.9	68.1268	36.9	68.8715
1597	36.92	70.085	36.92	128.672	36.92	72.0232	36.92	69.7109	36.92	75.3921	36.92	61.0578	36.92	87.326	36.92	86.5315	36.92	63.5331	36.92	63.9045	36.92	64.0885	36.92	68.6601	36.92	68.6114
1598	36.94	68.663	36.94	128.706	36.94	72.5094	36.94	70.1739	36.94	75.9992	36.94	60.8301	36.94	89.0315	36.94	77.7389	36.94	63.142	36.94	64.187	36.94	64.8626	36.94	69.2576	36.94	68.0529
1599	36.96	69.6979	36.96	127.944	36.96	71.7921	36.96	71.6499	36.96	75.3693	36.96	59.5814	36.96	90.0761	36.96	67.6037	36.96	63.4729	36.96	63.828	36.96	63.8655	36.96	69.3874	36.96	68.9527
1600	36.98	69.847	36.98	126.847	36.98	71.5382	36.98	72.0255	36.98	75.3047	36.98	62.2392	36.98	91.0976	36.98	63.4033	36.98	64.3896	36.98	62.6902	36.98	63.4682	36.98	69.1382	36.98	69.1088
1601	37	68.5021	37	125.563	37	70.1144	37	72.468	37	76.0062	37	61.9038	37	92.1009	37	68.8438	37	62.8522	37	61.9815	37	63.1297	37	68.8827	37	69.7063
1602	37.02	67.7143	37.02	125.351	37.02	68.6307	37.02	72.8796	37.02	75.7894	37.02	62.9403	37.02	90.509	37.02	75.9068	37.02	63.0099	37.02	62.1948	37.02	63.3805	37.02	68.3177	37.02	70.8734
1603	37.04	67.7862	37.04	125.792	37.04	67.852	37.04	72.8715	37.04	77.6236	37.04	63.4133	37.04	92.0545	37.04	85.2028	37.04	63.4539	37.04	62.2412	37.04	63.1567	37.04	68.4019	37.04	70.8587
1604	37.06	67.5665	37.06	124.782	37.06	65.9745	37.06	73.2147	37.06	77.0365	37.06	64.5874	37.06	93.1598	37.06	89.4499	37.06	63.2228	37.06	62.1905	37.06	63.811	37.06	68.2133	37.06	70.9936
1605	37.08	69.1631	37.08	124.418	37.08	66.6643	37.08	72.834	37.08	77.3813	37.08	64.827	37.08	93.2127	37.08	85.6037	37.08	63.3376	37.08	62.2984	37.08	65.0574	37.08	68.6763	37.08	69.6827
1606	37.1	69.3279	37.1	124.476	37.1	67.0315	37.1	73.108	37.1	77.7967	37.1	65.6931	37.1	92.987	37.1	81.986	37.1	62.2999	37.1	62.1851	37.1	66.0881	37.1	68.5959	37.1	68.8421
1607	37.12	68.6839	37.12	123.519	37.12	67.047	37.12	73.4771	37.12	77.3762	37.12	64.3312	37.12	92.6667	37.12	79.5524	37.12	62.8684	37.12	62.7281	37.12	67.3086	37.12	67.011	37.12	68.1616
1608	37.14	68.9696	37.14	122.907	37.14	68.1291	37.14	74.65	37.14	77.6274	37.14	65.3244	37.14	92.0019	37.14	76.2611	37.14	62.6303	37.14	62.3362	37.14	67.0833	37.14	66.1341	37.14	66.7073
1609	37.16	68.78	37.16	122.504	37.16	67.5351	37.16	75.801	37.16	77.9335	37.16	65.8659	37.16	90.3567	37.16	80.3403	37.16	62.0657	37.16	62.3621	37.16	67.6332	37.16	66.1975	37.16	65.527
1610	37.18	67.6934	37.18	121.833	37.18	67.1003	37.18	77.1799	37.18	78.0661	37.18	66.3049	37.18	89.6642	37.18	82.9137	37.18	61.7836	37.18	62.8537	37.18	66.8158	37.18	65.9474	37.18	65.2889
1611	37.2	69.6692	37.2	122.341	37.2	68.9507	37.2	77.1513	37.2	77.1513	37.2	66.4089	37.2	88.3853	37.2	82.7692	37.2	61.4241	37.2	62.2667	37.2	65.9096	37.2	66.3138	37.2	64.6392
1612	37.22	69.0095	37.22	123.252	37.22	69.081	37.22	76.5341	37.22	77.1076	37.22	65.9467	37.22	85.9873	37.22	79.7156	37.22	62.7706	37.22	61.7604	37.22	65.7534	37.22	67.1737	37.22	65.4234
1613	37.24	68.8192	37.24	124.815	37.24	70.1032	37.24	76.6276	37.24	75.8848	37.24	64.7308	37.24	87.212	37.24	78.0373	37.24	63.1254	37.24	61.0887	37.24	66.1403	37.24	66.7103	37.24	64.6964
1614	37.26	68.2256	37.26	126.806	37.26	70.3115	37.26	76.0785	37.26	75.3534	37.26	64.4089	37.26	87.3013	37.26	71.282	37.26	62.1024	37.26	62.0502	37.26	66.5407	37.26	66.1797	37.26	64.5295
1615	37.28	68.6198	37.28	126.181	37.28	70.8982	37.28	76.1476	37.28	75.755	37.28	63.2904	37.28	86.6732	37.28	72.373	37.28	62.3919	37.28	63.1784	37.28	66.2779	37.28	65.416	37.28	65.1509
1616	37.3	69.5848	37.3	127.374	37.3	70.7733	37.3	75.433	37.3	74.875	37.3	61.411	37.3	86.2562	37.3	79.6037	37.3	62.8657	37.3	62.7184	37.3	67.6274	37.3	65.0767	37.3	66.4174
1617	37.32	70.2681	37.32	126.831	37.32	72.0421	37.32	75.2402	37.32	74.5511	37.32	61.0701	37.32	85.668	37.32	88.0746	37.32	63.5169	37.32	62.3776	37.32	67.9911	37.32	65.0106	37.32	67.3217
1618	37.34	70.8244	37.34	127.188	37.34	71.3932	37.34	73.9192	37.34	74.2423	37.34	59.5432	37.34	84.3753	37.34	84.2518	37.34	64.4421	37.34	61.6259	37.34	67.6216	37.34	66.2497	37.34	68.5484
1619	37.36	72.9454	37.36	126.143	37.36	71.8466	37.36	74.3239	37.36	73.2537	37.36	59.1911	37.36	85.2356	37.36	78.3543	37.36	65.1158	37.36	60.6071	37.36	68.4611	37.36	66.6431	37.36	69.3786
1620	37.38	71.9091	37.38	127.205	37.38	74.1666	37.38	73.6108	37.38	74.6153	37.38	59.6804	37.38	84.3416	37.38	71.5897	37.38	65.9327	37.38	60.6296	37.38	67.5683	37.38	66.3915	37.38	70.4499
1621	37.4	71.5253	37.4	128.689	37.4	74.3501	37.4	73.5838	37.4	74.744	37.4	59.8187	37.4	84.6439	37.4	67.1562	37.4	66.7127	37.4	60.4004	37.4	66.584	37.4	66.2995	37.4	70.5113
1622	37.42	70.8761	37.42	128.732	37.42	75.5965	37.42	73.5293	37.42	75.9169	37.42	60.2473	37.42	85.6541	37.42	72.0186	37.42	66.9426	37.42	60.2272	37.42	66.8085	37.42	65.6607	37.42	71.5061
1623	37.44	70.9964	37.44	127.325	37.44	74.267	37.44	73.6062	37.44	75.9092	37.44	61.2228	37.44	85.6792	37.44	74.7739	37.44	66.4912	37.44	59.1007	37.44	66.0259	37.44	66.1395	37.44	71.5602
1624	37.46	69.643	37.46	129.249	37.46	73.7662	37.46	72.9013	37.46	77.1896	37.46	62.6288	37.46	85.5764	37.46	73.697	37.46	66.1345	37.46	58.3668	37.46	66.2365	37.46	67.0933	37.46	71.9919
1625	37.48	70.542	37.48	128.565	37.48	73.5285	37.48	71.5478	37.48	79.1463	37.48	61.8748	37.48	85.5602	37.48	76.5828	37.48	64.8	37.48	58.0139	37.48	66.0641	37.48	67.4044	37.48	72.0367
1626	37.5	69.8934	37.5	129.106	37.5	73.3898	37.5	71.0215	37.5	79.1393	37.5	62.4468	37.5	85.9386	37.5	78.9837	37.5	65.5841	37.5	57.7461	37.5	64.5608	37.5	68.6663	37.5	71.0191
1627	37.52	68.9905	37.52	130.941	37.52	73.5811	37.52	71.4562	37.52	79.6325	37.52	62.6052	37.52	88.6848	37.52	83.0303	37.52	64.8757	37.52	57.6089	37.52	64.0986	37.52	69.6294	37.52	68.7239
1628	37.54	69.6312	37.54	129.697	37.54	74.589	37.54	71.069	37.54	79.0083	37.54	62.7884	37.54	90.0425	37.54	86.7552	37.54	64.087	37.54	57.6989	37.54	63.908	37.54	70.4058	37.54	68.9519
1629	37.56	68.6152	37.56	126.667	37.56	76.1457	37.56	70.6906	37.56	79.8613	37.56	62.7977	37.56	90.5055	37.56	83.1748	37.56	63.7496	37.56	57.4346	37.56	63.7585	37.56	71.0083	37.56	67.6928
1630	37.58	67.0749	37.58	126.158	37.58	74.5863	37.58	71.8841	37.58	79.8636	37.58	62.7231	37.58	91.0338	37.58	84.7273	37.58	61.8303	37.58	57.828	37.58	63.5111	37.58	69.8875	37.58	67.0868
1631	37.6	66.8768	37.6	127.046	37.6	75.3639	37.6	72.6937	37.6	79.4926	37.6	61.8775	37.6	92.5484	37.6	85.338	37.6	60.7857	37.6	58.1987	37.6	62.3378	37.6	69.2491	37.6	65.6344
1632	37.62	65.6345	37.62	126.542	37.62	76.1071	37.62	73.2885	37.62	79.3627	37.62	62.475	37.62	92.0054	37.62	91.3986	37.62	59.7824	37.62	58.395	37.62	62.0162	37.62	69.5157	37.62	64.9241
1633	37.64	65.4194	37.64	124.701	37.64	74.6466	37.64	73.6765	37.64	79.3697	37.64	62.034	37.64	91.8083	37.64	93.2354	37.64	59.5938	37.64	59.3275	37.64	61.5737	37.64	70.0696	37.64	64.4665
1634	37.66	65.0154	37.66	123.593	37.66	73.6294	37.66	73.7063	37.66	77.9045	37.66	63.0987	37.66	91.6444	37.66	91.4079	37.66	60.3815	37.66	60.2663	37.66	61.4002	37.66	70.155	37.66	64.0727
1635	37.68	64.6845	37.68	124.43	37.68	73.1814	37.68	73.5525	37.68	78.1878	37.68	63.28	37.68	91.3067	37.68	88.4196	37.68	60.8247	37.68	60.9631	37.68	61.3561	37.68	69.8798	37.68	62.8692
1636	37.7	66.5525	37.7	124.478	37.7	73.1486	37.7	73.239	37.7	79.5919	37.7	62.8935	37.7	91.1745	37.7	85.2448	37.7	60.2257	37.7	61.7441	37.7	61.593	37.7	69.1984	37.7	63.2155
1637	37.72	66.7355	37.72	124.969	37.72	73.4837	37.72	73.3727	37.72	79.234	37.72	62.2918	37.72	92.662	37.72	82.5315	37.72	59.8025	37.72	63.1845	37.72	62.4093	37.72	68.2555	37.72	62.9751
1638	37.74	66.4969	37.74	124.264	37.74	73.6166	37.74	73.6016	37.74	79.6441	37.74	63.4875	37.74	91.7256	37.74	87.2308	37.74	59.4137	37.74	63.5903	37.74	63.336	37.74	68.904	37.74	63.8868
1639	37.76	67.1278	37.76	124.832	37.76	73.9018	37.76	74.7014	37.76	78.8004	37.76	63.4381	37.76	91.5146	37.76	83.655	37.76	59.508	37.76	63.8176	37.76	63.6649	37.76	68.4232	37.76	65.2305
1640	37.78	66.3942	37.78	124.751	37.78	73.8253	37.78	75.1892	37.78	78.4073	37.78	63.0643	37.78	91.2595	37.78	79.5664	37.78	60.4039	37.78	63.9834	37.78	65.0106	37.78	66.7896	37.78	65.5092
1641	37.8	66.0294	37.8	124.321	37.8	73.4473	37.8	75.6657	37.8	76.8754	37.8	64.885	37.8	89.857	37.8	69.7576	37.8	61.1223	37.8	64.4495	37.8	64.6794	37.8	66.087	37.8	66.8371
1642	37.82	65.9019	37.82	124.66	37.82	72.7157	37.82	75.862	37.82	76.1403	37.82	65.6336	37.82	89.1003	37.82	72.4709	37.82	60.33	37.82	65.0075	37.82	65.1934	37.82	64.7239	37.82	68.2296
1643	37.84	65.9431	37.84	123.977	37.84	73.8056	37.84	75.2147	37.84	75.8655	37.84	65.8145	37.84	88.7127	37.84	85.6224	37.84	60.7385	37.84	64.6273	37.84	64.4244	37.84	62.8479	37.84	69.5745
1644	37.86	67.0749	37.86	125.368	37.86	74.218	37.86	73.428	37.86	76.647	37.86	65.428	37.86	86.2408	37.86	91.9207	37.86	60.3146	37.86	65.7635	37.86	64.4499	37.86	61.9084	37.86	70.6582
1645	37.88	68.6296	37.88	124.523	37.88	73.5312	37.88	72.9476	37.88	76.5697	37.88	66.4553	37.88	85.7998	37.88	81.2634	37.88	60.6037	37.88	65.6081	37.88	64.2044	37.88	61.5258	37.88	72.039
1646	37.9	68.0621	37.9	124.959	37.9	73.0481	37.9	71.2309	37.9	75.9764	37.9	67.6541	37.9	84.7347	37.9	74.7366	37.9	59.1733	37.9	65.6101	37.9	64.0274	37.9	61.7217	37.9	72.6779
1647	37.92	67.5711	37.92	125.11	37.92	72.4754	37.92	71.9312	37.92	75.8717	37.92	67.2062	37.92	84.2122	37.92	74.6946	37.92	58.8553	37.92	65.1838	37.92	64.1612	37.92	61.4072	37.92	72.9782
1648	37.94	66.9088	37.94	126.474	37.94	72.2056	37.94	72.6794	37.94	75.515	37.94	66.6609	37.94	83.5552	37.94	79.9907	37.94	59.5467	37.94	65.7391	37.94	63.3457	37.94	62.2002	37.94	74.8978
1649	37.96	66.3478	37.96	126.246	37.96	71.9587	37.96	73.1138	37.96	76.0553	37.96	65.5722	37.96	83.4918	37.96	83.6037	37.96	59.3747	37.96	65.4566	37.96	62.5372	37.96	63.2131	37.96	75.0392
1650	37.98	66.0157	37.98	126.934	37.98	72.5727	37.98	73.7496	37.98	75.6951	37.98	65.7778	37.98	84.2713	37.98	86.8438	37.98	59.6587	37.98	64.5411	37.98	61.8203	37.98	62.9291	37.98	75.7125
1651	38	65.2802	38	128.352	38	72.3741	38	74.0375	38	76.7103	38	63.9467	38	85.4721	38	85.4033	38	58.3695	38	63.5652	38	62.1175	38	62.5685	38	76.6698
1652	38.02	64.3727	38.02	127.422	38.02	72.247	38.02	73.0732	38.02	76.9387	38.02	63.1741	38.02	85.7476	38.02	88.7972	38.02	58.6477	38.02	63.1942	38.02	61.1671	38.02	62.8131	38.02	76.9511
1653	38.04	63.4286	38.04	126.224	38.04	72.298	38.04	71.8624	38.04	76.9252	38.04	62.6384	38.04	85.6197	38.04	83.5338	38.04	57.8775	38.04	63.2348	38.04	61.2019	38.04	62.1241	38.04	77.0987
1654	38.06	64.4851	38.06	127.671	38.06	71.0334	38.06	71.1111	38.06	77.0609	38.06	61.4276	38.06	86.9156	38.06	78.7366	38.06	57.4033	38.06	62.6814	38.06	61.3623	38.06	61.2278	38.06	75.2255
1655	38.08	64.1504	38.08	127.593	38.08	71.7507	38.08	72.1743	38.08	76.2296	38.08	60.7583	38.08	86.9275	38.08	80.7972	38.08	58.138	38.08	62.2682	38.08	60.4	38.08	61.721	38.08	75.1961
1656	38.1	64.4544	38.1	127.521	38.1	70.7876	38.1	70.5144	38.1	76.109	38.1	58.8959	38.1	87.4489	38.1	82.0559	38.1	58.9353	38.1	62.393	38.1	61.222	38.1	62.0707	38.1	74.9929
1657	38.12	62.9546	38.12	125.229	38.12	69.8404	38.12	70.6284	38.12	77.2232	38.12	59.3855	38.12	88.6361	38.12	76.2144	38.12	59.77	38.12	60.9809	38.12	60.4008	38.12	61.6143	38.12	74.0611
1658	38.14	62.7813	38.14	124.723	38.14	68.9507	38.14	70.8757	38.14	76.8174	38.14	59.6472	38.14	88.817	38.14	75.986	38.14	60.1256	38.14	61.7082	38.14	60.9894	38.14	61.561	38.14	72.4147
1659	38.16	62.7989	38.16	123.921	38.16	68.8978	38.16	70.8363	38.16	79.3078	38.16	58.5457	38.16	89.9474	38.16	75.6923	38.16	60.1492	38.16	61.8307	38.16	60.133	38.16	61.6641	38.16	71.3708
1660	38.18	63.6156	38.18	122.48	38.18	69.0674	38.18	71.1984	38.18	79.9362	38.18	58.8916	38.18	89.2846	38.18	78.7832	38.18	59.1965	38.18	61.2661	38.18	60.5341	38.18	62.4595	38.18	70.6647
1661	38.2	64.0046	38.2	121.829	38.2	69.622	38.2	72.1237	38.2	79.3465	38.2	59.0466	38.2	89.1984	38.2	75.0303	38.2	60.5936	38.2	61.0787	38.2	61.9045	38.2	63.4837	38.2	69.8524
1662	38.22	66.8303	38.22	121.747	38.22	69.755	38.22	72.0325	38.22	79.5602	38.22	59.3105	38.22	89.4423	38.22	73.8135	38.22	60.72	38.22	60.0514	38.22	61.8821	38.22	62.4332	38.22	67.9042
1663	38.24	67.3325	38.24	122.464	38.24	69.8195	38.24	72.7231	38.24	78.4843	38.24	59.6908	38.24	90.0274	38.24	74.4709	38.24	59.8168	38.24	61.1853	38.24	61.4686	38.24	61.627	38.24	66.5364
1664	38.26	68.3086	38.26	121.795	38.26	69.0029	38.26	72.8479	38.26	77.6958	38.26	59.7125	38.26	89.2282	38.26	74.0093	38.26	59.4091	38.26	61.748	38.26	62.8224	38.26	61.3519	38.26	64.5098
1665	38.28	67.5521	38.28	121.9	38.28	68.2756	38.28	71.5815	38.28	75.9563	38.28	59.3279	38.28	87.9668	38.28	69.2634	38.28	59.9158	38.28	60.9384	38.28	62.8448	38.28	61.2363	38.28	64.2694
1666	38.3	67.0631	38.3	122.579	38.3	69.2978	38.3	71.6209	38.3	76.7795	38.3	59.1505	38.3	87.2541	38.3	65.6317	38.3	59.5432	38.3	61.2723	38.3	62.8363	38.3	60.2342	38.3	62.8023
1667	38.32	66.6924	38.32	123.41	38.32	69.9822	38.32	69.617	38.32	77.1799	38.32	59.2035	38.32	86.4653	38.32	63.5525	38.32	60.2296	38.32	61.1521	38.32	63.0265	38.32	59.2216	38.32	61.9745
1668	38.34	66.3151	38.34	123.784	38.34	68.1322	38.34	68.9418	38.34	75.8168	38.34	60.1963	38.34	84.0522	38.34	69.1189	38.34	60.3927	38.34	62.23	38.34	62.873	38.34	58.6829	38.34	61.0292
1669	38.36	67.3795	38.36	124.39	38.36	68.1507	38.36	69.2058	38.36	76.5584	38.36	61.5034	38.36	83.0044	38.36	70.6061	38.36	60.4862	38.36	62.8804	38.36	62.7977	38.36	58.7223	38.36	60.2207
1670	38.38	67.4194	38.38	125.437	38.38	67.1347	38.38	69.7511	38.38	76.6106	38.38	62.8008	38.38	81.5266	38.38	72.8998	38.38	59.8895	38.38	62.8839	38.38	63.3194	38.38	59.0643	38.38	59.6989
1671	38.4	65.7195	38.4	125.922	38.4	65.6545	38.4	71.4814	38.4	76.3308	38.4	62.4982	38.4	81.8006	38.4	73.7296	38.4	59.9563	38.4	62.0058	38.4	64.7799	38.4	58.4135	38.4	60.0989
1672	38.42	65.2566	38.42	127.311	38.42	65.0369	38.42	72.0614	38.42	76.4572	38.42	63.5954	38.42	80.8356	38.42	77.8322	38.42	59.7152	38.42	61.8895	38.42	64.4804	38.42	59.2924	38.42	61.5378
1673	38.44	65.8562	38.44	128.024	38.44	65.016	38.44	71.7005	38.44	77.3469	38.44	63.6352	38.44	80.6164	38.44	81.0769	38.44	59.1073	38.44	59.9123	38.44	65.6201	38.44	58.6593	38.44	61.035
1674	38.46	66.9644	38.46	127.776	38.46	66.3119	38.46	70.5824	38.46	77.4759	38.46	63.3024	38.46	81.4392	38.46	81.7576	38.46	59.4748	38.46	58.708	38.46	65.2046	38.46	58.1534	38.46	62.1731
1675	38.48	65.864	38.48	128.49	38.48	67.0002	38.48	69.9988	38.48	77.1505	38.48	62.6883	38.48	81.8705	38.48	71.6037	38.48	58.6814	38.48	59.469	38.48	65.1184	38.48	58.4924	38.48	63.4613
1676	38.5	65.288	38.5	128.509	38.5	67.0404	38.5	69.5092	38.5	76.6678	38.5	62.7084	38.5	82.6508	38.5	69.5851	38.5	59.5324	38.5	60.0313	38.5	64.9183	38.5	58.1778	38.5	63.8021
1677	38.52	64.3864	38.52	128.552	38.52	66.7123	38.52	69.9973	38.52	75.595	38.52	62.7409	38.52	83.9413	38.52	76.1352	38.52	59.3306	38.52	60.1221	38.52	64.6968	38.52	57.4926	38.52	64.5573
1678	38.54	64.508	38.54	128.185	38.54	67.9393	38.54	69.5536	38.54	74.458	38.54	62.6524	38.54	85.3333	38.54	83.4825	38.54	60.0781	38.54	59.5482	38.54	64.548	38.54	57.2901	38.54	64.863
1679	38.56	64.9807	38.56	126.733	38.56	67.719	38.56	69.2139	38.56	73.7302	38.56	62.2574	38.56	85.1065	38.56	87.6317	38.56	60.1963	38.56	59.949	38.56	64.8158	38.56	58.2408	38.56	65.8473
1680	38.58	66.9931	38.58	126.323	38.58	68.8595	38.58	67.5733	38.58	74.2361	38.58	60.8282	38.58	85.9772	38.58	86.5594	38.58	59.891	38.58	60.1206	38.58	64.3513	38.58	58.6582	38.58	65.7874
1681	38.6	66.9683	38.6	122.73	38.6	70.1214	38.6	68.1051	38.6	75.3716	38.6	60.9747	38.6	85.1873	38.6	78.4848	38.6	59.7959	38.6	59.2441	38.6	63.2054	38.6	58.885	38.6	65.7094
1682	38.62	68.3936	38.62	121.38	38.62	69.2978	38.62	68.0572	38.62	74.744	38.62	59.9958	38.62	85.486	38.62	78.2611	38.62	59.2889	38.62	59.927	38.62	62.9693	38.62	59.5996	38.62	64.4425
1683	38.64	68.4577	38.64	120.251	38.64	69.1409	38.64	67.9745	38.64	75.0736	38.64	58.863	38.64	86.0997	38.64	78.5501	38.64	59.2514	38.64	60.09	38.64	61.4091	38.64	61.2023	38.64	65.1158
1684	38.66	67.9987	38.66	120.889	38.66	69.2506	38.66	68.2052	38.66	74.189	38.66	58.8835	38.66	85.7851	38.66	80.9883	38.66	58.1928	38.66	60.5623	38.66	61.9042	38.66	61.9243	38.66	65.115
1685	38.68	68.1295	38.68	121.037	38.68	69.7136	38.68	67.8388	38.68	73.3473	38.68	58.4228	38.68	86.0108	38.68	85.1375	38.68	58.1975	38.68	61.3098	38.68	61.9451	38.68	62.3571	38.68	64.7351
1686	38.7	66.6388	38.7	123.343	38.7	70.0785	38.7	67.7503	38.7	73.9099	38.7	58.0715	38.7	86.2694	38.7	83.5105	38.7	58.2122	38.7	61.8744	38.7	61.4926	38.7	61.0872	38.7	64.2667
1687	38.72	66.7342	38.72	123.69	38.72	70.907	38.72	68.0441	38.72	72.0688	38.72	58.1295	38.72	85.1285	38.72	82.9417	38.72	57.8713	38.72	61.4044	38.72	62.1975	38.72	61.5764	38.72	64.2025
1688	38.74	66.9428	38.74	125.361	38.74	71.4613	38.74	67.4705	38.74	72.0835	38.74	56.7157	38.74	83.0616	38.74	85.972	38.74	56.8518	38.74	61.2599	38.74	62.1859	38.74	62.0784	38.74	62.8135
1689	38.76	65.7757	38.76	125.246	38.76	71.0489	38.76	66.9465	38.76	71.4396	38.76	55.8558	38.76	81.8783	38.76	85.6643	38.76	56.8545	38.76	60.327	38.76	61.3128	38.76	61.1934	38.76	61.2568
1690	38.78	63.6195	38.78	126.383	38.78	71.731	38.78	67.0473	38.78	72.177	38.78	56.8139	38.78	81.6607	38.78	83.4266	38.78	56.6779	38.78	60.6404	38.78	61.5973	38.78	61.3878	38.78	60.2419
1691	38.8	61.6162	38.8	124.583	38.8	70.7285	38.8	65.976	38.8	72.2253	38.8	57.6386	38.8	81.3523	38.8	79.7949	38.8	56.2798	38.8	60.1774	38.8	62.1198	38.8	60.2933	38.8	59.8589
1692	38.82	61.3743	38.82	122.834	38.82	70.1387	38.82	65.9409	38.82	71.733	38.82	58.0711	38.82	79.7009	38.82	82.345	38.82	55.9042	38.82	60.3973	38.82	62.4104	38.82	59.6982	38.82	59.045
1693	38.84	63.2723	38.84	123.683	38.84	70.7629	38.84	66.3463	38.84	73.2696	38.84	58.0757	38.84	78.8757	38.84	81.5105	38.84	55.0199	38.84	59.8508	38.84	62.8734	38.84	59.7967	38.84	58.3768
1694	38.86	63.7685	38.86	122.492	38.86	69.7894	38.86	66.6473	38.86	72.9809	38.86	58.7208	38.86	78.2408	38.86	76.1119	38.86	54.3536	38.86	58.5275	38.86	62.8452	38.86	59.9757	38.86	59.0126
1695	38.88	63.1814	38.88	123.042	38.88	70.4081	38.88	67.3071	38.88	72.7575	38.88	58.5074	38.88	79.8431	38.88	65.6364	38.88	53.959	38.88	57.2247	38.88	63.0547	38.88	58.8927	38.88	60.0951
1696	38.9	62.6859	38.9	122.636	38.9	70.8862	38.9	69.0856	38.9	73.6182	38.9	58.5913	38.9	78.9677	38.9	63.1795	38.9	53.6027	38.9	57.2301	38.9	63.062	38.9	58.9229	38.9	60.3838
1697	38.92	62.6662	38.92	123.092	38.92	71.6761	38.92	70.5859	38.92	73.5973	38.92	58.3347	38.92	78.4205	38.92	64.965	38.92	54.2651	38.92	56.6551	38.92	63.4462	38.92	58.5778	38.92	60.6559
1698	38.94	63.6208	38.94	121.629	38.94	72.4502	38.94	70.8974	38.94	72.4564	38.94	57.9216	38.94	78.3675	38.94	68.704	38.94	54.6613	38.94	57.2015	38.94	62.7544	38.94	57.3333	38.94	61.8296
1699	38.96	64.3701	38.96	121.657	38.96	73.0191	38.96	70.1005	38.96	71.77	38.96	58.6551	38.96	79.5092	38.96	70.7319	38.96	54.9565	38.96	58.3621	38.96	62.6721	38.96	56.6334	38.96	62.3583
1700	38.98	65.2736	38.98	121.707	38.98	73.4814	38.98	71.5552	38.98	71.7078	38.98	58.4131	38.98	81.7917	38.98	71.021	38.98	54.9681	38.98	58.2802	38.98	62.4638	38.98	56.4232	38.98	63.401
1701	39	65.305	39	119.283	39	73.7469	39	72.0073	39	69.6255	39	58.4568	39	82.9496	39	74.7879	39	54.5005	39	58.6195	39	62.8506	39	55.9281	39	63.9378
1702	39.02	65.8516	39.02	117.757	39.02	74.8008	39.02	71.6344	39.02	70.8058	39.02	58.2516	39.02	83.069	39.02	81.1515	39.02	54.657	39.02	58.0356	39.02	63.6955	39.02	55.7731	39.02	64.9847
1703	39.04	65.8705	39.04	117.169	39.04	73.4605	39.04	72.7409	39.04	72.2868	39.04	57.8381	39.04	83.5173	39.04	80.4429	39.04	55.3894	39.04	58.422	39.04	63.7577	39.04	57.5621	39.04	64.7026
1704	39.06	65.6757	39.06	114.67	39.06	73.9776	39.06	72.9561	39.06	71.8373	39.06	58.468	39.06	84.6941	39.06	82.5315	39.06	55.547	39.06	57.9463	39.06	62.5585	39.06	58.0808	39.06	65.1208
1705	39.08	66.4269	39.08	113.448	39.08	72.7173	39.08	73.6394	39.08	73.2974	39.08	58.2087	39.08	85.5563	39.08	77.021	39.08	55.1328	39.08	57.3322	39.08	62.0727	39.08	57.6839	39.08	63.7148
1706	39.1	65.9346	39.1	113.798	39.1	70.3358	39.1	74.553	39.1	74.2164	39.1	57.9784	39.1	87.2417	39.1	71.2587	39.1	55.2526	39.1	58.8607	39.1	61.3252	39.1	57.818	39.1	64.0023
1707	39.12	67.0945	39.12	114.928	39.12	69.7998	39.12	74.3455	39.12	75.4868	39.12	57.4276	39.12	88.3227	39.12	71.7482	39.12	55.176	39.12	58.8812	39.12	61.1351	39.12	58.7254	39.12	65.8972
1708	39.14	67.7927	39.14	115.515	39.14	69.6016	39.14	74.4634	39.14	76.3042	39.14	57.217	39.14	88.5152	39.14	74.5221	39.14	54.8015	39.14	58.274	39.14	61.6027	39.14	58.5279	39.14	65.12
1709	39.16	65.8405	39.16	116.256	39.16	69.3171	39.16	74.4684	39.16	77.4099	39.16	57.571	39.16	88.4278	39.16	84.1212	39.16	55.8728	39.16	57.6966	39.16	61.7731	39.16	58.7293	39.16	65.3546
1710	39.18	65.8928	39.18	118.574	39.18	70.1751	39.18	74.805	39.18	78.7729	39.18	57.9432	39.18	90.3671	39.18	83.8974	39.18	55.9849	39.18	57.9014	39.18	62.0464	39.18	58.2156	39.18	65.2993
1711	39.2	66.9251	39.2	118.679	39.2	70.5094	39.2	73.3043	39.2	79.1532	39.2	59.3936	39.2	90.5631	39.2	76.4802	39.2	55.1896	39.2	57.0837	39.2	62.0962	39.2	59.2186	39.2	63.7009
1712	39.22	66.8794	39.22	117.687	39.22	70.1461	39.22	72.674	39.22	81.3813	39.22	59.7519	39.22	91.7789	39.22	84.6434	39.22	54.2446	39.22	57.8481	39.22	62.0827	39.22	59.9718	39.22	62.681
1713	39.24	67.9026	39.24	116.724	39.24	69.183	39.24	71.8041	39.24	82.3049	39.24	61.0145	39.24	94.131	39.24	88.7413	39.24	54.5411	39.24	57.2444	39.24	61.8767	39.24	58.8982	39.24	61.7573
1714	39.26	66.2962	39.26	116.868	39.26	69.2116	39.26	71.2927	39.26	83.7569	39.26	60.1898	39.26	96.1156	39.26	92.0932	39.26	55.2649	39.26	57.207	39.26	62.0769	39.26	58.1681	39.26	61.3357
1715	39.28	64.6447	39.28	115.869	39.28	69.4153	39.28	70.6883	39.28	84.7567	39.28	60.6597	39.28	96.856	39.28	89.7856	39.28	55.3685	39.28	56.2257	39.28	61.1455	39.28	57.624	39.28	59.886
1716	39.3	64.0601	39.3	116.954	39.3	69.3701	39.3	68.4232	39.3	85.8701	39.3	60.4823	39.3	97.3959	39.3	87.2401	39.3	55.3929	39.3	56.9523	39.3	60.5264	39.3	57.4079	39.3	58.9132
1717	39.32	64.0333	39.32	117.802	39.32	69.2247	39.32	66.8754	39.32	86.2562	39.32	60.1326	39.32	98.102	39.32	93.7856	39.32	55.8307	39.32	57.1146	39.32	59.1814	39.32	57.2332	39.32	58.1279
1718	39.34	63.3527	39.34	118.368	39.34	69.365	39.34	66.2404	39.34	86.5689	39.34	60.4205	39.34	99.3604	39.34	103.142	39.34	55.3411	39.34	57.8365	39.34	59.6097	39.34	57.0072	39.34	58.6555
1719	39.36	63.7398	39.36	120.881	39.36	69.9892	39.36	66.7293	39.36	86.5867	39.36	60.0278	39.36	100.224	39.36	97.5851	39.36	54.657	39.36	58.3119	39.36	59.8327	39.36	56.3903	39.36	58.3409
1720	39.38	63.1945	39.38	120.899	39.38	70.2906	39.38	66.1859	39.38	86.5237	39.38	59.9513	39.38	97.9451	39.38	100.946	39.38	53.3357	39.38	58.606	39.38	60.0108	39.38	55.9583	39.38	57.583
1721	39.4	62.9787	39.4	121.462	39.4	70.4336	39.4	65.4825	39.4	85.7241	39.4	61.1455	39.4	97.2553	39.4	98.0839	39.4	54.1264	39.4	58.921	39.4	59.4698	39.4	55.7082	39.4	58.5217
1722	39.42	61.303	39.42	120.804	39.42	71.0207	39.42	64.2122	39.42	84.2535	39.42	60.8989	39.42	96.5584	39.42	98.3496	39.42	53.7434	39.42	59.113	39.42	58.9712	39.42	54.6215	39.42	57.7921
1723	39.44	61.1213	39.44	121.222	39.44	71.304	39.44	63.0211	39.44	84.8997	39.44	61.2843	39.44	96.8928	39.44	94.7925	39.44	53.7894	39.44	58.9333	39.44	59.5691	39.44	55.3616	39.44	58.1693
1724	39.46	61.0003	39.46	121.304	39.46	70.72	39.46	64.16	39.46	83.6966	39.46	61.6649	39.46	95.1772	39.46	90.5361	39.46	52.8104	39.46	58.6547	39.46	60.6933	39.46	54.9913	39.46	58.1183
1725	39.48	61.2651	39.48	120.364	39.48	69.9961	39.48	64.3293	39.48	82.3764	39.48	62.2871	39.48	93.6274	39.48	88.4522	39.48	52.7331	39.48	59.1795	39.48	61.0578	39.48	54.7756	39.48	57.399
1726	39.5	61.0029	39.5	121.391	39.5	69.0814	39.5	66.7185	39.5	84.1306	39.5	61.8037	39.5	93.2031	39.5	95.1515	39.5	53.1181	39.5	58.1213	39.5	61.3001	39.5	55.3929	39.5	58.1322
1727	39.52	61.8235	39.52	122.763	39.52	69.1977	39.52	67.9977	39.52	83.4211	39.52	61.5204	39.52	91.4485	39.52	89.8601	39.52	53.3886	39.52	58.2628	39.52	61.5177	39.52	57.1517	39.52	58.1395
1728	39.54	61.8941	39.54	121.559	39.54	68.1956	39.54	68.9009	39.54	82.7799	39.54	62.0673	39.54	90.8	39.54	89.4918	39.54	53.7426	39.54	59.3024	39.54	61.4717	39.54	56.4924	39.54	57.6077
1729	39.56	61.3998	39.56	121.326	39.56	66.4298	39.56	70.839	39.56	83.5768	39.56	60.8329	39.56	89.3921	39.56	86.8158	39.56	54.1901	39.56	59.457	39.56	61.1192	39.56	55.9737	39.56	57.4852
1730	39.58	62.3472	39.58	120.336	39.58	65.7925	39.58	72.1415	39.58	83.5239	39.58	60.907	39.58	87.5807	39.58	84.8158	39.58	54.2149	39.58	59.8458	39.58	60.3146	39.58	56.8456	39.58	59.3163
1731	39.6	62.6734	39.6	120.048	39.6	64.698	39.6	71.753	39.6	84.2593	39.6	60.5983	39.6	87.1262	39.6	78.9464	39.6	54.1194	39.6	59.1629	39.6	60.6493	39.6	57.2808	39.6	59.925
1732	39.62	61.5992	39.62	119.792	39.62	64.5627	39.62	73.1482	39.62	84.4819	39.62	60.303	39.62	85.394	39.62	71.641	39.62	54.1043	39.62	58.7571	39.62	61.2073	39.62	56.9476	39.62	60.9747
1733	39.64	62.1576	39.64	119.043	39.64	63.7519	39.64	73.0771	39.64	83.2301	39.64	60.5132	39.64	84.5793	39.64	65.5431	39.64	54.519	39.64	59.0137	39.64	61.6599	39.64	57.8323	39.64	61.8574
1734	39.66	61.1853	39.66	118.276	39.66	64.4093	39.66	73.2147	39.66	82.1863	39.66	61.144	39.66	85.4775	39.66	70.2144	39.66	53.7291	39.66	59.9455	39.66	61.527	39.66	57.9664	39.66	60.8464
1735	39.68	60.8199	39.68	117.038	39.68	63.7032	39.68	72.8008	39.68	81.1385	39.68	61.4802	39.68	85.1192	39.68	74.9604	39.68	53.2816	39.68	59.241	39.68	62.2141	39.68	57.5587	39.68	60.7443
1736	39.7	62.4962	39.7	115.843	39.7	62.5635	39.7	74.3254	39.7	79.2885	39.7	60.841	39.7	85.8021	39.7	78.028	39.7	52.4398	39.7	59.7538	39.7	61.8431	39.7	57.0485	39.7	60.778
1737	39.72	62.6976	39.72	115.311	39.72	62.7845	39.72	74.1983	39.72	77.2738	39.72	60.4641	39.72	87.5598	39.72	75.972	39.72	52.3505	39.72	58.9136	39.72	60.3644	39.72	55.9011	39.72	58.9623
1738	39.74	63.4567	39.74	115.54	39.74	61.9614	39.74	74.5349	39.74	75.4323	39.74	59.1606	39.74	86.9445	39.74	77.3427	39.74	53.1038	39.74	58.8854	39.74	59.6514	39.74	54.7845	39.74	58.5712
1739	39.76	64.6859	39.76	115.719	39.76	62.0908	39.76	74.2056	39.76	74.3965	39.76	60.0568	39.76	86.9144	39.76	79.2028	39.76	52.7614	39.76	59.2754	39.76	58.8746	39.76	54.6605	39.76	57.9014
1740	39.78	64.527	39.78	115.764	39.78	62.0229	39.78	74.054	39.78	73.8689	39.78	60.0942	39.78	87.0107	39.78	78.1725	39.78	53.0175	39.78	59.2816	39.78	58.5516	39.78	54.5139	39.78	57.6833
1741	39.8	65.0062	39.8	115.931	39.8	62.0284	39.8	73.8206	39.8	73.4429	39.8	60.1786	39.8	87.1118	39.8	80.8811	39.8	53.3212	39.8	59.285	39.8	58.2842	39.8	54.3943	39.8	57.4998
1742	39.82	64.9294	39.82	116.22	39.82	62.1074	39.82	73.5054	39.82	73.1187	39.82	60.3101	39.82	87.2177	39.82	82.6247	39.82	53.6727	39.82	59.2854	39.82	58.0725	39.82	54.3015	39.82	57.3508
1743	39.84	64.699	39.84	116.63	39.84	62.2598	39.84	73.1085	39.84	72.8961	39.84	60.4886	39.84	87.3284	39.84	76.8811	39.84	54.0717	39.84	59.2829	39.84	57.9162	39.84	54.2357	39.84	57.2364
1744	39.86	64.3151	39.86	117.162	39.86	62.4856	39.86	72.6298	39.86	72.7751	39.86	60.7141	39.86	87.444	39.86	76.8019	39.86	54.5184	39.86	59.2776	39.86	57.8156	39.86	54.1968	39.86	57.1565
1745	39.88	63.7775	39.88	117.815	39.88	62.7849	39.88	72.0694	39.88	72.7558	39.88	60.9867	39.88	87.5644	39.88	77.1515	39.88	55.0127	39.88	59.2693	39.88	57.7706	39.88	54.1848	39.88	57.1112
1746	39.9	63.0864	39.9	118.59	39.9	63.1576	39.9	71.4273	39.9	72.8383	39.9	61.3064	39.9	87.6897	39.9	77.7249	39.9	55.5547	39.9	59.2582	39.9	57.7812	39.9	54.1996	39.9	57.1005
1747	39.92	62.2417	39.92	119.486	39.92	63.6037	39.92	70.7033	39.92	73.0223	39.92	61.673	39.92	87.8197	39.92	82.5921	39.92	56.1443	39.92	59.2441	39.92	57.8474	39.92	54.2414	39.92	57.1243
1748	39.94	61.2434	39.94	120.505	39.94	64.1232	39.94	69.8976	39.94	73.3081	39.94	62.0868	39.94	87.9547	39.94	78.75	39.94	56.7816	39.94	59.2272	39.94	57.9692	39.94	54.3101	39.94	57.1827
1749	39.96	60.0915	39.96	121.644	39.96	64.7162	39.96	69.0102	39.96	73.6955	39.96	62.5476	39.96	88.0944	39.96	74.75	39.96	57.4664	39.96	59.2074	39.96	58.1465	39.96	54.4057	39.96	57.2756
1750	39.98	58.786	39.98	122.906	39.98	65.3826	39.98	68.041	39.98	74.1846	39.98	63.0554	39.98	88.239	39.98	73	39.98	58.199	39.98	59.1846	39.98	58.3795	39.98	54.5282	39.98	57.4031
1751	40	57.3269	40	124.289	40	66.1224	40	66.9901	40	74.7754	40	63.6103	40	88.3884	40	73.625	40	58.9791	40	59.159	40	58.668	40	54.6776	40	57.5651
